# Supplementary material for: Schistosoma mansoni immunomodulatory molecule Sm16/SPO-1/SmSLP is a member of the trematode-specific helminth defence molecules (HDMs)
Source: PLoS Negl Trop Dis. 2020 Jul 9;14(7):e0008470. doi: 10.1371/journal.pntd.0008470 (PMC7373315; doi:10.1371/journal.pntd.0008470)
Supplement: S6 Table — (XLSX) [file pntd.0008470.s012.xlsx]

## Sheet: Sm16 vs Untreated
S6 Table: Differential expression analyses by microarray of THP-1 macrophages treated with Sm16 and LPS: (a) Sm16 treated versus Untreated
Column #	Probeset ID	SYMBOL	ILMN_GENE	p-value(Sample Group)	p-value(Batch)	p-value(Sm16 vs. Unstim)	Ratio(Sm16 vs. Unstim)	Fold-Change(Sm16 vs. Unstim)	Fold-Change(Sm16 vs. Unstim) (Description)	Fold Change(Sm16 vs. Unstim) 95% lower limit	Fold Change(Sm16 vs. Unstim) 95% upper limit	F(Sample Group)	SS(Sample Group)	F(Batch)	SS(Batch)	SS(Error)	F(Error)
24528	MICALCL	MICALCL	MICALCL	4.96897e-06	1	4.96897e-06	0.758237	-1.31885	Sm16 down vs Unstim	-1.32235	-1.31535	201247	0.239137	3.18913e-08	7.57912e-14	2.37655e-06	1
33676	VPS37D	VPS37D	VPS37D	6.41387e-06	1	6.41387e-06	0.498303	-2.00681	Sm16 down vs Unstim	-2.0221	-1.99164	155911	1.51475	3.90052e-09	7.57912e-14	1.9431e-05	1
3510	CCL14	CCL14	CCL14	8.3988e-06	1	8.3988e-06	5.07201	5.07201	Sm16 up vs Unstim	4.97035	5.17575	119063	8.23136	0	9.46633e-30	0.000138269	1
31898	TBC1D10A	TBC1D10A	TBC1D10A	3.01705e-05	1	3.01705e-05	2.26774	2.26774	Sm16 up vs Unstim	2.22428	2.31205	33143.4	2.09305	0	0	0.000126302	1
27528	PHF20	PHF20	PHF20	3.64803e-05	1	3.64803e-05	1.49407	1.49407	Sm16 up vs Unstim	1.47856	1.50974	27410.5	0.503291	8.25558e-09	3.03165e-13	3.67224e-05	1
30155	SFXN5	SFXN5	SFXN5	5.0712e-05	1	5.0712e-05	0.741142	-1.34927	Sm16 down vs Unstim	-1.36171	-1.33694	19717.7	0.280166	2.66704e-09	7.57912e-14	2.84177e-05	1
24276	MED14	MED14	MED14	5.76949e-05	1	5.76949e-05	1.48467	1.48467	Sm16 up vs Unstim	1.46561	1.50397	17331.1	0.487588	5.38792e-09	3.03165e-13	5.62675e-05	1
33447	UNKL	UNKL	UNKL	6.13335e-05	1	6.13335e-05	1.55751	1.55751	Sm16 up vs Unstim	1.53442	1.58094	16302.8	0.612938	1.00794e-09	7.57912e-14	7.51941e-05	1
29619	RTKN	RTKN	RTKN	6.43331e-05	1	6.43331e-05	0.739154	-1.3529	Sm16 down vs Unstim	-1.36708	-1.33886	15542.6	0.285213	0	9.46633e-30	3.67008e-05	1
6543	FAM49A	FAM49A	FAM49A	0.000129808	1	0.000129808	2.59766	2.59766	Sm16 up vs Unstim	2.47889	2.72212	7702.2	2.84508	4.10364e-10	3.03165e-13	0.00073877	1
28043	PPFIA2	PPFIA2	PPFIA2	0.000131553	1	0.000131553	1.53668	1.53668	Sm16 up vs Unstim	1.50444	1.56962	7599.99	0.576266	4.99779e-10	7.57912e-14	0.000151649	1
29131	RGS4	RGS4	RGS4	0.000136278	1	0.000136278	0.0474564	-21.072	Sm16 down vs Unstim	-24.5583	-18.0805	7336.45	29.0037	9.58564e-12	7.57912e-14	0.00790675	1
34602	ZNF650	ZNF650	ZNF650	0.000140154	1	0.000140154	0.836573	-1.19535	Sm16 down vs Unstim	-1.20627	-1.18454	7133.53	0.099411	1.08772e-08	3.03165e-13	2.78715e-05	1
25988	NFKBIZ	NFKBIZ	NFKBIZ	0.000145099	1	0.000145099	6.59682	6.59682	Sm16 up vs Unstim	5.98226	7.27452	6890.37	11.1121	9.39933e-11	3.03165e-13	0.00322539	1
26062	NKX3-1	NKX3-1	NKX3-1	0.000149304	1	0.000149304	6.40537	6.40537	Sm16 up vs Unstim	5.80947	7.06241	6696.23	10.7678	2.35663e-11	7.57912e-14	0.00321609	1
2607	C21ORF91	C21orf91	C21ORF91	0.000166414	1	0.000166414	1.35453	1.35453	Sm16 up vs Unstim	1.33191	1.37754	6007.61	0.287498	0	0	9.57111e-05	1
27803	PLIN2	PLIN2	PLIN2	0.000173138	1	0.000173138	0.46694	-2.1416	Sm16 down vs Unstim	-2.23597	-2.05122	5774.24	1.81068	4.83395e-10	3.03165e-13	0.000627158	1
12550	IL23A	IL23A	IL23A	0.000176961	1	0.000176961	16.981	16.981	Sm16 up vs Unstim	14.4396	19.9697	5649.48	25.0412	0	0	0.00886497	1
31504	ST3GAL6	ST3GAL6	ST3GAL6	0.000179495	1	0.000179495	0.4801	-2.0829	Sm16 down vs Unstim	-2.1729	-1.99662	5569.68	1.68093	0	1.6829e-29	0.0006036	1
27338	PDE6H	PDE6H	PDE6H	0.00018086	1	0.00018086	1.72215	1.72215	Sm16 up vs Unstim	1.66882	1.77718	5527.65	0.922474	2.27078e-10	7.57912e-14	0.000333767	1
7483	FRY	FRY	FRY	0.000189618	1	0.000189618	1.55527	1.55527	Sm16 up vs Unstim	1.5151	1.59651	5272.25	0.608975	9.84254e-10	2.27374e-13	0.000231011	1
25105	MIR939	MIR939	MIR939	0.000191998	1	0.000191998	1.22865	1.22865	Sm16 up vs Unstim	1.21365	1.24382	5206.87	0.132375	0	9.46633e-30	5.08462e-05	1
7178	FLJ39827	FLJ39827	FLJ39827	0.000196428	1	0.000196428	1.53607	1.53607	Sm16 up vs Unstim	1.49682	1.57636	5089.42	0.5752	1.34121e-09	3.03165e-13	0.000226038	1
31558	STAT4	STAT4	STAT4	0.000220014	1	0.000220014	9.06567	9.06567	Sm16 up vs Unstim	7.87568	10.4355	4543.67	15.1725	1.36182e-10	9.09495e-13	0.00667854	1
24899	MIR509-3	MIR509-3	MIR509-3	0.000227567	1	0.000227567	0.826446	-1.21	Sm16 down vs Unstim	-1.22507	-1.19512	4392.81	0.113444	1.4674e-09	7.57912e-14	5.165e-05	1
22989	LOC729156	LOC729156	LOC729156	0.000231623	1	0.000231623	0.895683	-1.11647	Sm16 down vs Unstim	-1.12455	-1.10844	4315.87	0.037893	4.31616e-09	7.57912e-14	1.75599e-05	1
20349	LOC647806	LOC647806	LOC647806	0.000237572	1	0.000237572	0.937684	-1.06646	Sm16 down vs Unstim	-1.07102	-1.06192	4207.75	0.012925	1.2337e-08	7.57912e-14	6.14343e-06	1
3160	CACNA2D3	CACNA2D3	CACNA2D3	0.000248389	1	0.000248389	0.722406	-1.38426	Sm16 down vs Unstim	-1.41513	-1.35407	4024.45	0.330108	0	9.46633e-30	0.000164051	1
18032	LOC642277	LOC642277	LOC642277	0.000266824	1	0.000266824	0.913668	-1.09449	Sm16 down vs Unstim	-1.10146	-1.08756	3746.29	0.0254506	5.57819e-09	7.57912e-14	1.35871e-05	1
3817	CDY2B	CDY2B	CDY2B	0.00026804	1	0.00026804	1.17481	1.17481	Sm16 up vs Unstim	1.16155	1.18822	3729.29	0.0810344	0	1.26218e-29	4.34584e-05	1
29930	SEC16B	SEC16B	SEC16B	0.000276265	1	0.000276265	1.04477	1.04477	Sm16 up vs Unstim	1.04151	1.04805	3618.21	0.00598961	2.2892e-08	7.57912e-14	3.31081e-06	1
7791	GEMIN8	GEMIN8	GEMIN8	0.000281435	1	0.000281435	1.17608	1.17608	Sm16 up vs Unstim	1.16239	1.18993	3551.72	0.0821239	6.55568e-09	3.03165e-13	4.62446e-05	1
32689	TNPO1	TNPO1	TNPO1	0.000284807	1	0.000284807	0.812388	-1.23094	Sm16 down vs Unstim	-1.24965	-1.2125	3509.65	0.134783	3.9471e-09	3.03165e-13	7.6807e-05	1
27767	PLEKHA2	PLEKHA2	PLEKHA2	0.000284905	1	0.000284905	0.482127	-2.07414	Sm16 down vs Unstim	-2.18703	-1.96709	3508.44	1.66168	0	1.6829e-29	0.000947248	1
34781	ZSCAN12L1	ZSCAN12L1	ZSCAN12L1	0.000291466	1	0.000291466	1.52706	1.52706	Sm16 up vs Unstim	1.4803	1.57531	3429.43	0.559543	6.96786e-10	2.27374e-13	0.000326318	1
4177	CLIC5	CLIC5	CLIC5	0.000299434	1	0.000299434	1.50063	1.50063	Sm16 up vs Unstim	1.45595	1.54668	3338.14	0.51434	0	9.46633e-30	0.00030816	1
13948	LOC100128081	LOC100128081	LOC100128081	0.00030518	1	0.00030518	1.17644	1.17644	Sm16 up vs Unstim	1.16216	1.1909	3275.25	0.0824362	0	1.26218e-29	5.03388e-05	1
12146	HS.66187		HS.66187	0.000314838	1	0.000314838	0.663575	-1.50699	Sm16 down vs Unstim	-1.55493	-1.46053	3174.73	0.525108	9.16448e-10	3.03165e-13	0.000330804	1
24046	MAN1C1	MAN1C1	MAN1C1	0.000316946	1	0.000316946	0.438309	-2.28149	Sm16 down vs Unstim	-2.43033	-2.14177	3153.61	2.12407	0	1.6829e-29	0.00134707	1
23751	LRIG1	LRIG1	LRIG1	0.000317738	1	0.000317738	2.21633	2.21633	Sm16 up vs Unstim	2.08507	2.35586	3145.75	1.97745	2.41139e-10	3.03165e-13	0.00125722	1
12489	IKZF1	IKZF1	IKZF1	0.000323789	1	0.000323789	3.54166	3.54166	Sm16 up vs Unstim	3.21126	3.90606	3086.93	4.9928	2.81159e-10	9.09495e-13	0.0032348	1
13833	LITAF	LITAF	LITAF	0.00033574	1	0.00033574	1.85552	1.85552	Sm16 up vs Unstim	1.76724	1.94821	2976.99	1.19302	3.78249e-10	3.03165e-13	0.000801495	1
25250	MORN5	MORN5	MORN5	0.00034043	1	0.00034043	1.11019	1.11019	Sm16 up vs Unstim	1.10101	1.11944	2935.96	0.0341129	3.26152e-09	7.57912e-14	2.3238e-05	1
24135	2001-03-01	2001-03-01	2001-03-01	0.000350276	1	0.000350276	0.802925	-1.24545	Sm16 down vs Unstim	-1.26766	-1.22362	2853.39	0.150412	0	1.26218e-29	0.000105427	1
25761	NBPF14	NBPF14	NBPF14	0.000353187	1	0.000353187	1.77241	1.77241	Sm16 up vs Unstim	1.69223	1.85638	2829.86	1.02269	4.1944e-10	3.03165e-13	0.000722785	1
27195	PCDH7	PCDH7	PCDH7	0.000354711	1	0.000354711	0.47448	-2.10757	Sm16 down vs Unstim	-2.23886	-1.98398	2817.7	1.73531	6.15328e-11	7.57912e-14	0.00123172	1
30841	SNORA1	SNORA1	SNORA1	0.000359482	1	0.000359482	1.47765	1.47765	Sm16 up vs Unstim	1.43131	1.52549	2780.28	0.475971	2.21359e-10	7.57912e-14	0.00034239	1
7743	GCH1	GCH1	GCH1	0.000369493	1	0.000369493	3.78013	3.78013	Sm16 up vs Unstim	3.38633	4.21972	2704.91	5.52059	1.85676e-11	7.57912e-14	0.0040819	1
16703	LOC374443	LOC374443	LOC374443	0.000391607	1	0.000391607	2.68853	2.68853	Sm16 up vs Unstim	2.47135	2.92481	2552.08	3.05372	3.16705e-11	7.57912e-14	0.00239312	1
31063	SNORD54	SNORD54	SNORD54	0.000419625	1	0.000419625	1.59062	1.59062	Sm16 up vs Unstim	1.52684	1.65706	2381.58	0.672522	1.34199e-10	7.57912e-14	0.000564769	1
30122	SFRS13B	SFRS13B	SFRS13B	0.000422127	1	0.000422127	2.19086	2.19086	Sm16 up vs Unstim	2.04406	2.3482	2367.46	1.92043	4.67168e-11	7.57912e-14	0.00162236	1
9436	HS.209165		HS.209165	0.00042974	1	0.00042974	1.13672	1.13672	Sm16 up vs Unstim	1.1238	1.1498	2325.49	0.051272	0	1.26218e-29	4.40957e-05	1
19875	LOC646508	LOC646508	LOC646508	0.00044689	1	0.00044689	1.28537	1.28537	Sm16 up vs Unstim	1.25635	1.31507	2236.19	0.196771	4.3066e-10	7.57912e-14	0.000175988	1
19965	LOC646734	LOC646734	LOC646734	0.000453699	1	0.000453699	0.827719	-1.20814	Sm16 down vs Unstim	-1.22927	-1.18738	2202.6	0.11162	0	9.46633e-30	0.000101353	1
28561	PTPN2	PTPN2	PTPN2	0.000464722	1	0.000464722	1.84421	1.84421	Sm16 up vs Unstim	1.7424	1.95198	2150.32	1.16954	0	1.6829e-29	0.00108779	1
29835	SCLY	SCLY	SCLY	0.000469319	1	0.000469319	0.784561	-1.2746	Sm16 down vs Unstim	-1.30376	-1.24609	2129.25	0.183794	0	0	0.000172638	1
27561	PHYH	PHYH	PHYH	0.000488037	1	0.000488037	1.16136	1.16136	Sm16 up vs Unstim	1.14495	1.17799	2047.53	0.0698621	4.4426e-09	3.03165e-13	6.82405e-05	1
5508	DPF3	DPF3	DPF3	0.000497075	1	0.000497075	0.60467	-1.65379	Sm16 down vs Unstim	-1.73559	-1.57585	2010.27	0.790133	2.89244e-10	2.27374e-13	0.000786097	1
34672	ZNF749	ZNF749	ZNF749	0.000500353	1	0.000500353	1.14485	1.14485	Sm16 up vs Unstim	1.13004	1.15986	1997.09	0.057134	1.32462e-09	7.57912e-14	5.72172e-05	1
4416	COX11	COX11	COX11	0.000508849	1	0.000508849	0.802666	-1.24585	Sm16 down vs Unstim	-1.27272	-1.21954	1963.72	0.150855	4.93298e-10	7.57912e-14	0.000153642	1
33425	UNC119	UNC119	UNC119	0.000515536	1	0.000515536	1.4066	1.4066	Sm16 up vs Unstim	1.36048	1.4543	1938.23	0.363416	8.08444e-10	3.03165e-13	0.000374998	1
16499	LOC285205	LOC285205	LOC285205	0.000519098	1	0.000519098	1.20256	1.20256	Sm16 up vs Unstim	1.18101	1.22452	1924.92	0.106225	6.86711e-10	7.57912e-14	0.000110368	1
29756	SATB2	SATB2	SATB2	0.000526269	1	0.000526269	1.42967	1.42967	Sm16 up vs Unstim	1.38009	1.48104	1898.67	0.398899	7.21499e-10	3.03165e-13	0.000420188	1
28492	PSRC1	PSRC1	PSRC1	0.000545652	1	0.000545652	0.567082	-1.76341	Sm16 down vs Unstim	-1.86691	-1.66565	1831.17	1.00459	2.76304e-10	3.03165e-13	0.00109722	1
3289	CASP5	CASP5	CASP5	0.000551824	1	0.000551824	3.78365	3.78365	Sm16 up vs Unstim	3.30731	4.32858	1810.67	5.52831	1.24118e-11	7.57912e-14	0.00610636	1
7481	FRS2	FRS2	FRS2	0.00055598	1	0.00055598	1.12378	1.12378	Sm16 up vs Unstim	1.11055	1.13717	1797.12	0.0425206	0	1.26218e-29	4.73207e-05	1
29956	SELE	SELE	SELE	0.000564261	1	0.000564261	1.90288	1.90288	Sm16 up vs Unstim	1.78173	2.03226	1770.73	1.29228	0	9.46633e-30	0.0014596	1
19033	LOC644479	LOC644479	LOC644479	0.000571333	1	0.000571333	0.816723	-1.22441	Sm16 down vs Unstim	-1.25018	-1.19916	1748.79	0.127968	1.55363e-09	2.27374e-13	0.00014635	1
5292	DKFZP434P211	DKFZP434P211	DKFZP434P211	0.000571855	1	0.000571855	1.15758	1.15758	Sm16 up vs Unstim	1.14027	1.17515	1747.19	0.0668506	9.90432e-10	7.57912e-14	7.65234e-05	1
12612	INDO	INDO	INDO	0.00058078	1	0.00058078	30.1851	30.1851	Sm16 up vs Unstim	21.1975	42.9835	1720.32	36.2471	1.79856e-12	7.57912e-14	0.0421399	1
3963	CHD2	CHD2	CHD2	0.000580865	1	0.000580865	1.33392	1.33392	Sm16 up vs Unstim	1.29464	1.37439	1720.07	0.259175	2.51503e-10	7.57912e-14	0.000301354	1
2202	C17ORF54	C17orf54	C17ORF54	0.00058227	1	0.00058227	1.04284	1.04284	Sm16 up vs Unstim	1.03831	1.0474	1715.92	0.00549441	1.18349e-08	7.57912e-14	6.40406e-06	1
31369	SPRED1	SPRED1	SPRED1	0.000583577	1	0.000583577	0.325336	-3.07375	Sm16 down vs Unstim	-3.45445	-2.735	1712.07	3.93659	6.5925e-11	3.03165e-13	0.00459863	1
34163	ZFP36	ZFP36	ZFP36	0.000586454	1	0.000586454	1.93538	1.93538	Sm16 up vs Unstim	1.80664	2.07328	1703.66	1.36121	1.89718e-10	3.03165e-13	0.00159798	1
1855	C10ORF6	C10orf6	C10ORF6	0.000586601	1	0.000586601	0.685737	-1.45829	Sm16 down vs Unstim	-1.51678	-1.40204	1703.24	0.444349	0	1.6829e-29	0.000521771	1
15252	LOC100132418	LOC100132418	LOC100132418	0.000602591	1	0.000602591	1.55464	1.55464	Sm16 up vs Unstim	1.48382	1.62884	1658	0.607848	4.13464e-10	3.03165e-13	0.000733231	1
25015	MIR616	MIR616	MIR616	0.000604301	1	0.000604301	1.11522	1.11522	Sm16 up vs Unstim	1.10242	1.12816	1653.3	0.037126	0	1.26218e-29	4.49113e-05	1
5316	DKFZP761P0423	DKFZp761P0423	DKFZP761P0423	0.000608624	1	0.000608624	0.451762	-2.21355	Sm16 down vs Unstim	-2.40845	-2.03443	1641.55	1.97123	1.26231e-10	3.03165e-13	0.00240167	1
20063	LOC646956	LOC646956	LOC646956	0.000623943	1	0.000623943	1.29897	1.29897	Sm16 up vs Unstim	1.26295	1.33603	1601.21	0.213613	2.84059e-10	7.57912e-14	0.000266815	1
25040	MIR644	MIR644	MIR644	0.000625873	1	0.000625873	1.21689	1.21689	Sm16 up vs Unstim	1.19144	1.24289	1596.27	0.120307	0	1.26218e-29	0.000150735	1
27983	POPDC3	POPDC3	POPDC3	0.000627668	1	0.000627668	1.58098	1.58098	Sm16 up vs Unstim	1.50478	1.66104	1591.7	0.655022	2.76258e-10	2.27374e-13	0.000823048	1
34325	ZNF260	ZNF260	ZNF260	0.000629262	1	0.000629262	1.27356	1.27356	Sm16 up vs Unstim	1.24073	1.30725	1587.66	0.182558	1.31827e-09	3.03165e-13	0.000229971	1
31232	SP140	SP140	SP140	0.0006368	1	0.0006368	0.715278	-1.39806	Sm16 down vs Unstim	-1.44988	-1.34808	1568.85	0.350548	0	9.46633e-30	0.000446885	1
24396	MGAT4C	MGAT4C	MGAT4C	0.000639253	1	0.000639253	7.0506	7.0506	Sm16 up vs Unstim	5.70042	8.72059	1562.83	11.9095	4.97284e-12	7.57912e-14	0.015241	1
4237	CMTM6	CMTM6	CMTM6	0.000639777	1	0.000639777	1.24709	1.24709	Sm16 up vs Unstim	1.21746	1.27743	1561.54	0.152224	1.55496e-09	3.03165e-13	0.000194966	1
12491	IKZF3	IKZF3	IKZF3	0.000642245	1	0.000642245	1.90382	1.90382	Sm16 up vs Unstim	1.77469	2.04236	1555.54	1.29428	0	9.46633e-30	0.0016641	1
6689	FAS	FAS	FAS	0.00064509	1	0.00064509	1.68644	1.68644	Sm16 up vs Unstim	1.59278	1.78561	1548.67	0.852738	2.06469e-10	2.27374e-13	0.00110125	1
11818	HS.576274		HS.576274	0.000652913	1	0.000652913	1.19742	1.19742	Sm16 up vs Unstim	1.17393	1.22139	1530.1	0.101347	5.72135e-10	7.57912e-14	0.000132471	1
23960	LZTS2	LZTS2	LZTS2	0.000669145	1	0.000669145	0.649609	-1.53939	Sm16 down vs Unstim	-1.61514	-1.46719	1492.94	0.580992	0	1.6829e-29	0.000778318	1
29027	REL	REL	REL	0.000685318	1	0.000685318	4.31687	4.31687	Sm16 up vs Unstim	3.6609	5.09037	1457.68	6.67805	0	1.6829e-29	0.00916259	1
5799	EHD4	EHD4	EHD4	0.000718238	1	0.000718238	0.804719	-1.24267	Sm16 down vs Unstim	-1.27421	-1.21191	1390.8	0.14737	0	5.04871e-29	0.000211922	1
34322	ZNF257	ZNF257	ZNF257	0.000720167	1	0.000720167	0.763403	-1.30992	Sm16 down vs Unstim	-1.35142	-1.2697	1387.07	0.227546	2.31003e-10	7.57912e-14	0.000328096	1
22147	LOC653513	LOC653513	LOC653513	0.000722	1	0.000722	2.5123	2.5123	Sm16 up vs Unstim	2.25836	2.7948	1383.54	2.64941	5.93682e-11	2.27374e-13	0.00382989	1
6897	FHL3	FHL3	FHL3	0.000728076	1	0.000728076	0.713326	-1.40188	Sm16 down vs Unstim	-1.45799	-1.34794	1371.98	0.356289	1.75112e-09	9.09495e-13	0.000519379	1
8570	HEMK1	HEMK1	HEMK1	0.000728927	1	0.000728927	0.787363	-1.27006	Sm16 down vs Unstim	-1.30585	-1.23526	1370.38	0.178433	2.91041e-10	7.57912e-14	0.000260414	1
2661	C2ORF44	C2orf44	C2ORF44	0.000731589	1	0.000731589	0.863726	-1.15777	Sm16 down vs Unstim	-1.17769	-1.13819	1365.39	0.0670059	3.08881e-09	3.03165e-13	9.81493e-05	1
4753	CUX2	CUX2	CUX2	0.000737321	1	0.000737321	0.365813	-2.73364	Sm16 down vs Unstim	-3.07465	-2.43045	1354.76	3.15733	6.50416e-11	3.03165e-13	0.00466109	1
24240	MCOLN2	MCOLN2	MCOLN2	0.000749461	1	0.000749461	6.78322	6.78322	Sm16 up vs Unstim	5.41309	8.50014	1332.79	11.4427	0	5.04871e-29	0.017171	1
12991	KCTD1	KCTD1	KCTD1	0.000756687	1	0.000756687	0.851756	-1.17405	Sm16 down vs Unstim	-1.19657	-1.15195	1320.05	0.0803803	6.22343e-10	7.57912e-14	0.000121784	1
16458	LOC284293	LOC284293	LOC284293	0.000764657	1	0.000764657	4.21977	4.21977	Sm16 up vs Unstim	3.55509	5.00873	1306.28	6.47193	7.64875e-12	7.57912e-14	0.00990897	1
4132	CLDN23	CLDN23	CLDN23	0.000777102	1	0.000777102	0.517557	-1.93215	Sm16 down vs Unstim	-2.09108	-1.78531	1285.33	1.35435	1.43858e-10	3.03165e-13	0.00210739	1
12804	ITPKB	ITPKB	ITPKB	0.000780173	1	0.000780173	0.455959	-2.19318	Sm16 down vs Unstim	-2.41039	-1.99554	1280.27	1.92561	1.00782e-10	3.03165e-13	0.00300814	1
24226	MCL1	MCL1	MCL1	0.0007944	1	0.0007944	1.39264	1.39264	Sm16 up vs Unstim	1.33778	1.44975	1257.31	0.342473	5.56501e-10	3.03165e-13	0.00054477	1
32948	TROAP	TROAP	TROAP	0.000800834	1	0.000800834	0.710123	-1.40821	Sm16 down vs Unstim	-1.46818	-1.35068	1247.2	0.365845	0	0	0.000586668	1
34036	ZBTB10	ZBTB10	ZBTB10	0.000801117	1	0.000801117	3.04047	3.04047	Sm16 up vs Unstim	2.65517	3.48169	1246.76	3.86065	1.2238e-11	7.57912e-14	0.0061931	1
29413	RPA4	RPA4	RPA4	0.000813075	1	0.000813075	1.54475	1.54475	Sm16 up vs Unstim	1.46444	1.62945	1228.4	0.590391	0	9.46633e-30	0.000961237	1
4564	CRTC2	CRTC2	CRTC2	0.000813288	1	0.000813288	1.15295	1.15295	Sm16 up vs Unstim	1.13298	1.17328	1228.08	0.0632441	2.94344e-09	3.03165e-13	0.000102997	1
31798	TACC2	TACC2	TACC2	0.000825103	1	0.000825103	0.509194	-1.96389	Sm16 down vs Unstim	-2.13484	-1.80662	1210.47	1.42218	0	1.6829e-29	0.00234979	1
6385	FAM134B	FAM134B	FAM134B	0.000829329	1	0.000829329	1.56051	1.56051	Sm16 up vs Unstim	1.47674	1.64903	1204.29	0.618285	7.3813e-11	7.57912e-14	0.0010268	1
10769	HS.544737		HS.544737	0.000832695	1	0.000832695	1.05677	1.05677	Sm16 up vs Unstim	1.04955	1.06405	1199.42	0.00951958	0	1.6829e-29	1.58736e-05	1
8222	GPT2	GPT2	GPT2	0.000845222	1	0.000845222	0.582752	-1.716	Sm16 down vs Unstim	-1.83599	-1.60384	1181.62	0.910371	1.96747e-10	3.03165e-13	0.00154089	1
9517	HS.250648		HS.250648	0.000846247	1	0.000846247	0.634937	-1.57496	Sm16 down vs Unstim	-1.66716	-1.48786	1180.19	0.644155	2.77722e-10	3.03165e-13	0.00109161	1
24351	METTL4	METTL4	METTL4	0.000855439	1	0.000855439	0.889312	-1.12446	Sm16 down vs Unstim	-1.1412	-1.10798	1167.49	0.0429625	1.0298e-09	7.57912e-14	7.35981e-05	1
12158	HS.79881		HS.79881	0.000871792	1	0.000871792	0.431545	-2.31726	Sm16 down vs Unstim	-2.57852	-2.08246	1145.56	2.20494	0	9.46633e-30	0.00384953	1
25168	MLX	MLX	MLX	0.000882475	1	0.000882475	0.825317	-1.21166	Sm16 down vs Unstim	-1.24178	-1.18227	1131.68	0.115077	1.49067e-09	3.03165e-13	0.000203375	1
26941	OSGIN2	OSGIN2	OSGIN2	0.000888109	1	0.000888109	1.54842	1.54842	Sm16 up vs Unstim	1.46394	1.63777	1124.49	0.596851	2.85587e-10	3.03165e-13	0.00106155	1
7726	GBP2	GBP2	GBP2	0.000895987	1	0.000895987	6.21702	6.21702	Sm16 up vs Unstim	4.91255	7.86788	1114.59	10.4245	1.62072e-11	3.03165e-13	0.0187056	1
1553	BCL2	BCL2	BCL2	0.000912207	1	0.000912207	1.52226	1.52226	Sm16 up vs Unstim	1.44131	1.60776	1094.74	0.551248	3.01033e-10	3.03165e-13	0.00100708	1
3327	CBS	CBS	CBS	0.000914298	1	0.000914298	0.789191	-1.26712	Sm16 down vs Unstim	-1.30678	-1.22866	1092.24	0.174988	0	6.73161e-29	0.000320422	1
3693	CDC20	CDC20	CDC20	0.000936149	1	0.000936149	0.53788	-1.85915	Sm16 down vs Unstim	-2.01741	-1.71331	1066.71	1.20058	0	5.04871e-29	0.002251	1
12402	IFNA1	IFNA1	IFNA1	0.000940122	1	0.000940122	0.848268	-1.17887	Sm16 down vs Unstim	-1.20476	-1.15354	1062.19	0.0845437	4.76113e-10	7.57912e-14	0.000159187	1
12739	ISG20	ISG20	ISG20	0.000953796	1	0.000953796	3.5583	3.5583	Sm16 up vs Unstim	3.00567	4.21255	1046.94	5.02988	0	1.6829e-29	0.00960871	1
28047	PPFIBP2	PPFIBP2	PPFIBP2	0.00095775	1	0.00095775	1.75556	1.75556	Sm16 up vs Unstim	1.62872	1.89228	1042.61	0.988849	1.59824e-10	3.03165e-13	0.00189687	1
15498	LOC100133079	LOC100133079	LOC100133079	0.000970382	1	0.000970382	0.936005	-1.06837	Sm16 down vs Unstim	-1.07789	-1.05894	1029.02	0.0136552	0	1.26218e-29	2.65402e-05	1
5722	EDEM1	EDEM1	EDEM1	0.0009804	1	0.0009804	1.28321	1.28321	Sm16 up vs Unstim	1.24079	1.32708	1018.49	0.194137	0	6.73161e-29	0.000381224	1
32650	TNFRSF25	TNFRSF25	TNFRSF25	0.000988754	1	0.000988754	1.37767	1.37767	Sm16 up vs Unstim	1.31919	1.43875	1009.87	0.32049	1.1941e-10	7.57912e-14	0.000634713	1
6446	FAM176A	FAM176A	FAM176A	0.000990833	1	0.000990833	7.50835	7.50835	Sm16 up vs Unstim	5.71314	9.86764	1007.75	12.689	0	9.46633e-30	0.0251828	1
22882	LOC728849	LOC728849	LOC728849	0.00100515	1	0.00100515	1.04594	1.04594	Sm16 up vs Unstim	1.03955	1.05237	993.377	0.00629892	5.97636e-09	7.57912e-14	1.26818e-05	1
28218	PREI3	PREI3	PREI3	0.00101168	1	0.00101168	1.16573	1.16573	Sm16 up vs Unstim	1.14151	1.19048	986.953	0.0734193	6.11303e-09	9.09495e-13	0.00014878	1
4705	CTNS	CTNS	CTNS	0.0010223	1	0.0010223	0.740324	-1.35076	Sm16 down vs Unstim	-1.40785	-1.29599	976.683	0.282236	5.24554e-10	3.03165e-13	0.000577948	1
33176	TUBB2A	TUBB2A	TUBB2A	0.00102255	1	0.00102255	3.30673	3.30673	Sm16 up vs Unstim	2.80467	3.89867	976.451	4.46555	9.94366e-11	9.09495e-13	0.00914648	1
9848	HS.406790		HS.406790	0.00102389	1	0.00102389	5.74626	5.74626	Sm16 up vs Unstim	4.51601	7.31166	975.169	9.54545	0	9.46633e-30	0.019577	1
1358	ATP6V1D	ATP6V1D	ATP6V1D	0.00104282	1	0.00104282	0.968182	-1.03286	Sm16 down vs Unstim	-1.03752	-1.02823	957.442	0.00326437	4.44592e-08	3.03165e-13	6.81894e-06	1
14901	LOC100131308	LOC100131308	LOC100131308	0.00104725	1	0.00104725	1.57524	1.57524	Sm16 up vs Unstim	1.47859	1.67821	953.38	0.644658	0	9.46633e-30	0.00135236	1
13606	LAMP3	LAMP3	LAMP3	0.00104917	1	0.00104917	21.3324	21.3324	Sm16 up vs Unstim	13.921	32.6896	951.635	29.238	1.23342e-12	7.57912e-14	0.061448	1
33020	TSPAN14	TSPAN14	TSPAN14	0.00105352	1	0.00105352	0.467046	-2.14112	Sm16 down vs Unstim	-2.38151	-1.92499	947.701	1.8096	7.93849e-11	3.03165e-13	0.00381893	1
21628	LOC652354	LOC652354	LOC652354	0.00105576	1	0.00105576	1.22548	1.22548	Sm16 up vs Unstim	1.19111	1.26085	945.681	0.129083	0	1.26218e-29	0.000272994	1
3249	CAPRIN2	CAPRIN2	CAPRIN2	0.00107548	1	0.00107548	0.5191	-1.92641	Sm16 down vs Unstim	-2.11329	-1.75605	928.317	1.34213	1.04846e-10	3.03165e-13	0.00289154	1
33597	VCAM1	VCAM1	VCAM1	0.00108778	1	0.00108778	10.9868	10.9868	Sm16 up vs Unstim	7.81703	15.4418	917.806	17.9335	1.93944e-12	7.57912e-14	0.039079	1
30378	SLC16A9	SLC16A9	SLC16A9	0.00110449	1	0.00110449	3.32574	3.32574	Sm16 up vs Unstim	2.80026	3.94981	903.893	4.50844	0	1.6829e-29	0.0099756	1
12688	IQCD	IQCD	IQCD	0.00112222	1	0.00112222	0.746408	-1.33975	Sm16 down vs Unstim	-1.39749	-1.2844	889.591	0.267081	1.26222e-10	7.57912e-14	0.000600458	1
25758	NBPF10	NBPF10	NBPF10	0.00112848	1	0.00112848	1.62855	1.62855	Sm16 up vs Unstim	1.51761	1.74759	884.647	0.742545	0	1.6829e-29	0.00167874	1
14391	LOC100129599	LOC100129599	LOC100129599	0.00112876	1	0.00112876	1.19321	1.19321	Sm16 up vs Unstim	1.1631	1.2241	884.431	0.0974199	1.37615e-09	3.03165e-13	0.0002203	1
12370	IDO1	IDO1	IDO1	0.00114414	1	0.00114414	18.043	18.043	Sm16 up vs Unstim	11.8389	27.4983	872.522	26.1255	3.79684e-12	2.27374e-13	0.059885	1
24886	MIR494	MIR494	MIR494	0.00114783	1	0.00114783	1.20666	1.20666	Sm16 up vs Unstim	1.17403	1.24018	869.711	0.110172	0	1.26218e-29	0.000253354	1
9093	HS.128848		HS.128848	0.00114812	1	0.00114812	0.868608	-1.15127	Sm16 down vs Unstim	-1.17518	-1.12785	869.488	0.0619497	0	1.26218e-29	0.000142497	1
1154	ARRDC3	ARRDC3	ARRDC3	0.00117444	1	0.00117444	2.16922	2.16922	Sm16 up vs Unstim	1.93495	2.43184	849.967	1.87212	1.72051e-11	7.57912e-14	0.00440515	1
31717	SVIL	SVIL	SVIL	0.00118383	1	0.00118383	2.99712	2.99712	Sm16 up vs Unstim	2.54724	3.52645	843.22	3.76157	3.39798e-11	3.03165e-13	0.00892191	1
4969	DBN1	DBN1	DBN1	0.00119745	1	0.00119745	0.600295	-1.66585	Sm16 down vs Unstim	-1.79748	-1.54385	833.609	0.813109	1.55404e-10	3.03165e-13	0.00195082	1
31572	STELLAR	STELLAR	STELLAR	0.00119756	1	0.00119756	1.13134	1.13134	Sm16 up vs Unstim	1.11072	1.15234	833.532	0.0475442	6.64375e-10	7.57912e-14	0.000114079	1
30693	SLCO2B1	SLCO2B1	SLCO2B1	0.00119849	1	0.00119849	0.409014	-2.4449	Sm16 down vs Unstim	-2.79349	-2.13981	832.881	2.49529	5.05955e-11	3.03165e-13	0.00599193	1
33210	TWISTNB	TWISTNB	TWISTNB	0.00120198	1	0.00120198	2.75648	2.75648	Sm16 up vs Unstim	2.36923	3.20702	830.462	3.20979	3.92185e-11	3.03165e-13	0.00773014	1
5730	EDN1	EDN1	EDN1	0.00120978	1	0.00120978	4.83794	4.83794	Sm16 up vs Unstim	3.82037	6.12655	825.096	7.7593	0	0	0.0188082	1
26365	NUDT5	NUDT5	NUDT5	0.00121248	1	0.00121248	0.804674	-1.24274	Sm16 down vs Unstim	-1.28391	-1.20289	823.257	0.147445	2.53907e-09	9.09495e-13	0.0003582	1
8092	GPM6A	GPM6A	GPM6A	0.00121327	1	0.00121327	1.15442	1.15442	Sm16 up vs Unstim	1.12982	1.17955	822.722	0.0643762	4.84303e-10	7.57912e-14	0.000156496	1
19370	LOC645218	LOC645218	LOC645218	0.00124019	1	0.00124019	1.12315	1.12315	Sm16 up vs Unstim	1.10354	1.1431	804.829	0.0421074	0	1.26218e-29	0.000104637	1
6199	ETV3	ETV3	ETV3	0.00125143	1	0.00125143	2.96903	2.96903	Sm16 up vs Unstim	2.51542	3.50443	797.588	3.69731	3.26996e-11	3.03165e-13	0.00927122	1
21875	LOC652808	LOC652808	LOC652808	0.00125331	1	0.00125331	0.893004	-1.11982	Sm16 down vs Unstim	-1.1393	-1.10066	796.39	0.0399813	7.54846e-10	7.57912e-14	0.000100406	1
13309	KLF3	KLF3	KLF3	0.00125382	1	0.00125382	1.44164	1.44164	Sm16 up vs Unstim	1.36342	1.52434	796.066	0.417711	2.16662e-10	2.27374e-13	0.00104944	1
32169	THAP8	THAP8	THAP8	0.00125387	1	0.00125387	0.465797	-2.14686	Sm16 down vs Unstim	-2.41214	-1.91075	796.033	1.82235	1.65534e-11	7.57912e-14	0.00457859	1
1975	C12ORF57	C12orf57	C12ORF57	0.00126116	1	0.00126116	0.912854	-1.09547	Sm16 down vs Unstim	-1.11085	-1.08029	791.419	0.0259555	0	6.73161e-29	6.55924e-05	1
17486	LOC440563	LOC440563	LOC440563	0.00126295	1	0.00126295	1.5413	1.5413	Sm16 up vs Unstim	1.44255	1.64681	790.3	0.584336	2.05011e-10	3.03165e-13	0.00147877	1
25697	NAGK	NAGK	NAGK	0.00126398	1	0.00126398	0.85784	-1.16572	Sm16 down vs Unstim	-1.19341	-1.13867	789.65	0.0734074	1.63058e-09	3.03165e-13	0.000185924	1
9546	HS.259679		HS.259679	0.00127144	1	0.00127144	1.31984	1.31984	Sm16 up vs Unstim	1.26478	1.37731	785.011	0.240442	1.23724e-10	7.57912e-14	0.000612581	1
28861	RASD2	RASD2	RASD2	0.00128344	1	0.00128344	0.340649	-2.93557	Sm16 down vs Unstim	-3.4662	-2.48618	777.655	3.62071	8.13921e-12	7.57912e-14	0.00931186	1
28996	RCSD1	RCSD1	RCSD1	0.00128672	1	0.00128672	2.30525	2.30525	Sm16 up vs Unstim	2.0262	2.62274	775.669	2.17777	1.34975e-11	7.57912e-14	0.0056152	1
8346	GTF2E1	GTF2E1	GTF2E1	0.00130088	1	0.00130088	1.40097	1.40097	Sm16 up vs Unstim	1.32948	1.4763	767.213	0.354912	9.83027e-10	9.09495e-13	0.000925198	1
33332	UBP1	UBP1	UBP1	0.00133404	1	0.00133404	1.17326	1.17326	Sm16 up vs Unstim	1.14413	1.20312	748.101	0.079707	1.4227e-09	3.03165e-13	0.000213091	1
25298	MRC2	MRC2	MRC2	0.00134352	1	0.00134352	0.830783	-1.20368	Sm16 down vs Unstim	-1.23943	-1.16897	742.816	0.1073	1.04938e-09	3.03165e-13	0.0002889	1
18343	LOC642956	LOC642956	LOC642956	0.00135751	1	0.00135751	0.811465	-1.23234	Sm16 down vs Unstim	-1.27388	-1.19215	735.143	0.136263	8.17793e-10	3.03165e-13	0.000370711	1
25123	MIRLET7F2	MIRLET7F2	MIRLET7F2	0.00136479	1	0.00136479	1.12948	1.12948	Sm16 up vs Unstim	1.10781	1.15158	731.215	0.0462851	5.98677e-10	7.57912e-14	0.000126598	1
9571	HS.278265		HS.278265	0.00137619	1	0.00137619	1.1526	1.1526	Sm16 up vs Unstim	1.12674	1.17905	725.142	0.0629716	4.36383e-10	7.57912e-14	0.000173681	1
5892	ELMO2	ELMO2	ELMO2	0.00138583	1	0.00138583	0.839054	-1.19182	Sm16 down vs Unstim	-1.22583	-1.15875	720.088	0.0961378	3.40613e-09	9.09495e-13	0.000267017	1
3800	CDR2L	CDR2L	CDR2L	0.00140275	1	0.00140275	0.539266	-1.85437	Sm16 down vs Unstim	-2.04862	-1.67854	711.384	1.19064	2.71704e-10	9.09495e-13	0.00334738	1
12972	KCNN2	KCNN2	KCNN2	0.00140376	1	0.00140376	5.36025	5.36025	Sm16 up vs Unstim	4.08801	7.02844	710.871	8.80132	0	1.6829e-29	0.0247621	1
6839	FEZ1	FEZ1	FEZ1	0.00140855	1	0.00140855	2.25044	2.25044	Sm16 up vs Unstim	1.97389	2.56574	708.449	2.05408	5.22805e-11	3.03165e-13	0.00579881	1
12662	INTS4	INTS4	INTS4	0.00142615	1	0.00142615	0.865374	-1.15557	Sm16 down vs Unstim	-1.18307	-1.12871	699.69	0.0652732	0	1.6829e-29	0.000186577	1
8727	HK1	HK1	HK1	0.00143155	1	0.00143155	0.87527	-1.1425	Sm16 down vs Unstim	-1.16758	-1.11797	697.045	0.0554113	0	6.73161e-29	0.000158989	1
15469	LOC100133012	LOC100133012	LOC100133012	0.00145314	1	0.00145314	0.774127	-1.29178	Sm16 down vs Unstim	-1.34724	-1.2386	686.664	0.204637	1.52591e-09	9.09495e-13	0.000596033	1
32283	TLR7	TLR7	TLR7	0.00148514	1	0.00148514	3.97608	3.97608	Sm16 up vs Unstim	3.16189	4.99993	671.835	5.94819	1.71209e-11	3.03165e-13	0.0177073	1
1155	ARRDC4	ARRDC4	ARRDC4	0.0014861	1	0.0014861	1.89391	1.89391	Sm16 up vs Unstim	1.70335	2.10579	671.401	1.27338	0	0	0.0037932	1
1662	BMP4	BMP4	BMP4	0.00148953	1	0.00148953	0.227542	-4.3948	Sm16 down vs Unstim	-5.62113	-3.43601	669.855	6.84244	1.11296e-11	2.27374e-13	0.0204296	1
1551	BCL11A	BCL11A	BCL11A	0.00149832	1	0.00149832	4.23971	4.23971	Sm16 up vs Unstim	3.33225	5.3943	665.916	6.51437	3.87379e-12	7.57912e-14	0.0195651	1
21278	LOC651167	LOC651167	LOC651167	0.00150695	1	0.00150695	0.898295	-1.11322	Sm16 down vs Unstim	-1.13337	-1.09343	662.093	0.035916	6.98585e-10	7.57912e-14	0.000108492	1
3769	CDK5R1	CDK5R1	CDK5R1	0.00151867	1	0.00151867	0.40457	-2.47176	Sm16 down vs Unstim	-2.87726	-2.12341	656.971	2.55665	3.89514e-11	3.03165e-13	0.00778315	1
12638	INPP5D	INPP5D	INPP5D	0.00152167	1	0.00152167	0.477899	-2.09249	Sm16 down vs Unstim	-2.3689	-1.84834	655.672	1.70205	1.7518e-10	9.09495e-13	0.00519178	1
28161	PRAGMIN	PRAGMIN	PRAGMIN	0.001525	1	0.001525	0.450369	-2.2204	Sm16 down vs Unstim	-2.53926	-1.94158	654.236	1.98658	4.99203e-11	3.03165e-13	0.00607297	1
7473	FRMD8	FRMD8	FRMD8	0.00152986	1	0.00152986	1.67928	1.67928	Sm16 up vs Unstim	1.53884	1.83254	652.156	0.838912	0	5.04871e-29	0.00257273	1
28302	PRO0611	PRO0611	PRO0611	0.00153094	1	0.00153094	0.776374	-1.28804	Sm16 down vs Unstim	-1.34418	-1.23424	651.694	0.20003	0	1.26218e-29	0.000613877	1
33963	XRCC1	XRCC1	XRCC1	0.0015396	1	0.0015396	0.673186	-1.48547	Sm16 down vs Unstim	-1.58823	-1.38936	648.019	0.48893	6.02714e-10	9.09495e-13	0.001509	1
24416	MGC15763	MGC15763	MGC15763	0.00156635	1	0.00156635	0.768683	-1.30093	Sm16 down vs Unstim	-1.3606	-1.24387	636.927	0.216075	0	0	0.000678491	1
14452	LOC100129785	LOC100129785	LOC100129785	0.00157334	1	0.00157334	0.91087	-1.09785	Sm16 down vs Unstim	-1.1155	-1.08048	634.092	0.0272095	0	1.26218e-29	8.5822e-05	1
17311	LOC401805	LOC401805	LOC401805	0.00157622	1	0.00157622	2.1823	2.1823	Sm16 up vs Unstim	1.90964	2.49389	632.931	1.90131	3.78454e-11	2.27374e-13	0.00600796	1
10436	HS.539595		HS.539595	0.00158589	1	0.00158589	0.897413	-1.11431	Sm16 down vs Unstim	-1.1352	-1.09381	629.061	0.0365773	6.51733e-10	7.57912e-14	0.000116292	1
14596	LOC100130255	LOC100130255	LOC100130255	0.00159336	1	0.00159336	1.18702	1.18702	Sm16 up vs Unstim	1.15253	1.22253	626.104	0.091766	0	0	0.000293133	1
24326	MERTK	MERTK	MERTK	0.0015945	1	0.0015945	0.208146	-4.80431	Sm16 down vs Unstim	-6.29335	-3.66758	625.657	7.69078	1.23315e-11	3.03165e-13	0.0245846	1
25633	MYO1D	MYO1D	MYO1D	0.00160726	1	0.00160726	1.07492	1.07492	Sm16 up vs Unstim	1.06159	1.08841	620.679	0.016294	1.44354e-09	7.57912e-14	5.25038e-05	1
34124	ZDHHC19	ZDHHC19	ZDHHC19	0.00162194	1	0.00162194	1.36744	1.36744	Sm16 up vs Unstim	1.29517	1.44373	615.047	0.305743	7.62327e-11	7.57912e-14	0.000994209	1
33455	UPB1	UPB1	UPB1	0.00162594	1	0.00162594	2.83548	2.83548	Sm16 up vs Unstim	2.36593	3.39821	613.529	3.39118	0	9.46633e-30	0.0110547	1
650	ALG13	ALG13	ALG13	0.0016292	1	0.0016292	1.26733	1.26733	Sm16 up vs Unstim	1.21618	1.32063	612.297	0.175234	5.29654e-10	3.03165e-13	0.000572382	1
12013	HS.581662		HS.581662	0.00162996	1	0.00162996	1.5247	1.5247	Sm16 up vs Unstim	1.41686	1.64076	612.011	0.555462	4.17536e-11	7.57912e-14	0.0018152	1
31541	STAMBPL1	STAMBPL1	STAMBPL1	0.00163114	1	0.00163114	0.544797	-1.83555	Sm16 down vs Unstim	-2.04012	-1.65148	611.569	1.15161	8.04983e-11	3.03165e-13	0.0037661	1
26968	OTUD4	OTUD4	OTUD4	0.00164856	1	0.00164856	2.03032	2.03032	Sm16 up vs Unstim	1.79377	2.29806	605.092	1.56583	1.46442e-11	7.57912e-14	0.0051755	1
16682	LOC346887	LOC346887	LOC346887	0.00164913	1	0.00164913	0.472467	-2.11655	Sm16 down vs Unstim	-2.41321	-1.85636	604.883	1.75515	0	6.73161e-29	0.00580329	1
6534	FAM46C	FAM46C	FAM46C	0.0016587	1	0.0016587	0.194672	-5.13684	Sm16 down vs Unstim	-6.84525	-3.8548	601.384	8.36064	0	0	0.0278047	1
31914	TBC1D24	TBC1D24	TBC1D24	0.00165953	1	0.00165953	1.21926	1.21926	Sm16 up vs Unstim	1.17757	1.26243	601.081	0.122698	2.22774e-09	9.09495e-13	0.000408258	1
1169	ART3	ART3	ART3	0.00167303	1	0.00167303	1.18905	1.18905	Sm16 up vs Unstim	1.15331	1.22588	596.217	0.0936034	0	1.26218e-29	0.000313991	1
31965	TBX3	TBX3	TBX3	0.00170614	1	0.00170614	1.44279	1.44279	Sm16 up vs Unstim	1.35167	1.54004	584.619	0.419534	5.28073e-11	7.57912e-14	0.00143524	1
25974	NFE2L3	NFE2L3	NFE2L3	0.00170666	1	0.00170666	1.98964	1.98964	Sm16 up vs Unstim	1.76035	2.2488	584.439	1.47761	5.99555e-11	3.03165e-13	0.0050565	1
3704	CDC2L6	CDC2L6	CDC2L6	0.00170923	1	0.00170923	0.696615	-1.43551	Sm16 down vs Unstim	-1.53099	-1.34599	583.558	0.408048	2.16782e-10	3.03165e-13	0.00139848	1
11248	HS.562281		HS.562281	0.0017161	1	0.0017161	0.809403	-1.23548	Sm16 down vs Unstim	-1.28299	-1.18972	581.218	0.139601	1.57776e-10	7.57912e-14	0.000480373	1
27620	PIK3R3	PIK3R3	PIK3R3	0.00172138	1	0.00172138	0.794312	-1.25895	Sm16 down vs Unstim	-1.31185	-1.20818	579.429	0.165557	0	9.46633e-30	0.00057145	1
14065	LOC100128506	LOC100128506	LOC100128506	0.00173721	1	0.00173721	1.17902	1.17902	Sm16 up vs Unstim	1.14466	1.21441	574.136	0.0846717	2.5696e-10	7.57912e-14	0.000294953	1
4090	CKAP2L	CKAP2L	CKAP2L	0.00173915	1	0.00173915	1.16745	1.16745	Sm16 up vs Unstim	1.13542	1.20038	573.494	0.0748339	1.16166e-09	3.03165e-13	0.000260976	1
21554	LOC652164	LOC652164	LOC652164	0.00178085	1	0.00178085	1.19203	1.19203	Sm16 up vs Unstim	1.15456	1.23071	560.028	0.0963287	2.20315e-10	7.57912e-14	0.000344014	1
28607	PUM2	PUM2	PUM2	0.00178538	1	0.00178538	0.81409	-1.22837	Sm16 down vs Unstim	-1.27523	-1.18322	558.607	0.132082	0	6.73161e-29	0.000472897	1
30500	SLC29A3	SLC29A3	SLC29A3	0.00179255	1	0.00179255	0.629578	-1.58837	Sm16 down vs Unstim	-1.72825	-1.4598	556.364	0.668421	1.26171e-10	3.03165e-13	0.00240282	1
32218	TIFA	TIFA	TIFA	0.00180312	1	0.00180312	3.1452	3.1452	Sm16 up vs Unstim	2.55037	3.87878	553.094	4.09938	5.11294e-12	7.57912e-14	0.0148234	1
24333	MET	MET	MET	0.00181222	1	0.00181222	1.28985	1.28985	Sm16 up vs Unstim	1.23102	1.35149	550.309	0.202254	4.12437e-10	3.03165e-13	0.000735058	1
24749	MIR21	MIR21	MIR21	0.0018123	1	0.0018123	1.83882	1.83882	Sm16 up vs Unstim	1.64444	2.05618	550.285	1.15838	1.80022e-11	7.57912e-14	0.00421011	1
7681	GAN	GAN	GAN	0.00181476	1	0.00181476	1.27179	1.27179	Sm16 up vs Unstim	1.21689	1.32917	549.538	0.180467	0	9.46633e-30	0.000656794	1
17281	LOC401433	LOC401433	LOC401433	0.00183976	1	0.00183976	1.17201	1.17201	Sm16 up vs Unstim	1.13813	1.2069	542.051	0.0786533	0	9.46633e-30	0.000290206	1
25503	MTMR9	MTMR9	MTMR9	0.00184459	1	0.00184459	1.2325	1.2325	Sm16 up vs Unstim	1.18573	1.28111	540.627	0.136435	6.00651e-10	3.03165e-13	0.000504728	1
9107	HS.129636		HS.129636	0.00188382	1	0.00188382	0.697478	-1.43374	Sm16 down vs Unstim	-1.53367	-1.34032	529.336	0.405257	4.94982e-11	7.57912e-14	0.00153119	1
9378	HS.193406		HS.193406	0.00190946	1	0.00190946	0.513848	-1.9461	Sm16 down vs Unstim	-2.20603	-1.7168	522.209	1.38409	0	0	0.00530092	1
30849	SNORA13	SNORA13	SNORA13	0.00190948	1	0.00190948	1.60196	1.60196	Sm16 up vs Unstim	1.46595	1.7506	522.203	0.693277	8.56333e-11	2.27374e-13	0.0026552	1
2403	C1ORF21	C1orf21	C1ORF21	0.00192201	1	0.00192201	1.47412	1.47412	Sm16 up vs Unstim	1.36992	1.58624	518.788	0.470148	4.18162e-11	7.57912e-14	0.00181248	1
24516	MGST2	MGST2	MGST2	0.00192767	1	0.00192767	0.863493	-1.15809	Sm16 down vs Unstim	-1.19069	-1.12637	517.261	0.0672529	1.16586e-09	3.03165e-13	0.000260035	1
19484	LOC645492	LOC645492	LOC645492	0.00192928	1	0.00192928	0.935071	-1.06944	Sm16 down vs Unstim	-1.08311	-1.05594	516.829	0.0140704	1.39197e-09	7.57912e-14	5.4449e-05	1
15688	LOC100133641	LOC100133641	LOC100133641	0.00193375	1	0.00193375	1.22179	1.22179	Sm16 up vs Unstim	1.17629	1.26906	515.632	0.125282	4.67907e-10	2.27374e-13	0.000485938	1
287	ACOT9	ACOT9	ACOT9	0.00193398	1	0.00193398	1.33754	1.33754	Sm16 up vs Unstim	1.26582	1.41332	515.568	0.264071	2.95947e-10	3.03165e-13	0.00102439	1
6209	EVI2B	EVI2B	EVI2B	0.00194522	1	0.00194522	0.489211	-2.04411	Sm16 down vs Unstim	-2.3416	-1.78441	512.58	1.5959	4.86861e-11	3.03165e-13	0.00622693	1
4951	DAPL1	DAPL1	DAPL1	0.00195385	1	0.00195385	0.644577	-1.55141	Sm16 down vs Unstim	-1.68676	-1.42692	510.309	0.602127	0	9.46633e-30	0.00235985	1
31908	TBC1D2	TBC1D2	TBC1D2	0.00195587	1	0.00195587	0.731921	-1.36627	Sm16 down vs Unstim	-1.44999	-1.28738	509.781	0.304075	7.62382e-10	9.09495e-13	0.00119296	1
27780	PLEKHG2	PLEKHG2	PLEKHG2	0.00196226	1	0.00196226	1.40039	1.40039	Sm16 up vs Unstim	1.3132	1.49335	508.117	0.354037	0	0	0.00139353	1
12850	JOSD1	JOSD1	JOSD1	0.00197868	1	0.00197868	1.11489	1.11489	Sm16 up vs Unstim	1.09189	1.13837	503.888	0.0369265	2.06845e-09	3.03165e-13	0.000146566	1
6332	FAM110B	FAM110B	FAM110B	0.0019849	1	0.0019849	0.425624	-2.34949	Sm16 down vs Unstim	-2.76817	-1.99414	502.303	2.27803	3.34238e-11	3.03165e-13	0.00907032	1
13690	LDHA	LDHA	LDHA	0.00199745	1	0.00199745	0.959528	-1.04218	Sm16 down vs Unstim	-1.0505	-1.03392	499.14	0.00532884	4.25951e-08	9.09495e-13	2.13521e-05	1
8235	GRAMD3	GRAMD3	GRAMD3	0.00200614	1	0.00200614	3.43647	3.43647	Sm16 up vs Unstim	2.70794	4.361	496.969	4.75755	1.58341e-11	3.03165e-13	0.0191463	1
21749	LOC652616	LOC652616	LOC652616	0.00200771	1	0.00200771	3.43165	3.43165	Sm16 up vs Unstim	2.70463	4.35411	496.581	4.74674	3.96446e-12	7.57912e-14	0.0191177	1
23334	LOC730074	LOC730074	LOC730074	0.00202399	1	0.00202399	0.733614	-1.36311	Sm16 down vs Unstim	-1.44748	-1.28366	492.574	0.299588	2.49228e-10	3.03165e-13	0.00121642	1
32539	TMEM60	TMEM60	TMEM60	0.0020249	1	0.0020249	0.646726	-1.54625	Sm16 down vs Unstim	-1.68261	-1.42094	492.353	0.593033	3.77544e-10	9.09495e-13	0.00240898	1
21546	LOC652150	LOC652150	LOC652150	0.00202898	1	0.00202898	1.23945	1.23945	Sm16 up vs Unstim	1.18886	1.29218	491.359	0.14387	1.29425e-10	7.57912e-14	0.000585599	1
628	ALDH1B1	ALDH1B1	ALDH1B1	0.0020297	1	0.0020297	2.29246	2.29246	Sm16 up vs Unstim	1.95143	2.69309	491.183	2.14884	3.46488e-11	3.03165e-13	0.00874964	1
32244	TIMP2	TIMP2	TIMP2	0.00204015	1	0.00204015	0.926201	-1.07968	Sm16 down vs Unstim	-1.09591	-1.06369	488.662	0.0183495	0	6.73161e-29	7.51012e-05	1
20414	LOC648024	LOC648024	LOC648024	0.00204816	1	0.00204816	1.31245	1.31245	Sm16 up vs Unstim	1.24467	1.38393	486.743	0.230809	3.19665e-10	3.03165e-13	0.000948383	1
12710	IRF1	IRF1	IRF1	0.00206961	1	0.00206961	1.93139	1.93139	Sm16 up vs Unstim	1.69756	2.19742	481.683	1.35271	5.39764e-11	3.03165e-13	0.00561662	1
2491	C20ORF108	C20orf108	C20ORF108	0.00207147	1	0.00207147	0.661097	-1.51264	Sm16 down vs Unstim	-1.64054	-1.39471	481.249	0.534734	4.09263e-10	9.09495e-13	0.00222228	1
12718	IRF7	IRF7	IRF7	0.00207751	1	0.00207751	1.06001	1.06001	Sm16 up vs Unstim	1.04795	1.07222	479.846	0.0106042	0	0	4.41985e-05	1
27131	PARP16	PARP16	PARP16	0.00208608	1	0.00208608	0.761634	-1.31297	Sm16 down vs Unstim	-1.38525	-1.24445	477.868	0.231473	7.82343e-11	7.57912e-14	0.000968773	1
24372	MFN1	MFN1	MFN1	0.0021131	1	0.0021131	1.10056	1.10056	Sm16 up vs Unstim	1.07987	1.12166	471.738	0.0286668	1.87082e-09	2.27374e-13	0.000121537	1
33179	TUBB3	TUBB3	TUBB3	0.00212306	1	0.00212306	0.466362	-2.14426	Sm16 down vs Unstim	-2.49493	-1.84287	469.519	1.81658	3.91786e-11	3.03165e-13	0.00773802	1
32284	TLR8	TLR8	TLR8	0.00213682	1	0.00213682	2.48303	2.48303	Sm16 up vs Unstim	2.07156	2.97624	466.486	2.58242	6.84543e-12	7.57912e-14	0.0110718	1
1308	ATP1B1	ATP1B1	ATP1B1	0.00214799	1	0.00214799	1.58398	1.58398	Sm16 up vs Unstim	1.44495	1.73638	464.052	0.660449	0	5.04871e-29	0.00284644	1
8749	HLA-DRB3	HLA-DRB3	HLA-DRB3	0.00215127	1	0.00215127	1.39052	1.39052	Sm16 up vs Unstim	1.30184	1.48524	463.341	0.339326	2.06982e-10	3.03165e-13	0.00146469	1
1487	BAIAP2L1	BAIAP2L1	BAIAP2L1	0.0021555	1	0.0021555	3.45621	3.45621	Sm16 up vs Unstim	2.69671	4.4296	462.43	4.8018	3.64948e-12	7.57912e-14	0.0207677	1
6388	FAM135B	FAM135B	FAM135B	0.00218715	1	0.00218715	0.284962	-3.50924	Sm16 down vs Unstim	-4.51962	-2.72473	455.717	4.92044	1.40391e-11	3.03165e-13	0.0215943	1
17757	LOC442501	LOC442501	LOC442501	0.00220571	1	0.00220571	0.912359	-1.09606	Sm16 down vs Unstim	-1.1166	-1.0759	451.869	0.0262656	6.5195e-10	7.57912e-14	0.000116253	1
28805	RALGAPA2	RALGAPA2	RALGAPA2	0.00221529	1	0.00221529	1.34796	1.34796	Sm16 up vs Unstim	1.26874	1.43213	449.91	0.278354	0	9.46633e-30	0.00123738	1
27828	PLXDC1	PLXDC1	PLXDC1	0.00222026	1	0.00222026	1.26382	1.26382	Sm16 up vs Unstim	1.20513	1.32537	448.898	0.171156	9.93907e-11	7.57912e-14	0.000762559	1
33906	WTAP	WTAP	WTAP	0.00222108	1	0.00222108	2.87421	2.87421	Sm16 up vs Unstim	2.31946	3.56165	448.731	3.48005	0	6.73161e-29	0.0155106	1
7443	FOXRED1	FOXRED1	FOXRED1	0.00222704	1	0.00222704	0.787925	-1.26916	Sm16 down vs Unstim	-1.3322	-1.2091	447.527	0.17737	3.82461e-10	3.03165e-13	0.000792668	1
4765	CXCL10	CXCL10	CXCL10	0.00223141	1	0.00223141	2.67444	2.67444	Sm16 up vs Unstim	2.18904	3.26748	446.648	3.02136	5.60212e-12	7.57912e-14	0.013529	1
4401	COQ5	COQ5	COQ5	0.00228622	1	0.00228622	0.830829	-1.20362	Sm16 down vs Unstim	-1.25048	-1.15851	435.905	0.107236	6.16171e-10	3.03165e-13	0.000492014	1
26111	NMT1	NMT1	NMT1	0.00232442	1	0.00232442	0.863929	-1.1575	Sm16 down vs Unstim	-1.19322	-1.12285	428.715	0.066791	0	0	0.000311587	1
20433	LOC648111	LOC648111	LOC648111	0.0023387	1	0.0023387	1.17146	1.17146	Sm16 up vs Unstim	1.13345	1.21075	426.089	0.0781865	6.19554e-10	2.27374e-13	0.000366996	1
9423	HS.20255		HS.20255	0.00234187	1	0.00234187	0.85599	-1.16824	Sm16 down vs Unstim	-1.20675	-1.13096	425.51	0.0754889	8.54428e-10	3.03165e-13	0.000354816	1
15668	LOC100133591	LOC100133591	LOC100133591	0.00234222	1	0.00234222	1.61288	1.61288	Sm16 up vs Unstim	1.45981	1.782	425.446	0.713401	6.77986e-11	2.27374e-13	0.00335367	1
34350	ZNF287	ZNF287	ZNF287	0.00238106	1	0.00238106	1.09093	1.09093	Sm16 up vs Unstim	1.07114	1.11108	418.482	0.0236462	6.70662e-10	7.57912e-14	0.00011301	1
27733	PLAT	PLAT	PLAT	0.00238771	1	0.00238771	22.9713	22.9713	Sm16 up vs Unstim	11.871	44.4511	417.312	30.6695	1.54691e-12	2.27374e-13	0.146986	1
31932	TBC1D8B	TBC1D8B	TBC1D8B	0.00241341	1	0.00241341	0.725963	-1.37748	Sm16 down vs Unstim	-1.47414	-1.28716	412.852	0.32021	4.88594e-11	7.57912e-14	0.00155121	1
25554	MVK	MVK	MVK	0.00241381	1	0.00241381	0.753356	-1.32739	Sm16 down vs Unstim	-1.40945	-1.25012	412.784	0.250427	6.24641e-11	7.57912e-14	0.00121336	1
4186	CLK2P	CLK2P	CLK2P	0.00242239	1	0.00242239	1.16453	1.16453	Sm16 up vs Unstim	1.1275	1.20278	411.316	0.0724338	6.45573e-10	2.27374e-13	0.000352205	1
30868	SNORA2A	SNORA2A	SNORA2A	0.00244574	1	0.00244574	1.26433	1.26433	Sm16 up vs Unstim	1.20267	1.32915	407.375	0.171746	2.69661e-10	2.27374e-13	0.000843182	1
5337	DLG3	DLG3	DLG3	0.00245076	1	0.00245076	0.574934	-1.73933	Sm16 down vs Unstim	-1.9574	-1.54556	406.537	0.956482	1.61069e-11	7.57912e-14	0.00470551	1
4929	DAB2	DAB2	DAB2	0.00245389	1	0.00245389	0.330538	-3.02537	Sm16 down vs Unstim	-3.83214	-2.38845	406.016	3.82616	1.60853e-11	3.03165e-13	0.0188473	1
1002	ARAP1	ARAP1	ARAP1	0.00245795	1	0.00245795	1.08456	1.08456	Sm16 up vs Unstim	1.06591	1.10354	405.344	0.0205711	2.98686e-09	3.03165e-13	0.0001015	1
33511	USP24	USP24	USP24	0.00246878	1	0.00246878	1.42551	1.42551	Sm16 up vs Unstim	1.32127	1.53797	403.559	0.392417	1.55886e-10	3.03165e-13	0.00194478	1
20372	LOC647876	LOC647876	LOC647876	0.00247498	1	0.00247498	1.20505	1.20505	Sm16 up vs Unstim	1.1578	1.25423	402.544	0.10862	4.2132e-10	2.27374e-13	0.00053967	1
10177	HS.520750		HS.520750	0.00247653	1	0.00247653	1.19079	1.19079	Sm16 up vs Unstim	1.14701	1.23625	402.292	0.0951981	1.60141e-10	7.57912e-14	0.000473278	1
1554	BCL2A1	BCL2A1	BCL2A1	0.00248062	1	0.00248062	4.75723	4.75723	Sm16 up vs Unstim	3.40352	6.64936	401.625	7.59457	0	1.6829e-29	0.0378192	1
7729	GBP5	GBP5	GBP5	0.00251296	1	0.00251296	1.88016	1.88016	Sm16 up vs Unstim	1.64037	2.155	396.438	1.24449	1.20718e-11	7.57912e-14	0.00627837	1
18865	LOC644135	LOC644135	LOC644135	0.00251493	1	0.00251493	1.17486	1.17486	Sm16 up vs Unstim	1.13464	1.21651	396.126	0.0810777	1.85149e-10	7.57912e-14	0.000409353	1
13101	KIAA0773	KIAA0773	KIAA0773	0.00252286	1	0.00252286	0.793973	-1.25949	Sm16 down vs Unstim	-1.324	-1.19812	394.876	0.166171	9.0052e-11	7.57912e-14	0.000841638	1
13060	KIAA0247	KIAA0247	KIAA0247	0.00253714	1	0.00253714	2.38667	2.38667	Sm16 up vs Unstim	1.97587	2.88287	392.645	2.36253	2.51926e-11	3.03165e-13	0.0120339	1
26477	OKL38	OKL38	OKL38	0.00254551	1	0.00254551	1.76054	1.76054	Sm16 up vs Unstim	1.55675	1.99101	391.35	0.998828	0	1.6829e-29	0.00510453	1
618	ALAD	ALAD	ALAD	0.00254693	1	0.00254693	0.63533	-1.57399	Sm16 down vs Unstim	-1.73724	-1.42607	391.131	0.642402	9.2292e-11	3.03165e-13	0.00328485	1
15939	LOC100134304	LOC100134304	LOC100134304	0.00255033	1	0.00255033	0.734279	-1.36188	Sm16 down vs Unstim	-1.4566	-1.27332	390.606	0.297839	0	1.6829e-29	0.00152501	1
16717	LOC387647	LOC387647	LOC387647	0.00256	1	0.00256	1.84824	1.84824	Sm16 up vs Unstim	1.61649	2.11321	389.126	1.17789	0	1.6829e-29	0.00605402	1
1122	ARMC7	ARMC7	ARMC7	0.00256663	1	0.00256663	0.614041	-1.62856	Sm16 down vs Unstim	-1.81159	-1.46401	388.117	0.742566	7.92276e-11	3.03165e-13	0.0038265	1
423	ADCK4	ADCK4	ADCK4	0.00257075	1	0.00257075	0.564053	-1.77288	Sm16 down vs Unstim	-2.00926	-1.56431	387.493	1.02365	1.4345e-11	7.57912e-14	0.00528347	1
11862	HS.577495		HS.577495	0.00258375	1	0.00258375	0.740032	-1.35129	Sm16 down vs Unstim	-1.44345	-1.26502	385.535	0.282977	0	9.46633e-30	0.00146797	1
1301	ATP13A3	ATP13A3	ATP13A3	0.00259017	1	0.00259017	1.43461	1.43461	Sm16 up vs Unstim	1.3254	1.55283	384.575	0.406636	1.07519e-10	2.27374e-13	0.00211473	1
34261	ZNF167	ZNF167	ZNF167	0.00260443	1	0.00260443	0.877004	-1.14025	Sm16 down vs Unstim	-1.17365	-1.10779	382.462	0.0537769	0	9.46633e-30	0.000281215	1
34195	ZHX2	ZHX2	ZHX2	0.00260945	1	0.00260945	2.44029	2.44029	Sm16 up vs Unstim	2.00502	2.97005	381.723	2.48475	0	1.6829e-29	0.0130186	1
28531	PTGS2	PTGS2	PTGS2	0.00262804	1	0.00262804	4.03665	4.03665	Sm16 up vs Unstim	2.96541	5.49486	379.012	6.0792	9.45051e-12	3.03165e-13	0.0320792	1
12495	IL10RA	IL10RA	IL10RA	0.00263362	1	0.00263362	2.92523	2.92523	Sm16 up vs Unstim	2.30688	3.70934	378.207	3.59702	1.5938e-11	3.03165e-13	0.0190215	1
32136	TGFB1I1	TGFB1I1	TGFB1I1	0.00263841	1	0.00263841	0.732287	-1.36558	Sm16 down vs Unstim	-1.46314	-1.27454	377.517	0.303101	0	0	0.00160576	1
22758	LOC728566	LOC728566	LOC728566	0.00265466	1	0.00265466	1.19791	1.19791	Sm16 up vs Unstim	1.15081	1.24694	375.196	0.101807	0	1.26218e-29	0.000542685	1
6930	FKBP5	FKBP5	FKBP5	0.00266259	1	0.00266259	2.82537	2.82537	Sm16 up vs Unstim	2.24248	3.55978	374.074	3.36798	1.68359e-11	3.03165e-13	0.018007	1
4772	CXCL2	CXCL2	CXCL2	0.00266648	1	0.00266648	39.2429	39.2429	Sm16 up vs Unstim	17.336	88.8329	373.527	42.0454	3.36661e-13	7.57912e-14	0.225126	1
20019	LOC646861	LOC646861	LOC646861	0.00268725	1	0.00268725	1.07093	1.07093	Sm16 up vs Unstim	1.05465	1.08745	370.628	0.0146601	9.58053e-10	7.57912e-14	7.91096e-05	1
1046	ARHGAP27	ARHGAP27	ARHGAP27	0.00269407	1	0.00269407	0.813625	-1.22907	Sm16 down vs Unstim	-1.28713	-1.17363	369.687	0.132817	4.21919e-10	3.03165e-13	0.000718537	1
1976	C12ORF59	C12orf59	C12ORF59	0.00271341	1	0.00271341	2.45711	2.45711	Sm16 up vs Unstim	2.00789	3.00682	367.041	2.52316	1.65379e-11	2.27374e-13	0.0137486	1
3779	CDKL1	CDKL1	CDKL1	0.00271837	1	0.00271837	0.828935	-1.20637	Sm16 down vs Unstim	-1.25833	-1.15655	366.368	0.109892	1.2634e-10	7.57912e-14	0.000599899	1
11085	HS.555181		HS.555181	0.00273305	1	0.00273305	3.97397	3.97397	Sm16 up vs Unstim	2.91179	5.42362	364.392	5.94362	9.29323e-12	3.03165e-13	0.0326221	1
6987	FLJ14107	FLJ14107	FLJ14107	0.00274329	1	0.00274329	1.03506	1.03506	Sm16 up vs Unstim	1.02704	1.04315	363.027	0.00370811	3.71001e-09	7.57912e-14	2.04289e-05	1
11039	HS.553217		HS.553217	0.00278454	1	0.00278454	0.894897	-1.11745	Sm16 down vs Unstim	-1.14604	-1.08957	357.626	0.0384991	1.05606e-09	2.27374e-13	0.000215304	1
25266	MPHOSPH6	MPHOSPH6	MPHOSPH6	0.00278456	1	0.00278456	1.10648	1.10648	Sm16 up vs Unstim	1.0813	1.13225	357.624	0.0319628	0	1.6829e-29	0.000178751	1
6031	ERAP1	ERAP1	ERAP1	0.00278501	1	0.00278501	1.23894	1.23894	Sm16 up vs Unstim	1.17999	1.30084	357.565	0.143325	9.45416e-11	7.57912e-14	0.000801671	1
24233	MCM5	MCM5	MCM5	0.00279823	1	0.00279823	0.660056	-1.51502	Sm16 down vs Unstim	-1.6656	-1.37806	355.869	0.538812	1.00116e-10	3.03165e-13	0.00302815	1
25146	MLEC	MLEC	MLEC	0.00282778	1	0.00282778	0.802472	-1.24615	Sm16 down vs Unstim	-1.31064	-1.18483	352.135	0.151187	3.53056e-10	3.03165e-13	0.000858688	1
6053	ERCC-00028	ERCC-00028	ERCC-00028	0.00283862	1	0.00283862	1.1543	1.1543	Sm16 up vs Unstim	1.11687	1.19298	350.784	0.0642834	2.0679e-10	7.57912e-14	0.000366513	1
1101	ARL4A	ARL4A	ARL4A	0.00284154	1	0.00284154	2.04871	2.04871	Sm16 up vs Unstim	1.73735	2.41587	350.423	1.60595	3.30758e-11	3.03165e-13	0.00916577	1
10242	HS.529499		HS.529499	0.00285482	1	0.00285482	1.19354	1.19354	Sm16 up vs Unstim	1.14587	1.2432	348.785	0.0977274	1.35248e-10	7.57912e-14	0.000560387	1
14530	LOC100130082	LOC100130082	LOC100130082	0.00285722	1	0.00285722	3.01805	3.01805	Sm16 up vs Unstim	2.33968	3.89309	348.492	3.80941	0	9.46633e-30	0.0218623	1
181	ABCC3	ABCC3	ABCC3	0.00286024	1	0.00286024	0.829854	-1.20503	Sm16 down vs Unstim	-1.25799	-1.1543	348.122	0.108598	4.85913e-10	3.03165e-13	0.000623907	1
30402	SLC20A2	SLC20A2	SLC20A2	0.00287508	1	0.00287508	0.502339	-1.99069	Sm16 down vs Unstim	-2.33418	-1.69774	346.317	1.47987	3.54732e-11	3.03165e-13	0.00854632	1
12787	ITGB8	ITGB8	ITGB8	0.00287793	1	0.00287793	4.28968	4.28968	Sm16 up vs Unstim	3.06289	6.00784	345.973	6.62048	1.98035e-12	7.57912e-14	0.0382716	1
31003	SNORD14A	SNORD14A	SNORD14A	0.00287949	1	0.00287949	1.57727	1.57727	Sm16 up vs Unstim	1.41943	1.75267	345.785	0.648327	0	1.6829e-29	0.00374989	1
169	ABCB4	ABCB4	ABCB4	0.00292398	1	0.00292398	0.763413	-1.30991	Sm16 down vs Unstim	-1.39501	-1.22999	340.5	0.227523	0	1.6829e-29	0.00133641	1
6305	FAIM3	FAIM3	FAIM3	0.00293081	1	0.00293081	0.840467	-1.18981	Sm16 down vs Unstim	-1.23908	-1.14251	339.703	0.0943035	0	6.73161e-29	0.000555211	1
4125	CLDN16	CLDN16	CLDN16	0.00294388	1	0.00294388	1.16761	1.16761	Sm16 up vs Unstim	1.12603	1.21072	338.188	0.0749661	1.70955e-10	7.57912e-14	0.000443339	1
23393	LOC730262	LOC730262	LOC730262	0.00294637	1	0.00294637	0.870005	-1.14942	Sm16 down vs Unstim	-1.1875	-1.11256	337.902	0.0605436	0	1.26218e-29	0.00035835	1
12608	INA	INA	INA	0.00295554	1	0.00295554	0.548001	-1.82481	Sm16 down vs Unstim	-2.10115	-1.58482	336.848	1.12949	4.52066e-11	3.03165e-13	0.0067062	1
5546	DRAM1	DRAM1	DRAM1	0.00297699	1	0.00297699	5.82781	5.82781	Sm16 up vs Unstim	3.8494	8.82305	334.41	9.69993	0	6.73161e-29	0.0580122	1
26708	OR4F6	OR4F6	OR4F6	0.00297815	1	0.00297815	0.814786	-1.22732	Sm16 down vs Unstim	-1.28793	-1.16956	334.28	0.130986	0	1.6829e-29	0.000783692	1
27043	PACSIN2	PACSIN2	PACSIN2	0.00299254	1	0.00299254	0.655909	-1.5246	Sm16 down vs Unstim	-1.68408	-1.38022	332.665	0.555286	9.08112e-11	3.03165e-13	0.00333841	1
18687	LOC643779	LOC643779	LOC643779	0.00299691	1	0.00299691	1.33503	1.33503	Sm16 up vs Unstim	1.247	1.42927	332.177	0.26067	1.93165e-10	3.03165e-13	0.00156946	1
26425	OAS1	OAS1	OAS1	0.00301036	1	0.00301036	0.62708	-1.59469	Sm16 down vs Unstim	-1.78087	-1.42798	330.687	0.679954	0	0	0.00411237	1
31623	STRN3	STRN3	STRN3	0.00301108	1	0.00301108	1.31221	1.31221	Sm16 up vs Unstim	1.2305	1.39936	330.607	0.230499	6.52249e-10	9.09495e-13	0.0013944	1
17657	LOC441709	LOC441709	LOC441709	0.00301842	1	0.00301842	1.28133	1.28133	Sm16 up vs Unstim	1.20824	1.35883	329.8	0.191856	0	1.26218e-29	0.00116347	1
29054	REXO1	REXO1	REXO1	0.00302386	1	0.00302386	1.406	1.406	Sm16 up vs Unstim	1.29686	1.52433	329.204	0.362505	4.12972e-10	9.09495e-13	0.00220231	1
25130	MIXL1	MIXL1	MIXL1	0.00302702	1	0.00302702	1.28157	1.28157	Sm16 up vs Unstim	1.20831	1.35927	328.858	0.192153	6.4856e-11	7.57912e-14	0.00116861	1
7862	GIYD1	GIYD1	GIYD1	0.00304458	1	0.00304458	0.922395	-1.08413	Sm16 down vs Unstim	-1.10518	-1.06349	326.953	0.0203736	2.43258e-09	3.03165e-13	0.000124627	1
34456	ZNF462	ZNF462	ZNF462	0.00305811	1	0.00305811	1.72063	1.72063	Sm16 up vs Unstim	1.51175	1.95837	325.5	0.919483	5.36608e-11	3.03165e-13	0.00564966	1
28858	RASAL2	RASAL2	RASAL2	0.0030729	1	0.0030729	0.533601	-1.87406	Sm16 down vs Unstim	-2.17769	-1.61277	323.926	1.23171	0	0	0.00760488	1
9926	HS.438858		HS.438858	0.00307462	1	0.00307462	1.26264	1.26264	Sm16 up vs Unstim	1.19416	1.33506	323.744	0.169794	0	9.46633e-30	0.00104894	1
21520	LOC652071	LOC652071	LOC652071	0.00307673	1	0.00307673	0.971265	-1.02959	Sm16 down vs Unstim	-1.03679	-1.02243	323.521	0.00265399	5.54335e-08	9.09495e-13	1.6407e-05	1
12066	HS.582706		HS.582706	0.00308159	1	0.00308159	1.35536	1.35536	Sm16 up vs Unstim	1.2602	1.4577	323.009	0.288648	0	1.26218e-29	0.00178725	1
8563	HEG1	HEG1	HEG1	0.00309191	1	0.00309191	0.582728	-1.71607	Sm16 down vs Unstim	-1.95333	-1.50762	321.925	0.910508	0	1.6829e-29	0.00565664	1
18962	LOC644330	LOC644330	LOC644330	0.00309732	1	0.00309732	1.08453	1.08453	Sm16 up vs Unstim	1.06361	1.10586	321.36	0.0205593	2.36937e-09	3.03165e-13	0.000127951	1
12665	INTS7	INTS7	INTS7	0.00309746	1	0.00309746	0.833973	-1.19908	Sm16 down vs Unstim	-1.25249	-1.14795	321.346	0.102908	0	1.6829e-29	0.000640483	1
32177	THEM2	THEM2	THEM2	0.00310057	1	0.00310057	0.742368	-1.34704	Sm16 down vs Unstim	-1.44694	-1.25404	321.022	0.277084	0	1.6829e-29	0.00172626	1
23978	MAF	MAF	MAF	0.00310756	1	0.00310756	0.421488	-2.37255	Sm16 down vs Unstim	-2.92026	-1.92756	320.297	2.33041	2.08338e-11	3.03165e-13	0.0145516	1
1712	BRD4	BRD4	BRD4	0.00310998	1	0.00310998	1.35073	1.35073	Sm16 up vs Unstim	1.25651	1.45201	320.046	0.28219	0	9.46633e-30	0.00176344	1
5747	EEPD1	EEPD1	EEPD1	0.00311488	1	0.00311488	0.395754	-2.52682	Sm16 down vs Unstim	-3.15845	-2.02151	319.54	2.68266	0	0	0.0167907	1
7325	FLJ46552	FLJ46552	FLJ46552	0.00311924	1	0.00311924	1.16581	1.16581	Sm16 up vs Unstim	1.12351	1.20969	319.092	0.073479	6.58266e-10	3.03165e-13	0.000460551	1
29512	RPS12	RPS12	RPS12	0.00311958	1	0.00311958	0.940815	-1.06291	Sm16 down vs Unstim	-1.07864	-1.0474	319.057	0.0116204	1.24859e-08	9.09495e-13	7.28419e-05	1
12992	KCTD10	KCTD10	KCTD10	0.00312507	1	0.00312507	0.878244	-1.13864	Sm16 down vs Unstim	-1.17484	-1.10355	318.494	0.0526257	9.17385e-10	3.03165e-13	0.000330466	1
23015	LOC729222	LOC729222	LOC729222	0.00313414	1	0.00313414	0.660832	-1.51324	Sm16 down vs Unstim	-1.67243	-1.36921	317.568	0.535769	0	1.6829e-29	0.0033742	1
19523	LOC645627	LOC645627	LOC645627	0.00313867	1	0.00313867	1.24635	1.24635	Sm16 up vs Unstim	1.18176	1.31446	317.107	0.151403	7.93704e-11	7.57912e-14	0.000954905	1
2955	C7ORF41	C7orf41	C7ORF41	0.00314192	1	0.00314192	1.36112	1.36112	Sm16 up vs Unstim	1.26336	1.46644	316.778	0.296761	0	1.6829e-29	0.00187363	1
10715	HS.544149		HS.544149	0.00317092	1	0.00317092	0.858847	-1.16435	Sm16 down vs Unstim	-1.20818	-1.12211	313.867	0.0722877	1.6454e-10	7.57912e-14	0.000460626	1
34077	ZC3H12C	ZC3H12C	ZC3H12C	0.00318381	1	0.00318381	3.08115	3.08115	Sm16 up vs Unstim	2.34304	4.05178	312.59	3.95348	1.19852e-11	3.03165e-13	0.025295	1
32879	TRIM38	TRIM38	TRIM38	0.00319791	1	0.00319791	0.787309	-1.27015	Sm16 down vs Unstim	-1.34643	-1.19819	311.205	0.178535	0	0	0.00114738	1
25574	MYBPH	MYBPH	MYBPH	0.00320175	1	0.00320175	0.524067	-1.90815	Sm16 down vs Unstim	-2.23407	-1.62978	310.83	1.30343	0	6.73161e-29	0.00838678	1
797	ANKRD24	ANKRD24	ANKRD24	0.00320823	1	0.00320823	1.55354	1.55354	Sm16 up vs Unstim	1.39503	1.73006	310.2	0.605907	1.9401e-11	7.57912e-14	0.00390656	1
10196	HS.524129		HS.524129	0.00321225	1	0.00321225	0.634565	-1.57588	Sm16 down vs Unstim	-1.7612	-1.41007	309.809	0.645819	0	0	0.00416914	1
6518	FAM3A	FAM3A	FAM3A	0.00321875	1	0.00321875	0.905385	-1.1045	Sm16 down vs Unstim	-1.1317	-1.07796	309.181	0.0308441	0	6.73161e-29	0.000199521	1
30344	SLC11A2	SLC11A2	SLC11A2	0.00322393	1	0.00322393	1.5985	1.5985	Sm16 up vs Unstim	1.42503	1.79309	308.681	0.686926	6.8116e-11	3.03165e-13	0.00445071	1
15387	LOC100132805	LOC100132805	LOC100132805	0.00323824	1	0.00323824	0.736749	-1.35731	Sm16 down vs Unstim	-1.463	-1.25926	307.311	0.291397	1.59861e-10	3.03165e-13	0.00189643	1
9447	HS.211724		HS.211724	0.00324036	1	0.00324036	1.21822	1.21822	Sm16 up vs Unstim	1.16059	1.27872	307.109	0.121648	9.567e-11	7.57912e-14	0.000792215	1
18642	LOC643680	LOC643680	LOC643680	0.00324132	1	0.00324132	0.78162	-1.27939	Sm16 down vs Unstim	-1.35919	-1.20428	307.017	0.189528	1.84162e-10	2.27374e-13	0.00123464	1
16906	LOC389641	LOC389641	LOC389641	0.0032596	1	0.0032596	1.05861	1.05861	Sm16 up vs Unstim	1.04387	1.07356	305.287	0.0101282	4.56903e-09	3.03165e-13	6.63521e-05	1
26057	NKX2-2	NKX2-2	NKX2-2	0.00330057	1	0.00330057	1.66856	1.66856	Sm16 up vs Unstim	1.46975	1.89425	301.479	0.818299	0	9.46633e-30	0.00542857	1
9282	HS.156414		HS.156414	0.00330327	1	0.00330327	1.2809	1.2809	Sm16 up vs Unstim	1.20465	1.36197	301.232	0.19134	2.3864e-10	3.03165e-13	0.00127039	1
3580	CCRL2	CCRL2	CCRL2	0.00330416	1	0.00330416	1.76887	1.76887	Sm16 up vs Unstim	1.53562	2.03756	301.149	1.01557	4.49489e-11	3.03165e-13	0.00674465	1
7362	FMO6P	FMO6P	FMO6P	0.00330876	1	0.00330876	1.19185	1.19185	Sm16 up vs Unstim	1.14106	1.24489	300.728	0.0961629	1.1851e-10	7.57912e-14	0.000639533	1
9834	HS.399823		HS.399823	0.00330973	1	0.00330973	1.18878	1.18878	Sm16 up vs Unstim	1.13884	1.2409	300.64	0.0933586	1.22034e-10	7.57912e-14	0.000621065	1
20014	LOC646849	LOC646849	LOC646849	0.00331379	1	0.00331379	0.403803	-2.47646	Sm16 down vs Unstim	-3.10184	-1.97716	300.27	2.56738	0	5.04871e-29	0.0171005	1
3670	CD80	CD80	CD80	0.0033154	1	0.0033154	10.8903	10.8903	Sm16 up vs Unstim	6.01836	19.7062	300.123	17.8018	6.3889e-13	7.57912e-14	0.11863	1
7769	GDF15	GDF15	GDF15	0.00331663	1	0.00331663	0.44812	-2.23155	Sm16 down vs Unstim	-2.72397	-1.82814	300.012	2.0116	0	6.73161e-29	0.0134101	1
1415	AVPR2	AVPR2	AVPR2	0.00331932	1	0.00331932	1.20853	1.20853	Sm16 up vs Unstim	1.15296	1.26677	299.768	0.111997	4.05721e-10	3.03165e-13	0.000747225	1
2087	C14ORF72	C14orf72	C14ORF72	0.00331978	1	0.00331978	0.89128	-1.12198	Sm16 down vs Unstim	-1.15454	-1.09034	299.725	0.0413589	2.74627e-10	7.57912e-14	0.000275979	1
596	AKIRIN2	AKIRIN2	AKIRIN2	0.00333183	1	0.00333183	0.788471	-1.26828	Sm16 down vs Unstim	-1.34559	-1.19541	298.636	0.17634	0	5.04871e-29	0.00118097	1
31659	SUCLG2	SUCLG2	SUCLG2	0.0033553	1	0.0033553	0.961068	-1.04051	Sm16 down vs Unstim	-1.05088	-1.03024	296.537	0.00492317	2.73907e-08	9.09495e-13	3.32045e-05	1
3178	CADM3	CADM3	CADM3	0.0033725	1	0.0033725	0.800417	-1.24935	Sm16 down vs Unstim	-1.321	-1.18158	295.017	0.154731	0	1.26218e-29	0.00104897	1
27488	PGLYRP2	PGLYRP2	PGLYRP2	0.00337365	1	0.00337365	1.36049	1.36049	Sm16 up vs Unstim	1.2595	1.46958	294.916	0.295879	3.77722e-11	7.57912e-14	0.00200653	1
24232	MCM4	MCM4	MCM4	0.00340673	1	0.00340673	0.686301	-1.45709	Sm16 down vs Unstim	-1.60194	-1.32533	292.037	0.442415	1.00059e-10	3.03165e-13	0.00302985	1
23825	LRRC56	LRRC56	LRRC56	0.00341086	1	0.00341086	0.698928	-1.43076	Sm16 down vs Unstim	-1.56588	-1.3073	291.682	0.400598	0	9.46633e-30	0.00274681	1
30601	SLC44A3	SLC44A3	SLC44A3	0.00341178	1	0.00341178	0.893741	-1.11889	Sm16 down vs Unstim	-1.15102	-1.08767	291.603	0.0394005	8.41395e-10	2.27374e-13	0.000270234	1
12525	IL1A	IL1A	IL1A	0.00341612	1	0.00341612	17.7738	17.7738	Sm16 up vs Unstim	8.60354	36.7182	291.23	25.8546	4.26861e-13	7.57912e-14	0.177555	1
7599	GABRB1	GABRB1	GABRB1	0.00341913	1	0.00341913	2.02709	2.02709	Sm16 up vs Unstim	1.69617	2.42258	290.973	1.5588	2.12213e-11	2.27374e-13	0.0107144	1
8509	HCG9	HCG9	HCG9	0.00345312	1	0.00345312	1.9685	1.9685	Sm16 up vs Unstim	1.65796	2.3372	288.094	1.43207	0	9.46633e-30	0.00994171	1
4782	CXCR7	CXCR7	CXCR7	0.00346294	1	0.00346294	6.75772	6.75772	Sm16 up vs Unstim	4.16054	10.9762	287.273	11.3977	3.82054e-12	3.03165e-13	0.0793514	1
4281	CNPY4	CNPY4	CNPY4	0.00347096	1	0.00347096	0.750952	-1.33164	Sm16 down vs Unstim	-1.43219	-1.23815	286.605	0.256111	0	9.46633e-30	0.0017872	1
7692	GARNL4	GARNL4	GARNL4	0.00347575	1	0.00347575	0.626487	-1.5962	Sm16 down vs Unstim	-1.79779	-1.41722	286.209	0.682714	0	9.46633e-30	0.00477074	1
34106	ZCCHC6	ZCCHC6	ZCCHC6	0.00347576	1	0.00347576	0.682396	-1.46542	Sm16 down vs Unstim	-1.615	-1.3297	286.208	0.455929	9.51554e-11	3.03165e-13	0.003186	1
2930	C6ORF85	C6orf85	C6ORF85	0.00347705	1	0.00347705	2.63687	2.63687	Sm16 up vs Unstim	2.06051	3.37446	286.101	2.93508	3.69393e-12	7.57912e-14	0.0205178	1
17220	LOC400927	LOC400927	LOC400927	0.00348713	1	0.00348713	0.844317	-1.18439	Sm16 down vs Unstim	-1.23657	-1.13442	285.27	0.0894092	1.2091e-10	7.57912e-14	0.00062684	1
5042	DDIT4	DDIT4	DDIT4	0.00350035	1	0.00350035	3.27084	3.27084	Sm16 up vs Unstim	2.41714	4.42606	284.187	4.38442	0	6.73161e-29	0.0308559	1
28697	RAB23	RAB23	RAB23	0.00350533	1	0.00350533	1.4254	1.4254	Sm16 up vs Unstim	1.30202	1.56047	283.78	0.392243	1.09667e-10	3.03165e-13	0.00276441	1
26392	NUP62	NUP62	NUP62	0.00351911	1	0.00351911	1.29719	1.29719	Sm16 up vs Unstim	1.21363	1.38652	282.663	0.21138	2.027e-10	3.03165e-13	0.00149563	1
28725	RAB3IP	RAB3IP	RAB3IP	0.00352062	1	0.00352062	1.47956	1.47956	Sm16 up vs Unstim	1.33839	1.63562	282.542	0.47913	0	1.6829e-29	0.00339157	1
30026	SERHL2	SERHL2	SERHL2	0.00352627	1	0.00352627	0.716121	-1.39641	Sm16 down vs Unstim	-1.52112	-1.28193	282.087	0.348088	3.07102e-11	7.57912e-14	0.00246795	1
28378	PRRX2	PRRX2	PRRX2	0.00352838	1	0.00352838	1.90428	1.90428	Sm16 up vs Unstim	1.61454	2.24602	281.917	1.29524	0	9.46633e-30	0.0091888	1
33805	WDR63	WDR63	WDR63	0.00353475	1	0.00353475	2.9921	2.9921	Sm16 up vs Unstim	2.25888	3.96332	281.407	3.75009	1.13747e-11	3.03165e-13	0.0266525	1
33032	TSPAN5	TSPAN5	TSPAN5	0.00353641	1	0.00353641	0.59714	-1.67465	Sm16 down vs Unstim	-1.91149	-1.46716	281.274	0.829991	0	0	0.00590166	1
26397	NUP98	NUP98	NUP98	0.00354665	1	0.00354665	1.56052	1.56052	Sm16 up vs Unstim	1.39192	1.74955	280.457	0.6183	5.15676e-11	2.27374e-13	0.00440923	1
25789	NCF1	NCF1	NCF1	0.00356116	1	0.00356116	3.87909	3.87909	Sm16 up vs Unstim	2.73628	5.49919	279.309	5.73725	2.21386e-11	9.09495e-13	0.0410818	1
28494	PSTPIP1	PSTPIP1	PSTPIP1	0.00358282	1	0.00358282	0.619673	-1.61375	Sm16 down vs Unstim	-1.82603	-1.42615	277.611	0.71502	1.76558e-10	9.09495e-13	0.00515124	1
460	ADORA2A	ADORA2A	ADORA2A	0.00359064	1	0.00359064	16.3899	16.3899	Sm16 up vs Unstim	7.95399	33.773	277.003	24.4187	4.29884e-13	7.57912e-14	0.176306	1
20666	LOC648980	LOC648980	LOC648980	0.00360348	1	0.00360348	0.760168	-1.3155	Sm16 down vs Unstim	-1.41232	-1.22531	276.01	0.23476	1.78217e-10	3.03165e-13	0.0017011	1
25749	NAV3	NAV3	NAV3	0.0036051	1	0.0036051	3.34288	3.34288	Sm16 up vs Unstim	2.44541	4.56973	275.886	4.5471	2.29924e-12	7.57912e-14	0.0329636	1
27431	PEX11G	PEX11G	PEX11G	0.00360966	1	0.00360966	0.897806	-1.11383	Sm16 down vs Unstim	-1.14539	-1.08313	275.535	0.0362814	0	0	0.000263352	1
2942	C7ORF26	C7orf26	C7ORF26	0.00360974	1	0.00360974	0.923886	-1.08238	Sm16 down vs Unstim	-1.10483	-1.0604	275.529	0.0195669	2.13449e-09	3.03165e-13	0.000142031	1
28041	PPEF2	PPEF2	PPEF2	0.0036273	1	0.0036273	1.03257	1.03257	Sm16 up vs Unstim	1.024	1.0412	274.188	0.00320628	3.24067e-09	7.57912e-14	2.33875e-05	1
664	ALKBH5	ALKBH5	ALKBH5	0.00363712	1	0.00363712	0.830908	-1.2035	Sm16 down vs Unstim	-1.26293	-1.14687	273.444	0.107126	3.86922e-10	3.03165e-13	0.00078353	1
20840	LOC649604	LOC649604	LOC649604	0.00364669	1	0.00364669	1.34364	1.34364	Sm16 up vs Unstim	1.24412	1.45113	272.722	0.272406	0	0	0.00199768	1
4520	CREG1	CREG1	CREG1	0.00365055	1	0.00365055	1.2337	1.2337	Sm16 up vs Unstim	1.16797	1.30312	272.432	0.137704	0	5.04871e-29	0.00101093	1
13242	KIF22	KIF22	KIF22	0.00365124	1	0.00365124	0.770792	-1.29737	Sm16 down vs Unstim	-1.38848	-1.21224	272.38	0.211598	0	6.73161e-29	0.0015537	1
17049	LOC391429	LOC391429	LOC391429	0.00369861	1	0.00369861	1.24256	1.24256	Sm16 up vs Unstim	1.17373	1.31543	268.873	0.147254	2.07582e-10	2.27374e-13	0.00109534	1
2415	C1ORF24	C1orf24	C1ORF24	0.00372459	1	0.00372459	2.042	2.042	Sm16 up vs Unstim	1.69204	2.46434	266.987	1.5913	7.62971e-11	9.09495e-13	0.0119204	1
28021	PPAP2A	PPAP2A	PPAP2A	0.00372609	1	0.00372609	1.49275	1.49275	Sm16 up vs Unstim	1.34327	1.65887	266.878	0.501077	2.01836e-11	7.57912e-14	0.00375509	1
18502	LOC643331	LOC643331	LOC643331	0.00372643	1	0.00372643	0.80212	-1.2467	Sm16 down vs Unstim	-1.32124	-1.17635	266.854	0.151791	6.66218e-11	7.57912e-14	0.00113763	1
30592	SLC40A1	SLC40A1	SLC40A1	0.00373625	1	0.00373625	0.69071	-1.44778	Sm16 down vs Unstim	-1.5962	-1.31317	266.149	0.427489	7.078e-11	2.27374e-13	0.0032124	1
29196	RIMKLB	RIMKLB	RIMKLB	0.00374962	1	0.00374962	1.13711	1.13711	Sm16 up vs Unstim	1.09915	1.17637	265.195	0.0515416	0	9.46633e-30	0.000388708	1
6132	ERCC1	ERCC1	ERCC1	0.00375194	1	0.00375194	0.858641	-1.16463	Sm16 down vs Unstim	-1.2125	-1.11865	265.03	0.0725167	0	1.6829e-29	0.000547234	1
15795	LOC100133918	LOC100133918	LOC100133918	0.00376323	1	0.00376323	0.862165	-1.15987	Sm16 down vs Unstim	-1.20631	-1.11522	264.23	0.0686713	1.45813e-10	7.57912e-14	0.000519783	1
24165	MAST3	MAST3	MAST3	0.00376726	1	0.00376726	0.648586	-1.54182	Sm16 down vs Unstim	-1.72914	-1.37478	263.946	0.585245	0	1.6829e-29	0.00443458	1
22968	LOC729086	LOC729086	LOC729086	0.00379494	1	0.00379494	1.34907	1.34907	Sm16 up vs Unstim	1.24586	1.46084	262.01	0.279897	4.25686e-10	9.09495e-13	0.00213654	1
4116	CLCN7	CLCN7	CLCN7	0.00381228	1	0.00381228	0.796784	-1.25505	Sm16 down vs Unstim	-1.33335	-1.18134	260.811	0.16112	2.45372e-10	3.03165e-13	0.00123553	1
13357	KLHL6	KLHL6	KLHL6	0.00381513	1	0.00381513	0.542219	-1.84427	Sm16 down vs Unstim	-2.17107	-1.56667	260.615	1.16967	3.37742e-11	3.03165e-13	0.00897624	1
32422	TMEM169	TMEM169	TMEM169	0.0038186	1	0.0038186	0.474727	-2.10647	Sm16 down vs Unstim	-2.56939	-1.72696	260.377	1.73289	5.69405e-12	7.57912e-14	0.0133106	1
29031	RELL2	RELL2	RELL2	0.00382042	1	0.00382042	0.664729	-1.50437	Sm16 down vs Unstim	-1.67748	-1.34913	260.252	0.520668	7.57675e-11	3.03165e-13	0.00400125	1
13639	LBH	LBH	LBH	0.00382329	1	0.00382329	0.400495	-2.49691	Sm16 down vs Unstim	-3.18738	-1.95601	260.056	2.61417	1.50793e-11	3.03165e-13	0.0201047	1
29544	RPS6KA1	RPS6KA1	RPS6KA1	0.00382969	1	0.00382969	0.444379	-2.25033	Sm16 down vs Unstim	-2.79453	-1.81211	259.619	2.05383	0	1.6829e-29	0.0158219	1
14597	LOC100130262	LOC100130262	LOC100130262	0.00383379	1	0.00383379	1.17406	1.17406	Sm16 up vs Unstim	1.12479	1.2255	259.339	0.0803955	0	1.26218e-29	0.000620003	1
33899	WRN	WRN	WRN	0.00384265	1	0.00384265	1.27659	1.27659	Sm16 up vs Unstim	1.19587	1.36276	258.738	0.186167	2.10672e-10	3.03165e-13	0.00143903	1
13056	KIAA0196	KIAA0196	KIAA0196	0.00386212	1	0.00386212	0.874112	-1.14402	Sm16 down vs Unstim	-1.18605	-1.10348	257.426	0.056518	2.07127e-09	9.09495e-13	0.000439101	1
3810	CDV3	CDV3	CDV3	0.0038815	1	0.0038815	1.66814	1.66814	Sm16 up vs Unstim	1.45374	1.91416	256.133	0.81749	4.74933e-11	3.03165e-13	0.00638332	1
1437	B3GAT1	B3GAT1	B3GAT1	0.00388524	1	0.00388524	1.46572	1.46572	Sm16 up vs Unstim	1.32247	1.62448	255.885	0.456411	2.12461e-11	7.57912e-14	0.0035673	1
18924	LOC644256	LOC644256	LOC644256	0.00389171	1	0.00389171	1.12123	1.12123	Sm16 up vs Unstim	1.08722	1.1563	255.457	0.0408768	0	9.46633e-30	0.000320029	1
4407	CORO1B	CORO1B	CORO1B	0.00390581	1	0.00390581	0.756024	-1.32271	Sm16 down vs Unstim	-1.42634	-1.22661	254.53	0.244214	1.57985e-10	3.03165e-13	0.00191894	1
4094	CKLF	CKLF	CKLF	0.00390723	1	0.00390723	0.785304	-1.27339	Sm16 down vs Unstim	-1.35917	-1.19303	254.437	0.182363	2.11491e-10	3.03165e-13	0.00143347	1
20466	LOC648223	LOC648223	LOC648223	0.003914	1	0.003914	1.26861	1.26861	Sm16 up vs Unstim	1.18968	1.35277	253.994	0.176729	5.44633e-11	7.57912e-14	0.0013916	1
6364	FAM125B	FAM125B	FAM125B	0.00392248	1	0.00392248	0.525929	-1.9014	Sm16 down vs Unstim	-2.26203	-1.59826	253.442	1.28916	7.45007e-12	7.57912e-14	0.0101732	1
32629	TNFAIP6	TNFAIP6	TNFAIP6	0.00392415	1	0.00392415	41.8182	41.8182	Sm16 up vs Unstim	15.2428	114.727	253.333	43.5144	2.20621e-13	7.57912e-14	0.343535	1
14933	LOC100131409	LOC100131409	LOC100131409	0.00393242	1	0.00393242	1.3808	1.3808	Sm16 up vs Unstim	1.26535	1.50679	252.797	0.32504	2.9473e-11	7.57912e-14	0.00257155	1
31704	SUSD3	SUSD3	SUSD3	0.00393576	1	0.00393576	0.502867	-1.9886	Sm16 down vs Unstim	-2.39537	-1.6509	252.582	1.47535	2.5951e-11	3.03165e-13	0.0116822	1
5105	DEFA4	DEFA4	DEFA4	0.00396048	1	0.00396048	1.33574	1.33574	Sm16 up vs Unstim	1.23475	1.44499	250.995	0.261633	0	1.26218e-29	0.00208476	1
30746	SMARCAL1	SMARCAL1	SMARCAL1	0.00396123	1	0.00396123	0.674355	-1.4829	Sm16 down vs Unstim	-1.65039	-1.3324	250.948	0.484653	7.84878e-11	3.03165e-13	0.00386257	1
31068	SNORD58A	SNORD58A	SNORD58A	0.00398037	1	0.00398037	1.24806	1.24806	Sm16 up vs Unstim	1.17499	1.32568	249.734	0.153303	6.17326e-11	7.57912e-14	0.00122773	1
19178	LOC644782	LOC644782	LOC644782	0.00398108	1	0.00398108	1.17711	1.17711	Sm16 up vs Unstim	1.12599	1.23055	249.689	0.0830127	0	1.26218e-29	0.000664928	1
27133	PARP3	PARP3	PARP3	0.00402403	1	0.00402403	0.827974	-1.20777	Sm16 down vs Unstim	-1.27183	-1.14694	247.008	0.111256	3.3654e-10	3.03165e-13	0.000900829	1
19856	LOC646463	LOC646463	LOC646463	0.00403726	1	0.00403726	2.15826	2.15826	Sm16 up vs Unstim	1.74778	2.66515	246.194	1.84772	2.01972e-11	3.03165e-13	0.0150103	1
5499	DOPEY2	DOPEY2	DOPEY2	0.00404385	1	0.00404385	0.642807	-1.55568	Sm16 down vs Unstim	-1.75627	-1.378	245.79	0.609692	6.11087e-11	3.03165e-13	0.00496108	1
21637	LOC652383	LOC652383	LOC652383	0.00406295	1	0.00406295	1.16482	1.16482	Sm16 up vs Unstim	1.11695	1.21475	244.628	0.0726745	1.2756e-10	7.57912e-14	0.000594163	1
15307	LOC100132562	LOC100132562	LOC100132562	0.00407392	1	0.00407392	1.22793	1.22793	Sm16 up vs Unstim	1.1604	1.29938	243.965	0.131625	7.02391e-11	7.57912e-14	0.00107905	1
5610	DUSP10	DUSP10	DUSP10	0.00407769	1	0.00407769	1.68844	1.68844	Sm16 up vs Unstim	1.46147	1.95065	243.738	0.856601	4.31314e-11	3.03165e-13	0.00702887	1
30557	SLC36A1	SLC36A1	SLC36A1	0.00410251	1	0.00410251	0.589939	-1.69509	Sm16 down vs Unstim	-1.96133	-1.46499	242.254	0.869506	1.26698e-10	9.09495e-13	0.00717846	1
28946	RBM9	RBM9	RBM9	0.0041036	1	0.0041036	0.887622	-1.12661	Sm16 down vs Unstim	-1.16436	-1.09008	242.19	0.0443669	8.27456e-10	3.03165e-13	0.000366382	1
7219	FLJ42177	FLJ42177	FLJ42177	0.00410892	1	0.00410892	1.08444	1.08444	Sm16 up vs Unstim	1.06039	1.10904	241.874	0.020516	4.46771e-10	7.57912e-14	0.000169642	1
4601	CSF2	CSF2	CSF2	0.00410932	1	0.00410932	24.8894	24.8894	Sm16 up vs Unstim	10.2277	60.5691	241.85	32.2591	0	0	0.266769	1
5983	EPB41L3	EPB41L3	EPB41L3	0.00413024	1	0.00413024	2.32428	2.32428	Sm16 up vs Unstim	1.83945	2.9369	240.617	2.22085	4.92695e-11	9.09495e-13	0.0184596	1
25965	NFAT5	NFAT5	NFAT5	0.00413577	1	0.00413577	1.72442	1.72442	Sm16 up vs Unstim	1.48238	2.00598	240.294	0.926948	9.82374e-12	7.57912e-14	0.00771511	1
29211	RIPK2	RIPK2	RIPK2	0.00413944	1	0.00413944	4.34543	4.34543	Sm16 up vs Unstim	2.88974	6.53443	240.08	6.73842	5.40065e-12	3.03165e-13	0.0561349	1
3286	CASP2	CASP2	CASP2	0.00414153	1	0.00414153	0.707349	-1.41373	Sm16 down vs Unstim	-1.55644	-1.28411	239.958	0.37426	9.71875e-11	3.03165e-13	0.00311938	1
26331	NTSR1	NTSR1	NTSR1	0.00414726	1	0.00414726	0.59484	-1.68112	Sm16 down vs Unstim	-1.94225	-1.4551	239.624	0.84246	4.31151e-11	3.03165e-13	0.00703152	1
25643	MYO6	MYO6	MYO6	0.00415366	1	0.00415366	0.672012	-1.48807	Sm16 down vs Unstim	-1.66204	-1.33231	239.252	0.493251	7.35254e-11	3.03165e-13	0.00412327	1
26195	NPHP1	NPHP1	NPHP1	0.00416644	1	0.00416644	1.06418	1.06418	Sm16 up vs Unstim	1.0459	1.08279	238.514	0.0120817	0	1.26218e-29	0.000101308	1
4775	CXCL6	CXCL6	CXCL6	0.00418592	1	0.00418592	8.48439	8.48439	Sm16 up vs Unstim	4.66982	15.4149	237.397	14.2741	6.30254e-13	7.57912e-14	0.120255	1
2878	C6ORF162	C6orf162	C6ORF162	0.00419337	1	0.00419337	0.892949	-1.11988	Sm16 down vs Unstim	-1.15589	-1.085	236.973	0.040025	2.24366e-10	7.57912e-14	0.000337802	1
32842	TRERF1	TRERF1	TRERF1	0.00422963	1	0.00422963	0.628985	-1.58986	Sm16 down vs Unstim	-1.81086	-1.39584	234.928	0.671147	0	9.46633e-30	0.00571363	1
27749	PLCL1	PLCL1	PLCL1	0.00423349	1	0.00423349	1.67018	1.67018	Sm16 up vs Unstim	1.44611	1.92898	234.713	0.821416	1.08284e-11	7.57912e-14	0.00699933	1
33872	WIT1	WIT1	WIT1	0.00426152	1	0.00426152	2.76916	2.76916	Sm16 up vs Unstim	2.07827	3.68971	233.159	3.23891	2.72799e-12	7.57912e-14	0.0277828	1
3628	CD300A	CD300A	CD300A	0.00428313	1	0.00428313	0.315479	-3.16978	Sm16 down vs Unstim	-4.39106	-2.28818	231.975	4.15526	8.46237e-12	3.03165e-13	0.0358251	1
33853	WFIKKN2	WFIKKN2	WFIKKN2	0.00429888	1	0.00429888	1.16358	1.16358	Sm16 up vs Unstim	1.11475	1.21456	231.12	0.0716628	1.22217e-10	7.57912e-14	0.000620135	1
29068	RFFL	RFFL	RFFL	0.00431093	1	0.00431093	1.92255	1.92255	Sm16 up vs Unstim	1.59743	2.31384	230.47	1.33393	6.54743e-12	7.57912e-14	0.0115757	1
7372	FNBP4	FNBP4	FNBP4	0.00432836	1	0.00432836	1.2886	1.2886	Sm16 up vs Unstim	1.19907	1.38482	229.535	0.200722	1.73342e-10	3.03165e-13	0.00174894	1
24146	MARCKS	MARCKS	MARCKS	0.00435133	1	0.00435133	3.3496	3.3496	Sm16 up vs Unstim	2.37411	4.72592	228.316	4.56225	7.58587e-12	3.03165e-13	0.0399644	1
12393	IFIT2	IFIT2	IFIT2	0.00436718	1	0.00436718	0.73222	-1.36571	Sm16 down vs Unstim	-1.4927	-1.24952	227.482	0.303278	1.13699e-10	3.03165e-13	0.00266639	1
8600	HEY1	HEY1	HEY1	0.00437388	1	0.00437388	3.69351	3.69351	Sm16 up vs Unstim	2.54354	5.36339	227.131	5.32978	1.61494e-12	7.57912e-14	0.0469314	1
3464	CCDC68	CCDC68	CCDC68	0.00438002	1	0.00438002	1.14459	1.14459	Sm16 up vs Unstim	1.10127	1.18961	226.811	0.0569368	0	1.26218e-29	0.000502064	1
24314	MEIS2	MEIS2	MEIS2	0.0043828	1	0.0043828	2.0761	2.0761	Sm16 up vs Unstim	1.68494	2.55809	226.666	1.66599	2.06235e-11	3.03165e-13	0.0147	1
31900	TBC1D10C	TBC1D10C	TBC1D10C	0.00439966	1	0.00439966	0.412957	-2.42156	Sm16 down vs Unstim	-3.11944	-1.87981	225.791	2.44202	3.50387e-12	7.57912e-14	0.0216307	1
30081	SETD1B	SETD1B	SETD1B	0.00440984	1	0.00440984	1.37019	1.37019	Sm16 up vs Unstim	1.2519	1.49965	225.267	0.309681	1.10263e-10	3.03165e-13	0.00274946	1
14457	LOC100129826	LOC100129826	LOC100129826	0.00441403	1	0.00441403	0.882853	-1.13269	Sm16 down vs Unstim	-1.1739	-1.09293	225.052	0.048468	1.75961e-10	7.57912e-14	0.000430728	1
6636	FAM90A1	FAM90A1	FAM90A1	0.00443261	1	0.00443261	0.733138	-1.364	Sm16 down vs Unstim	-1.49129	-1.24757	224.102	0.300846	0	1.26218e-29	0.00268491	1
12522	IL18R1	IL18R1	IL18R1	0.00443599	1	0.00443599	21.8638	21.8638	Sm16 up vs Unstim	9.00569	53.0805	223.93	29.7101	2.85626e-13	7.57912e-14	0.265352	1
12821	JAG2	JAG2	JAG2	0.0044454	1	0.0044454	0.69884	-1.43094	Sm16 down vs Unstim	-1.58641	-1.29071	223.453	0.400881	8.44927e-11	3.03165e-13	0.00358806	1
4908	CYP7B1	CYP7B1	CYP7B1	0.00447317	1	0.00447317	3.71552	3.71552	Sm16 up vs Unstim	2.54351	5.42758	222.056	5.37837	1.56459e-12	7.57912e-14	0.0484416	1
3507	CCL1	CCL1	CCL1	0.00448395	1	0.00448395	5.00325	5.00325	Sm16 up vs Unstim	3.14128	7.9689	221.519	8.09356	0	0	0.0730734	1
1545	BCDIN3D	BCDIN3D	BCDIN3D	0.00450076	1	0.00450076	0.767736	-1.30253	Sm16 down vs Unstim	-1.40616	-1.20654	220.686	0.218105	1.53376e-10	3.03165e-13	0.00197661	1
32420	TMEM167B	TMEM167B	TMEM167B	0.0045213	1	0.0045213	1.39727	1.39727	Sm16 up vs Unstim	1.26796	1.53977	219.677	0.349369	9.53123e-11	3.03165e-13	0.00318075	1
32682	TNNI3	TNNI3	TNNI3	0.00452288	1	0.00452288	0.980897	-1.01947	Sm16 down vs Unstim	-1.0252	-1.01378	219.599	0.00116143	7.16518e-09	7.57912e-14	1.05777e-05	1
28832	RAP2A	RAP2A	RAP2A	0.0045645	1	0.0045645	0.620318	-1.61208	Sm16 down vs Unstim	-1.85301	-1.40247	217.583	0.711918	1.1582e-11	7.57912e-14	0.00654386	1
32083	TESK1	TESK1	TESK1	0.00456575	1	0.00456575	0.697244	-1.43422	Sm16 down vs Unstim	-1.59333	-1.291	217.523	0.406011	8.12113e-11	3.03165e-13	0.00373304	1
6990	FLJ14213	FLJ14213	FLJ14213	0.00457057	1	0.00457057	0.129099	-7.74602	Sm16 down vs Unstim	-14.0795	-4.26156	217.292	13.0843	7.55202e-12	9.09495e-13	0.120431	1
2637	C2CD4B	C2CD4B	C2CD4B	0.0045824	1	0.0045824	16.0257	16.0257	Sm16 up vs Unstim	7.12343	36.0534	216.727	24.0278	0	0	0.221733	1
7563	FZD2	FZD2	FZD2	0.00459557	1	0.00459557	0.480358	-2.08178	Sm16 down vs Unstim	-2.58011	-1.6797	216.102	1.67847	4.87904e-12	7.57912e-14	0.0155341	1
3539	CCNB1IP1	CCNB1IP1	CCNB1IP1	0.0046002	1	0.0046002	1.09163	1.09163	Sm16 up vs Unstim	1.06396	1.12002	215.883	0.0239958	0	1.6829e-29	0.000222304	1
16319	LOC199800	LOC199800	LOC199800	0.00461109	1	0.00461109	1.80368	1.80368	Sm16 up vs Unstim	1.51725	2.14418	215.37	1.08616	7.51417e-12	7.57912e-14	0.0100864	1
1926	C11ORF75	C11orf75	C11ORF75	0.00461316	1	0.00461316	1.21124	1.21124	Sm16 up vs Unstim	1.14505	1.28127	215.272	0.11467	2.84568e-10	3.03165e-13	0.00106535	1
27455	PFKFB4	PFKFB4	PFKFB4	0.0046171	1	0.0046171	0.463374	-2.15808	Sm16 down vs Unstim	-2.70444	-1.7221	215.087	1.84732	0	6.73161e-29	0.0171774	1
12982	KCNRG	KCNRG	KCNRG	0.00462038	1	0.00462038	1.52619	1.52619	Sm16 up vs Unstim	1.3481	1.7278	214.934	0.558022	1.45963e-11	7.57912e-14	0.0051925	1
23632	LOC732360	LOC732360	LOC732360	0.00463514	1	0.00463514	1.32359	1.32359	Sm16 up vs Unstim	1.21889	1.43729	214.244	0.245381	3.97044e-10	9.09495e-13	0.00229067	1
13078	KIAA0460	KIAA0460	KIAA0460	0.00465417	1	0.00465417	0.647236	-1.54503	Sm16 down vs Unstim	-1.75627	-1.3592	213.362	0.590893	5.47341e-11	3.03165e-13	0.00553887	1
17041	LOC391334	LOC391334	LOC391334	0.00466039	1	0.00466039	1.21265	1.21265	Sm16 up vs Unstim	1.14566	1.28357	213.076	0.116065	6.95698e-11	7.57912e-14	0.00108943	1
3529	CCL4	CCL4	CCL4	0.0046857	1	0.0046857	7.46777	7.46777	Sm16 up vs Unstim	4.12198	13.5293	211.916	12.6209	0	9.46633e-30	0.119112	1
8141	GPR157	GPR157	GPR157	0.00472056	1	0.00472056	1.3093	1.3093	Sm16 up vs Unstim	1.2087	1.41828	210.34	0.226743	3.51542e-11	7.57912e-14	0.00215596	1
26471	OGFRL1	OGFRL1	OGFRL1	0.00472426	1	0.00472426	2.29708	2.29708	Sm16 up vs Unstim	1.79467	2.94015	210.175	2.15929	0	6.73161e-29	0.0205476	1
34308	ZNF234	ZNF234	ZNF234	0.00474936	1	0.00474936	1.14653	1.14653	Sm16 up vs Unstim	1.10081	1.19414	209.056	0.0583738	5.42867e-10	3.03165e-13	0.000558451	1
26911	ORC1L	ORC1L	ORC1L	0.00476139	1	0.00476139	0.645667	-1.54879	Sm16 down vs Unstim	-1.76442	-1.35951	208.524	0.597501	0	0	0.00573077	1
15948	LOC100134329	LOC100134329	LOC100134329	0.00476241	1	0.00476241	1.33345	1.33345	Sm16 up vs Unstim	1.22387	1.45285	208.479	0.258543	0	1.26218e-29	0.00248028	1
2888	C6ORF184	C6orf184	C6ORF184	0.00476574	1	0.00476574	0.716684	-1.39532	Sm16 down vs Unstim	-1.54099	-1.26341	208.332	0.346452	2.27877e-11	7.57912e-14	0.00332597	1
33841	WFDC10A	WFDC10A	WFDC10A	0.00477577	1	0.00477577	1.29013	1.29013	Sm16 up vs Unstim	1.19569	1.39202	207.892	0.202598	1.16657e-10	2.27374e-13	0.00194907	1
11078	HS.554642		HS.554642	0.0047782	1	0.0047782	0.892415	-1.12055	Sm16 down vs Unstim	-1.15928	-1.08312	207.785	0.0404488	0	1.26218e-29	0.000389333	1
29121	RGS14	RGS14	RGS14	0.00478367	1	0.00478367	0.548051	-1.82465	Sm16 down vs Unstim	-2.18365	-1.52467	207.546	1.12914	6.96552e-12	7.57912e-14	0.0108809	1
13412	KRI1	KRI1	KRI1	0.00479415	1	0.00479415	1.26005	1.26005	Sm16 up vs Unstim	1.1759	1.35021	207.089	0.166809	4.70464e-11	7.57912e-14	0.00161099	1
9039	HS.126245		HS.126245	0.00480005	1	0.00480005	0.629205	-1.58931	Sm16 down vs Unstim	-1.82559	-1.3836	206.832	0.670133	1.16962e-11	7.57912e-14	0.00647996	1
1044	ARHGAP25	ARHGAP25	ARHGAP25	0.00481588	1	0.00481588	0.589054	-1.69764	Sm16 down vs Unstim	-1.98941	-1.44866	206.148	0.874465	3.57342e-11	3.03165e-13	0.00848388	1
10687	HS.543863		HS.543863	0.004837	1	0.004837	1.2156	1.2156	Sm16 up vs Unstim	1.14637	1.28901	205.241	0.119008	6.53544e-11	7.57912e-14	0.0011597	1
27568	PI4K2A	PI4K2A	PI4K2A	0.00483742	1	0.00483742	0.652833	-1.53179	Sm16 down vs Unstim	-1.74109	-1.34764	205.223	0.567732	5.47937e-11	3.03165e-13	0.00553284	1
5785	EGFR	EGFR	EGFR	0.00483978	1	0.00483978	1.23375	1.23375	Sm16 up vs Unstim	1.1583	1.31411	205.122	0.137755	0	1.26218e-29	0.00134315	1
12332	HYDIN	HYDIN	HYDIN	0.00484441	1	0.00484441	0.809628	-1.23514	Sm16 down vs Unstim	-1.31608	-1.15917	204.925	0.139235	5.57745e-11	7.57912e-14	0.00135889	1
611	AKR7A3	AKR7A3	AKR7A3	0.00484464	1	0.00484464	0.871686	-1.1472	Sm16 down vs Unstim	-1.19555	-1.10081	204.915	0.0588772	1.58269e-09	9.09495e-13	0.00057465	1
11696	HS.572932		HS.572932	0.00484614	1	0.00484614	0.813608	-1.22909	Sm16 down vs Unstim	-1.30772	-1.15519	204.851	0.132844	5.84367e-11	7.57912e-14	0.00129698	1
23796	LRRC32	LRRC32	LRRC32	0.00487906	1	0.00487906	6.94964	6.94964	Sm16 up vs Unstim	3.87246	12.472	203.459	11.7343	6.57065e-13	7.57912e-14	0.115348	1
9037	HS.126108		HS.126108	0.00489928	1	0.00489928	1.46902	1.46902	Sm16 up vs Unstim	1.3078	1.65013	202.613	0.461802	6.65059e-11	3.03165e-13	0.00455846	1
1625	BICD1	BICD1	BICD1	0.0049135	1	0.0049135	0.736269	-1.3582	Sm16 down vs Unstim	-1.49009	-1.23798	202.022	0.292641	7.84828e-11	2.27374e-13	0.00289711	1
14671	LOC100130506	LOC100130506	LOC100130506	0.00491743	1	0.00491743	2.61941	2.61941	Sm16 up vs Unstim	1.95684	3.50632	201.86	2.89499	2.64236e-12	7.57912e-14	0.0286832	1
28495	PSTPIP2	PSTPIP2	PSTPIP2	0.00493234	1	0.00493234	4.40931	4.40931	Sm16 up vs Unstim	2.81146	6.91526	201.245	6.87294	4.43844e-12	3.03165e-13	0.0683044	1
31079	SNORD65	SNORD65	SNORD65	0.00494047	1	0.00494047	1.51878	1.51878	Sm16 up vs Unstim	1.33783	1.72421	200.911	0.545264	0	9.46633e-30	0.00542791	1
10877	HS.546375		HS.546375	0.0049545	1	0.0049545	0.520274	-1.92206	Sm16 down vs Unstim	-2.34439	-1.57582	200.338	1.3329	2.27831e-11	3.03165e-13	0.0133065	1
5659	DYNLRB2	DYNLRB2	DYNLRB2	0.00495593	1	0.00495593	0.827904	-1.20787	Sm16 down vs Unstim	-1.27925	-1.14047	200.28	0.111355	6.81578e-11	7.57912e-14	0.001112	1
26472	OGG1	OGG1	OGG1	0.00495861	1	0.00495861	0.612259	-1.6333	Sm16 down vs Unstim	-1.8961	-1.40692	200.171	0.751442	0	0	0.00750801	1
25756	NBN	NBN	NBN	0.00496385	1	0.00496385	1.62712	1.62712	Sm16 up vs Unstim	1.4031	1.8869	199.958	0.739874	4.09665e-11	3.03165e-13	0.00740031	1
4399	COQ3	COQ3	COQ3	0.00496555	1	0.00496555	0.69385	-1.44123	Sm16 down vs Unstim	-1.6108	-1.28952	199.889	0.417073	7.26482e-11	3.03165e-13	0.00417306	1
18845	LOC644096	LOC644096	LOC644096	0.00496574	1	0.00496574	1.25109	1.25109	Sm16 up vs Unstim	1.16864	1.33936	199.881	0.156676	0	9.46633e-30	0.00156769	1
28090	PPP1R13B	PPP1R13B	PPP1R13B	0.00497453	1	0.00497453	0.599311	-1.66858	Sm16 down vs Unstim	-1.95019	-1.42764	199.525	0.818347	3.6958e-11	3.03165e-13	0.00820295	1
34052	ZBTB38	ZBTB38	ZBTB38	0.00498125	1	0.00498125	1.44159	1.44159	Sm16 up vs Unstim	1.28951	1.61161	199.254	0.41764	1.80798e-11	7.57912e-14	0.00419204	1
15142	LOC100132051	LOC100132051	LOC100132051	0.00498929	1	0.00498929	1.98071	1.98071	Sm16 up vs Unstim	1.60795	2.43988	198.931	1.45834	5.16929e-12	7.57912e-14	0.0146618	1
7872	GJB2	GJB2	GJB2	0.0050081	1	0.0050081	2.78832	2.78832	Sm16 up vs Unstim	2.03811	3.81467	198.178	3.28292	6.86285e-12	2.27374e-13	0.0331311	1
28724	RAB3IL1	RAB3IL1	RAB3IL1	0.00501058	1	0.00501058	0.402736	-2.48302	Sm16 down vs Unstim	-3.27892	-1.8803	198.079	2.58238	1.1627e-11	3.03165e-13	0.0260743	1
26006	NHEDC2	NHEDC2	NHEDC2	0.00501598	1	0.00501598	1.51626	1.51626	Sm16 up vs Unstim	1.33499	1.72214	197.864	0.540929	1.38617e-11	7.57912e-14	0.00546769	1
19055	LOC644532	LOC644532	LOC644532	0.00501822	1	0.00501822	1.1188	1.1188	Sm16 up vs Unstim	1.08103	1.1579	197.775	0.0393458	1.90486e-10	7.57912e-14	0.000397884	1
8127	GPR141	GPR141	GPR141	0.00503288	1	0.00503288	1.34362	1.34362	Sm16 up vs Unstim	1.22736	1.47089	197.195	0.272373	8.2308e-11	2.27374e-13	0.00276247	1
4935	DACT3	DACT3	DACT3	0.00503426	1	0.00503426	2.07503	2.07503	Sm16 up vs Unstim	1.65911	2.59522	197.14	1.66363	1.34719e-11	2.27374e-13	0.0168776	1
9478	HS.224794		HS.224794	0.00504312	1	0.00504312	0.510341	-1.95947	Sm16 down vs Unstim	-2.40848	-1.59418	196.791	1.4127	0	1.6829e-29	0.0143574	1
1130	ARMCX6	ARMCX6	ARMCX6	0.00504315	1	0.00504315	0.760997	-1.31407	Sm16 down vs Unstim	-1.42889	-1.20847	196.79	0.232898	3.84245e-10	9.09495e-13	0.00236697	1
23388	LOC730249	LOC730249	LOC730249	0.00504692	1	0.00504692	5.62242	5.62242	Sm16 up vs Unstim	3.30997	9.55042	196.642	9.30905	8.00496e-13	7.57912e-14	0.0946803	1
17159	LOC400027	LOC400027	LOC400027	0.00504779	1	0.00504779	1.40038	1.40038	Sm16 up vs Unstim	1.2629	1.55282	196.608	0.354027	0	6.73161e-29	0.00360135	1
5803	EHMT2	EHMT2	EHMT2	0.00507227	1	0.00507227	0.656037	-1.52431	Sm16 down vs Unstim	-1.73535	-1.33893	195.652	0.554773	4.00939e-11	2.27374e-13	0.00567103	1
33905	WT1	WT1	WT1	0.00509099	1	0.00509099	3.29096	3.29096	Sm16 up vs Unstim	2.27979	4.75061	194.927	4.42991	6.66999e-12	3.03165e-13	0.0454521	1
31903	TBC1D14	TBC1D14	TBC1D14	0.00509273	1	0.00509273	0.635535	-1.57348	Sm16 down vs Unstim	-1.80942	-1.3683	194.86	0.641489	1.38135e-10	9.09495e-13	0.00658411	1
32611	TMSB4X	TMSB4X	TMSB4X	0.00509558	1	0.00509558	0.927128	-1.0786	Sm16 down vs Unstim	-1.10406	-1.05373	194.75	0.0178738	4.95485e-09	9.09495e-13	0.000183556	1
14907	LOC100131326	LOC100131326	LOC100131326	0.00510317	1	0.00510317	0.804743	-1.24263	Sm16 down vs Unstim	-1.32878	-1.16207	194.458	0.14733	5.00177e-11	7.57912e-14	0.00151529	1
33107	TTF2	TTF2	TTF2	0.00511287	1	0.00511287	1.16497	1.16497	Sm16 up vs Unstim	1.11131	1.22122	194.086	0.0727916	4.04168e-10	3.03165e-13	0.000750096	1
30872	SNORA31	SNORA31	SNORA31	0.0051192	1	0.0051192	1.29464	1.29464	Sm16 up vs Unstim	1.19534	1.4022	193.844	0.208197	0	9.46633e-30	0.00214808	1
30331	SLAMF6	SLAMF6	SLAMF6	0.00513199	1	0.00513199	0.536811	-1.86285	Sm16 down vs Unstim	-2.25829	-1.53666	193.357	1.2083	6.06423e-12	7.57912e-14	0.0124981	1
28121	PPP2R2B	PPP2R2B	PPP2R2B	0.00513481	1	0.00513481	0.741782	-1.34811	Sm16 down vs Unstim	-1.47868	-1.22906	193.25	0.278555	1.05162e-10	3.03165e-13	0.00288284	1
22093	LOC653383	LOC653383	LOC653383	0.00513863	1	0.00513863	0.834341	-1.19855	Sm16 down vs Unstim	-1.26768	-1.13319	193.106	0.102409	2.85829e-10	3.03165e-13	0.00106065	1
13995	LOC100128264	LOC100128264	LOC100128264	0.00514699	1	0.00514699	0.867441	-1.15282	Sm16 down vs Unstim	-1.20475	-1.10312	192.79	0.0631378	0	1.6829e-29	0.000654991	1
452	ADIPOR2	ADIPOR2	ADIPOR2	0.00516412	1	0.00516412	0.848292	-1.17884	Sm16 down vs Unstim	-1.24061	-1.12015	192.145	0.0845146	3.44625e-10	3.03165e-13	0.000879695	1
692	ALS2CR4	ALS2CR4	ALS2CR4	0.00517384	1	0.00517384	1.57355	1.57355	Sm16 up vs Unstim	1.36682	1.81154	191.781	0.641612	4.53088e-11	3.03165e-13	0.00669108	1
13761	LHFPL2	LHFPL2	LHFPL2	0.00519113	1	0.00519113	0.78507	-1.27377	Sm16 down vs Unstim	-1.3734	-1.18137	191.138	0.182813	1.58485e-10	3.03165e-13	0.0019129	1
32543	TMEM63B	TMEM63B	TMEM63B	0.00520248	1	0.00520248	1.4872	1.4872	Sm16 up vs Unstim	1.31421	1.68295	190.717	0.491801	5.87827e-11	3.03165e-13	0.00515738	1
27523	PHF15	PHF15	PHF15	0.00520874	1	0.00520874	2.62634	2.62634	Sm16 up vs Unstim	1.94366	3.54882	190.486	2.91091	2.47984e-12	7.57912e-14	0.0305629	1
10420	HS.539400		HS.539400	0.0052221	1	0.0052221	0.842694	-1.18667	Sm16 down vs Unstim	-1.25179	-1.12494	189.995	0.0914531	0	1.26218e-29	0.000962688	1
5471	DNTTIP1	DNTTIP1	DNTTIP1	0.0052298	1	0.0052298	0.805636	-1.24126	Sm16 down vs Unstim	-1.32795	-1.16022	189.713	0.145829	1.97198e-10	3.03165e-13	0.00153736	1
34804	ZXDA	ZXDA	ZXDA	0.00523053	1	0.00523053	1.15272	1.15272	Sm16 up vs Unstim	1.10266	1.20506	189.686	0.0630638	0	9.46633e-30	0.000664927	1
5675	E2F2	E2F2	E2F2	0.00525365	1	0.00525365	0.518823	-1.92744	Sm16 down vs Unstim	-2.36705	-1.56947	188.845	1.34432	2.12938e-11	3.03165e-13	0.0142372	1
4071	CIDECP	CIDECP	CIDECP	0.00525667	1	0.00525667	1.21574	1.21574	Sm16 up vs Unstim	1.14359	1.29245	188.736	0.11915	1.80082e-10	2.27374e-13	0.00126261	1
5291	DKFZP434N035	DKFZp434N035	DKFZP434N035	0.00525862	1	0.00525862	0.869823	-1.14966	Sm16 down vs Unstim	-1.201	-1.10051	188.665	0.0607254	3.53209e-10	2.27374e-13	0.000643738	1
16211	LOC145783	LOC145783	LOC145783	0.00526622	1	0.00526622	0.455712	-2.19437	Sm16 down vs Unstim	-2.80739	-1.71521	188.391	1.92827	3.70238e-12	7.57912e-14	0.020471	1
26182	NPB	NPB	NPB	0.00527601	1	0.00527601	1.37134	1.37134	Sm16 up vs Unstim	1.24198	1.51419	188.038	0.311345	2.28872e-11	7.57912e-14	0.00331151	1
6681	FAR1	FAR1	FAR1	0.00527897	1	0.00527897	0.83344	-1.19985	Sm16 down vs Unstim	-1.27046	-1.13316	187.932	0.103635	2.7488e-10	3.03165e-13	0.0011029	1
28582	PTPRH	PTPRH	PTPRH	0.00527966	1	0.00527966	0.874428	-1.1436	Sm16 down vs Unstim	-1.1928	-1.09644	187.908	0.0562143	1.26674e-10	7.57912e-14	0.000598319	1
5276	DISP1	DISP1	DISP1	0.00528736	1	0.00528736	0.643066	-1.55505	Sm16 down vs Unstim	-1.78638	-1.35368	187.632	0.608578	4.67346e-11	3.03165e-13	0.00648695	1
31524	ST8SIA5	ST8SIA5	ST8SIA5	0.00529453	1	0.00529453	0.337868	-2.95974	Sm16 down vs Unstim	-4.16275	-2.10439	187.376	3.67605	7.72647e-12	3.03165e-13	0.0392372	1
22475	LOC727848	LOC727848	LOC727848	0.00530946	1	0.00530946	1.27155	1.27155	Sm16 up vs Unstim	1.17894	1.37143	186.844	0.180186	1.57184e-10	3.03165e-13	0.00192873	1
27274	PCNT	PCNT	PCNT	0.00531205	1	0.00531205	0.808455	-1.23693	Sm16 down vs Unstim	-1.32257	-1.15683	186.752	0.141152	2.00552e-10	3.03165e-13	0.00151165	1
29498	RPP25	RPP25	RPP25	0.00531361	1	0.00531361	0.536397	-1.86429	Sm16 down vs Unstim	-2.26828	-1.53225	186.697	1.2113	2.33635e-11	3.03165e-13	0.012976	1
32398	TMEM14C	TMEM14C	TMEM14C	0.00532064	1	0.00532064	0.97305	-1.0277	Sm16 down vs Unstim	-1.03658	-1.01889	186.449	0.00233013	0	5.04871e-29	2.49949e-05	1
5159	DENND3	DENND3	DENND3	0.00533416	1	0.00533416	2.11137	2.11137	Sm16 up vs Unstim	1.66787	2.67281	185.972	1.74371	1.61668e-11	3.03165e-13	0.0187524	1
17010	LOC390975	LOC390975	LOC390975	0.00533994	1	0.00533994	0.936954	-1.06729	Sm16 down vs Unstim	-1.08946	-1.04557	185.769	0.0132397	5.31722e-10	7.57912e-14	0.000142539	1
10777	HS.544832		HS.544832	0.00534342	1	0.00534342	0.802683	-1.24582	Sm16 down vs Unstim	-1.33536	-1.16228	185.647	0.150827	4.66444e-11	7.57912e-14	0.00162487	1
4529	CRIM1	CRIM1	CRIM1	0.00535063	1	0.00535063	5.41276	5.41276	Sm16 up vs Unstim	3.17438	9.22951	185.395	8.9038	0	0	0.0960521	1
12927	KCNH4	KCNH4	KCNH4	0.00535208	1	0.00535208	1.76072	1.76072	Sm16 up vs Unstim	1.47245	2.10542	185.345	0.999182	7.0295e-12	7.57912e-14	0.0107819	1
5378	DMXL2	DMXL2	DMXL2	0.00537696	1	0.00537696	1.80908	1.80908	Sm16 up vs Unstim	1.49934	2.18281	184.48	1.09719	2.54868e-11	3.03165e-13	0.011895	1
32418	TMEM166	TMEM166	TMEM166	0.00539357	1	0.00539357	12.4327	12.4327	Sm16 up vs Unstim	5.58838	27.6595	183.907	19.8315	3.51425e-13	7.57912e-14	0.215668	1
1764	BTBD6	BTBD6	BTBD6	0.00540619	1	0.00540619	0.772077	-1.29521	Sm16 down vs Unstim	-1.40612	-1.19304	183.474	0.208898	0	6.73161e-29	0.00227714	1
23815	LRRC45	LRRC45	LRRC45	0.00540676	1	0.00540676	0.637012	-1.56983	Sm16 down vs Unstim	-1.81162	-1.36031	183.455	0.634935	1.09494e-11	7.57912e-14	0.00692197	1
15866	LOC100134118	LOC100134118	LOC100134118	0.00543643	1	0.00543643	0.892072	-1.12099	Sm16 down vs Unstim	-1.16252	-1.08094	182.446	0.0407229	1.69779e-10	7.57912e-14	0.000446411	1
4937	DAD1L	DAD1L	DAD1L	0.00543773	1	0.00543773	1.34577	1.34577	Sm16 up vs Unstim	1.22429	1.47931	182.402	0.27533	2.51053e-11	7.57912e-14	0.00301894	1
5808	EID3	EID3	EID3	0.00544961	1	0.00544961	1.24336	1.24336	Sm16 up vs Unstim	1.15992	1.33281	182.001	0.148129	0	9.46633e-30	0.00162778	1
21560	LOC652184	LOC652184	LOC652184	0.00545259	1	0.00545259	1.24251	1.24251	Sm16 up vs Unstim	1.15935	1.33163	181.901	0.147195	0	9.46633e-30	0.00161841	1
12395	IFIT5	IFIT5	IFIT5	0.00545436	1	0.00545436	1.13078	1.13078	Sm16 up vs Unstim	1.08729	1.176	181.841	0.0471613	4.38345e-10	2.27374e-13	0.000518709	1
11070	HS.554507		HS.554507	0.00545449	1	0.00545449	0.40782	-2.45206	Sm16 down vs Unstim	-3.26454	-1.84179	181.836	2.51164	2.74355e-12	7.57912e-14	0.0276252	1
30056	SERPINB7	SERPINB7	SERPINB7	0.00545516	1	0.00545516	3.77133	3.77133	Sm16 up vs Unstim	2.46909	5.7604	181.814	5.50127	1.25243e-12	7.57912e-14	0.0605153	1
20772	LOC649355	LOC649355	LOC649355	0.005462	1	0.005462	1.22857	1.22857	Sm16 up vs Unstim	1.15041	1.31203	181.585	0.132295	1.56043e-10	2.27374e-13	0.00145712	1
17629	LOC441484	LOC441484	LOC441484	0.00546706	1	0.00546706	0.829895	-1.20497	Sm16 down vs Unstim	-1.27892	-1.1353	181.415	0.108541	2.53354e-10	3.03165e-13	0.00119661	1
3571	CCR3	CCR3	CCR3	0.00547996	1	0.00547996	0.918865	-1.0883	Sm16 down vs Unstim	-1.11815	-1.05924	180.984	0.0223534	9.20467e-10	2.27374e-13	0.00024702	1
8445	HADH	HADH	HADH	0.00548683	1	0.00548683	0.866943	-1.15348	Sm16 down vs Unstim	-1.20741	-1.10196	180.756	0.0636479	4.30485e-10	3.03165e-13	0.000704241	1
8592	HES6	HES6	HES6	0.00549769	1	0.00549769	0.679505	-1.47166	Sm16 down vs Unstim	-1.66558	-1.30032	180.396	0.466116	0	1.6829e-29	0.0051677	1
17456	LOC440356	LOC440356	LOC440356	0.00549822	1	0.00549822	1.17145	1.17145	Sm16 up vs Unstim	1.11355	1.23237	180.378	0.0781817	8.74315e-11	7.57912e-14	0.000866864	1
27055	PAFAH2	PAFAH2	PAFAH2	0.00550568	1	0.00550568	0.667068	-1.4991	Sm16 down vs Unstim	-1.70686	-1.31662	180.132	0.511748	5.3356e-11	3.03165e-13	0.00568192	1
26125	NOD2	NOD2	NOD2	0.00551546	1	0.00551546	2.95655	2.95655	Sm16 up vs Unstim	2.08797	4.18646	179.81	3.66875	0	0	0.040807	1
24448	MGC3196	MGC3196	MGC3196	0.00551844	1	0.00551844	0.675496	-1.48039	Sm16 down vs Unstim	-1.67904	-1.30525	179.712	0.480501	1.7008e-10	9.09495e-13	0.00534745	1
24321	MEOX2	MEOX2	MEOX2	0.00552781	1	0.00552781	2.95305	2.95305	Sm16 up vs Unstim	2.08547	4.18155	179.405	3.66074	1.85718e-12	7.57912e-14	0.0408097	1
12680	IPO8	IPO8	IPO8	0.00554411	1	0.00554411	0.894638	-1.11777	Sm16 down vs Unstim	-1.15853	-1.07844	178.873	0.0387003	0	1.6829e-29	0.000432713	1
18544	LOC643412	LOC643412	LOC643412	0.00554898	1	0.00554898	0.792126	-1.26243	Sm16 down vs Unstim	-1.36075	-1.1712	178.715	0.169543	0	1.26218e-29	0.00189736	1
4687	CTGF	CTGF	CTGF	0.00555379	1	0.00555379	9.65031	9.65031	Sm16 up vs Unstim	4.65078	20.0242	178.559	16.045	1.6869e-12	3.03165e-13	0.179717	1
33340	UBR3	UBR3	UBR3	0.00555571	1	0.00555571	0.800075	-1.24988	Sm16 down vs Unstim	-1.34297	-1.16325	178.496	0.155326	1.74194e-10	3.03165e-13	0.00174038	1
30279	SIK3	SIK3	SIK3	0.00558824	1	0.00558824	2.17689	2.17689	Sm16 up vs Unstim	1.69323	2.7987	177.448	1.88922	1.42376e-11	3.03165e-13	0.0212932	1
33160	TTYH1	TTYH1	TTYH1	0.0055906	1	0.0055906	1.04586	1.04586	Sm16 up vs Unstim	1.03082	1.06112	177.373	0.00627648	0	1.26218e-29	7.07715e-05	1
12159	HS.8038		HS.8038	0.00559582	1	0.00559582	0.626072	-1.59726	Sm16 down vs Unstim	-1.85828	-1.37291	177.206	0.684654	9.80837e-12	7.57912e-14	0.0077272	1
27894	PNPO	PNPO	PNPO	0.00559907	1	0.00559907	0.904173	-1.10598	Sm16 down vs Unstim	-1.1426	-1.07054	177.102	0.0316811	8.4737e-10	3.03165e-13	0.000357772	1
27090	PANX2	PANX2	PANX2	0.00560595	1	0.00560595	1.38781	1.38781	Sm16 up vs Unstim	1.2482	1.54304	176.883	0.335331	0	1.6829e-29	0.00379155	1
4373	COMMD7	COMMD7	COMMD7	0.00560676	1	0.00560676	0.828756	-1.20663	Sm16 down vs Unstim	-1.28223	-1.13548	176.858	0.110145	7.30176e-10	9.09495e-13	0.00124558	1
28195	PRDM1	PRDM1	PRDM1	0.00561289	1	0.00561289	2.6982	2.6982	Sm16 up vs Unstim	1.95672	3.72065	176.663	3.07592	8.70602e-12	3.03165e-13	0.0348225	1
18469	LOC643263	LOC643263	LOC643263	0.00561298	1	0.00561298	1.24563	1.24563	Sm16 up vs Unstim	1.16014	1.33742	176.66	0.150613	0	1.6829e-29	0.00170512	1
28718	RAB3A	RAB3A	RAB3A	0.00561955	1	0.00561955	0.892885	-1.11996	Sm16 down vs Unstim	-1.16183	-1.07961	176.452	0.0400756	1.66853e-10	7.57912e-14	0.000454239	1
22501	LOC727908	LOC727908	LOC727908	0.00563407	1	0.00563407	2.04045	2.04045	Sm16 up vs Unstim	1.6191	2.57147	175.993	1.58792	4.20006e-12	7.57912e-14	0.0180453	1
5772	EFNB2	EFNB2	EFNB2	0.00563745	1	0.00563745	2.53755	2.53755	Sm16 up vs Unstim	1.8759	3.43256	175.887	2.70723	2.46205e-12	7.57912e-14	0.0307838	1
1043	ARHGAP24	ARHGAP24	ARHGAP24	0.00563905	1	0.00563905	2.3349	2.3349	Sm16 up vs Unstim	1.77327	3.07441	175.836	2.24492	2.96823e-12	7.57912e-14	0.0255342	1
8577	HERC2	HERC2	HERC2	0.00566303	1	0.00566303	0.77677	-1.28738	Sm16 down vs Unstim	-1.39759	-1.18586	175.085	0.199225	1.33216e-10	3.03165e-13	0.00227575	1
26122	NOC3L	NOC3L	NOC3L	0.00570298	1	0.00570298	1.74053	1.74053	Sm16 up vs Unstim	1.45258	2.08556	173.848	0.958865	0	6.73161e-29	0.011031	1
34757	ZNFX1	ZNFX1	ZNFX1	0.00570598	1	0.00570598	2.0853	2.0853	Sm16 up vs Unstim	1.64055	2.65063	173.756	1.68622	1.56198e-11	3.03165e-13	0.019409	1
20732	LOC649201	LOC649201	LOC649201	0.00571913	1	0.00571913	0.928988	-1.07644	Sm16 down vs Unstim	-1.10267	-1.05084	173.353	0.0169396	0	1.26218e-29	0.000195434	1
5979	EPAS1	EPAS1	EPAS1	0.00572177	1	0.00572177	1.72653	1.72653	Sm16 up vs Unstim	1.44428	2.06395	173.273	0.931125	8.46237e-11	9.09495e-13	0.0107475	1
21885	LOC652826	LOC652826	LOC652826	0.0057235	1	0.0057235	1.04969	1.04969	Sm16 up vs Unstim	1.03318	1.06646	173.22	0.00734153	3.57651e-09	3.03165e-13	8.47655e-05	1
6297	FAF1	FAF1	FAF1	0.00573393	1	0.00573393	0.926498	-1.07933	Sm16 down vs Unstim	-1.10664	-1.0527	172.902	0.0181962	1.44035e-09	3.03165e-13	0.00021048	1
31463	SSBP4	SSBP4	SSBP4	0.00573672	1	0.00573672	0.760405	-1.31509	Sm16 down vs Unstim	-1.43843	-1.20232	172.817	0.234227	1.1184e-10	3.03165e-13	0.0027107	1
17948	LOC642093	LOC642093	LOC642093	0.00573679	1	0.00573679	2.07189	2.07189	Sm16 up vs Unstim	1.63238	2.62975	172.815	1.65674	3.9529e-12	7.57912e-14	0.0191736	1
2473	C1QTNF1	C1QTNF1	C1QTNF1	0.00573692	1	0.00573692	5.40329	5.40329	Sm16 up vs Unstim	3.11069	9.38554	172.811	8.88534	2.21109e-12	2.27374e-13	0.102833	1
14707	LOC100130624	LOC100130624	LOC100130624	0.00578921	1	0.00578921	1.1991	1.1991	Sm16 up vs Unstim	1.1296	1.27286	171.237	0.102924	2.5219e-10	3.03165e-13	0.00120213	1
27166	PBRM1	PBRM1	PBRM1	0.00579209	1	0.00579209	1.20827	1.20827	Sm16 up vs Unstim	1.13538	1.28584	171.151	0.111747	0	0	0.00130583	1
30326	SLA	SLA	SLA	0.00580672	1	0.00580672	0.429546	-2.32804	Sm16 down vs Unstim	-3.07498	-1.76254	170.716	2.22936	0	1.6829e-29	0.0261178	1
31709	SUV420H1	SUV420H1	SUV420H1	0.00582004	1	0.00582004	1.23894	1.23894	Sm16 up vs Unstim	1.15445	1.32963	170.321	0.143324	0	0	0.00168298	1
13696	LDLR	LDLR	LDLR	0.00582653	1	0.00582653	0.692075	-1.44493	Sm16 down vs Unstim	-1.63146	-1.27973	170.13	0.422942	6.09747e-11	3.03165e-13	0.00497198	1
919	APBB1IP	APBB1IP	APBB1IP	0.00582968	1	0.00582968	0.503526	-1.98599	Sm16 down vs Unstim	-2.49057	-1.58364	170.038	1.46974	1.7537e-11	3.03165e-13	0.0172872	1
25437	MST4	MST4	MST4	0.0058309	1	0.0058309	3.52246	3.52246	Sm16 up vs Unstim	2.32482	5.33708	170.001	4.94996	1.56178e-11	9.09495e-13	0.0582343	1
25823	NCRNA00094	NCRNA00094	NCRNA00094	0.00583663	1	0.00583663	0.810763	-1.23341	Sm16 down vs Unstim	-1.32186	-1.15087	169.833	0.137394	1.87372e-10	3.03165e-13	0.00161799	1
21813	LOC652712	LOC652712	LOC652712	0.00583735	1	0.00583735	0.782972	-1.27719	Sm16 down vs Unstim	-1.38464	-1.17807	169.812	0.186879	3.44347e-11	7.57912e-14	0.00220101	1
5409	DNAJB6	DNAJB6	DNAJB6	0.00584919	1	0.00584919	2.28877	2.28877	Sm16 up vs Unstim	1.74079	3.00925	169.465	2.14051	0	5.04871e-29	0.0252619	1
9803	HS.382669		HS.382669	0.00588955	1	0.00588955	0.798075	-1.25302	Sm16 down vs Unstim	-1.35035	-1.1627	168.294	0.158832	4.01532e-11	7.57912e-14	0.00188755	1
2050	C14ORF165	C14orf165	C14ORF165	0.00592196	1	0.00592196	0.884402	-1.13071	Sm16 down vs Unstim	-1.17786	-1.08544	167.365	0.0471131	1.3462e-10	7.57912e-14	0.000563	1
30600	SLC44A2	SLC44A2	SLC44A2	0.00592473	1	0.00592473	0.86372	-1.15778	Sm16 down vs Unstim	-1.21561	-1.10271	167.286	0.0670126	3.784e-10	3.03165e-13	0.000801176	1
8943	HS.105636		HS.105636	0.00594113	1	0.00594113	2.70709	2.70709	Sm16 up vs Unstim	1.94278	3.7721	166.82	3.09636	2.45e-11	9.09495e-13	0.0371222	1
2520	C20ORF195	C20orf195	C20ORF195	0.00595327	1	0.00595327	1.20847	1.20847	Sm16 up vs Unstim	1.13452	1.28724	166.476	0.11194	5.63579e-11	7.57912e-14	0.00134482	1
27673	PKD1L1	PKD1L1	PKD1L1	0.00595574	1	0.00595574	0.911009	-1.09768	Sm16 down vs Unstim	-1.13234	-1.06409	166.407	0.0271204	0	9.46633e-30	0.000325954	1
33274	UBD	UBD	UBD	0.00595863	1	0.00595863	1.3553	1.3553	Sm16 up vs Unstim	1.22458	1.49998	166.325	0.288575	2.18418e-11	7.57912e-14	0.00347001	1
5465	DNMT1	DNMT1	DNMT1	0.00596585	1	0.00596585	0.759124	-1.31731	Sm16 down vs Unstim	-1.44425	-1.20152	166.122	0.237121	1.06196e-10	3.03165e-13	0.00285477	1
6784	FCAMR	FCAMR	FCAMR	0.00597064	1	0.00597064	4.90789	4.90789	Sm16 up vs Unstim	2.88511	8.34888	165.988	7.90125	0	9.46633e-30	0.0952028	1
19725	LOC646135	LOC646135	LOC646135	0.005971	1	0.005971	1.23105	1.23105	Sm16 up vs Unstim	1.14849	1.31955	165.978	0.134898	1.86506e-10	3.03165e-13	0.0016255	1
21857	LOC652786	LOC652786	LOC652786	0.00597499	1	0.00597499	1.09775	1.09775	Sm16 up vs Unstim	1.06407	1.13249	165.866	0.0271533	6.94454e-10	2.27374e-13	0.000327414	1
4817	CXXC5	CXXC5	CXXC5	0.00598138	1	0.00598138	1.09414	1.09414	Sm16 up vs Unstim	1.06173	1.12755	165.687	0.025272	9.93797e-10	3.03165e-13	0.000305057	1
23103	LOC729424	LOC729424	LOC729424	0.00598669	1	0.00598669	1.2289	1.2289	Sm16 up vs Unstim	1.14704	1.31659	165.539	0.132639	4.72952e-11	7.57912e-14	0.00160252	1
25711	NANS	NANS	NANS	0.00598857	1	0.00598857	0.833761	-1.19938	Sm16 down vs Unstim	-1.27458	-1.12862	165.486	0.103197	7.29231e-10	9.09495e-13	0.0012472	1
419	ADAT3	ADAT3	ADAT3	0.0060218	1	0.0060218	0.770752	-1.29743	Sm16 down vs Unstim	-1.41584	-1.18893	164.565	0.211682	2.94606e-11	7.57912e-14	0.00257263	1
32986	TSC22D2	TSC22D2	TSC22D2	0.0060274	1	0.0060274	1.45224	1.45224	Sm16 up vs Unstim	1.28134	1.64594	164.411	0.434624	5.73409e-11	3.03165e-13	0.00528706	1
3558	CCNL1	CCNL1	CCNL1	0.00603086	1	0.00603086	1.27529	1.27529	Sm16 up vs Unstim	1.17533	1.38376	164.315	0.184622	1.3491e-10	3.03165e-13	0.00224717	1
1080	ARID3B	ARID3B	ARID3B	0.00604511	1	0.00604511	0.700872	-1.42679	Sm16 down vs Unstim	-1.60781	-1.26616	163.925	0.394411	4.72503e-11	2.27374e-13	0.00481211	1
26067	NLF2	NLF2	NLF2	0.0060504	1	0.0060504	8.63033	8.63033	Sm16 up vs Unstim	4.18147	17.8125	163.78	14.5027	1.28387e-12	2.27374e-13	0.1771	1
27592	PIGM	PIGM	PIGM	0.00605185	1	0.00605185	0.784854	-1.27412	Sm16 down vs Unstim	-1.38225	-1.17445	163.74	0.183229	1.3546e-10	3.03165e-13	0.00223805	1
6977	FLJ12684	FLJ12684	FLJ12684	0.00605475	1	0.00605475	2.00449	2.00449	Sm16 up vs Unstim	1.58647	2.53265	163.661	1.50972	4.10808e-12	7.57912e-14	0.0184493	1
3562	CCNT2	CCNT2	CCNT2	0.00606402	1	0.00606402	1.21524	1.21524	Sm16 up vs Unstim	1.13806	1.29765	163.409	0.118646	2.08772e-10	3.03165e-13	0.00145213	1
7653	GALM	GALM	GALM	0.00608125	1	0.00608125	0.422525	-2.36672	Sm16 down vs Unstim	-3.16419	-1.77025	162.941	2.31717	1.06591e-11	3.03165e-13	0.0284418	1
14949	LOC100131471	LOC100131471	LOC100131471	0.00608418	1	0.00608418	0.777415	-1.28631	Sm16 down vs Unstim	-1.40028	-1.18163	162.862	0.197919	0	9.46633e-30	0.00243051	1
8756	HLA-H	HLA-H	HLA-H	0.00610943	1	0.00610943	1.07912	1.07912	Sm16 up vs Unstim	1.05171	1.10725	162.183	0.0181039	1.35795e-09	3.03165e-13	0.000223252	1
2730	C3ORF45	C3orf45	C3ORF45	0.00611262	1	0.00611262	0.912669	-1.09569	Sm16 down vs Unstim	-1.13005	-1.06237	162.097	0.0260714	2.35614e-10	7.57912e-14	0.000321675	1
12897	KCNA3	KCNA3	KCNA3	0.00614129	1	0.00614129	1.87703	1.87703	Sm16 up vs Unstim	1.51647	2.32332	161.334	1.23793	1.48163e-11	2.27374e-13	0.0153462	1
5888	ELL	ELL	ELL	0.00615096	1	0.00615096	1.82738	1.82738	Sm16 up vs Unstim	1.48958	2.24177	161.078	1.13476	6.45509e-11	9.09495e-13	0.0140896	1
24345	METTL12	METTL12	METTL12	0.00615907	1	0.00615907	1.14063	1.14063	Sm16 up vs Unstim	1.09083	1.1927	160.864	0.054052	1.12781e-10	7.57912e-14	0.000672023	1
24320	MEOX1	MEOX1	MEOX1	0.00616316	1	0.00616316	0.882233	-1.13349	Sm16 down vs Unstim	-1.18272	-1.0863	160.756	0.0490161	1.24285e-10	7.57912e-14	0.00060982	1
23194	LOC729677	LOC729677	LOC729677	0.00616508	1	0.00616508	1.08383	1.08383	Sm16 up vs Unstim	1.05462	1.11385	160.705	0.020232	3.0101e-10	7.57912e-14	0.00025179	1
19556	LOC645693	LOC645693	LOC645693	0.0061685	1	0.0061685	1.40537	1.40537	Sm16 up vs Unstim	1.25203	1.57749	160.616	0.361548	0	6.73161e-29	0.00450202	1
31859	TARS2	TARS2	TARS2	0.00617275	1	0.00617275	0.786972	-1.27069	Sm16 down vs Unstim	-1.3784	-1.1714	160.504	0.179175	0	0	0.00223266	1
19624	LOC645904	LOC645904	LOC645904	0.00619056	1	0.00619056	0.79104	-1.26416	Sm16 down vs Unstim	-1.36907	-1.16729	160.038	0.171546	3.53534e-11	7.57912e-14	0.00214382	1
33045	TSPYL5	TSPYL5	TSPYL5	0.00619357	1	0.00619357	1.27929	1.27929	Sm16 up vs Unstim	1.17647	1.39111	159.959	0.189407	1.28016e-10	3.03165e-13	0.00236819	1
8324	GSTM1	GSTM1	GSTM1	0.00619992	1	0.00619992	0.877611	-1.13946	Sm16 down vs Unstim	-1.19123	-1.08993	159.794	0.0532116	4.55201e-10	3.03165e-13	0.000666003	1
3927	CFLAR	CFLAR	CFLAR	0.0062231	1	0.0062231	4.64244	4.64244	Sm16 up vs Unstim	2.75027	7.83641	159.193	7.35856	3.2793e-12	3.03165e-13	0.0924482	1
20002	LOC646817	LOC646817	LOC646817	0.00622886	1	0.00622886	1.19725	1.19725	Sm16 up vs Unstim	1.12593	1.2731	159.045	0.10119	2.3825e-10	3.03165e-13	0.00127247	1
3714	CDC42EP2	CDC42EP2	CDC42EP2	0.00623681	1	0.00623681	2.11662	2.11662	Sm16 up vs Unstim	1.63859	2.73411	158.84	1.75532	3.4292e-12	7.57912e-14	0.0221017	1
23761	LRP12	LRP12	LRP12	0.00624415	1	0.00624415	1.78072	1.78072	Sm16 up vs Unstim	1.46215	2.16869	158.651	1.03948	5.78384e-12	7.57912e-14	0.013104	1
3581	CCRN4L	CCRN4L	CCRN4L	0.00627499	1	0.00627499	3.78563	3.78563	Sm16 up vs Unstim	2.39969	5.972	157.864	5.53266	1.29754e-11	9.09495e-13	0.0700939	1
11216	HS.561603		HS.561603	0.0062944	1	0.0062944	0.644771	-1.55094	Sm16 down vs Unstim	-1.80287	-1.33421	157.373	0.601303	9.91804e-12	7.57912e-14	0.00764175	1
3515	CCL19	CCL19	CCL19	0.00629889	1	0.00629889	7.48616	7.48616	Sm16 up vs Unstim	3.75229	14.9356	157.26	12.6518	1.41311e-12	2.27374e-13	0.160903	1
29018	REEP4	REEP4	REEP4	0.00631361	1	0.00631361	0.744966	-1.34234	Sm16 down vs Unstim	-1.4852	-1.21322	156.89	0.270624	8.78773e-11	3.03165e-13	0.00344987	1
1459	B4GALT5	B4GALT5	B4GALT5	0.006322	1	0.006322	2.58428	2.58428	Sm16 up vs Unstim	1.86467	3.58161	156.679	2.81438	8.43875e-12	3.03165e-13	0.0359253	1
3735	CDGAP	CDGAP	CDGAP	0.00632588	1	0.00632588	2.4252	2.4252	Sm16 up vs Unstim	1.78835	3.28883	156.582	2.45032	0	0	0.0312975	1
12169	HS.90866		HS.90866	0.00633231	1	0.00633231	0.850187	-1.17621	Sm16 down vs Unstim	-1.24375	-1.11234	156.422	0.0822378	7.20799e-11	7.57912e-14	0.00105149	1
3089	C9ORF53	C9orf53	C9ORF53	0.00633362	1	0.00633362	1.19965	1.19965	Sm16 up vs Unstim	1.12682	1.27719	156.389	0.103453	5.72867e-11	7.57912e-14	0.00132302	1
27372	PDLIM5	PDLIM5	PDLIM5	0.006348	1	0.006348	1.54499	1.54499	Sm16 up vs Unstim	1.32999	1.79474	156.032	0.59082	1.20096e-10	9.09495e-13	0.00757309	1
32226	TIGD6	TIGD6	TIGD6	0.00635163	1	0.00635163	0.879151	-1.13746	Sm16 down vs Unstim	-1.18908	-1.08809	155.942	0.0517923	3.423e-10	2.27374e-13	0.000664253	1
19035	LOC644482	LOC644482	LOC644482	0.00636065	1	0.00636065	1.19897	1.19897	Sm16 up vs Unstim	1.12625	1.27639	155.718	0.102807	2.29596e-10	3.03165e-13	0.00132043	1
9613	HS.293676		HS.293676	0.00637277	1	0.00637277	2.30424	2.30424	Sm16 up vs Unstim	1.72746	3.0736	155.419	2.17547	2.70733e-12	7.57912e-14	0.0279949	1
5531	DPY19L2	DPY19L2	DPY19L2	0.0063781	1	0.0063781	1.17871	1.17871	Sm16 up vs Unstim	1.11366	1.24757	155.288	0.0844053	6.972e-11	7.57912e-14	0.00108708	1
32341	TMEFF2	TMEFF2	TMEFF2	0.00638375	1	0.00638375	3.54664	3.54664	Sm16 up vs Unstim	2.29031	5.49214	155.149	5.0039	1.17498e-12	7.57912e-14	0.0645043	1
9290	HS.157621		HS.157621	0.00642232	1	0.00642232	0.878285	-1.13858	Sm16 down vs Unstim	-1.19095	-1.08852	154.209	0.0525873	1.11126e-10	7.57912e-14	0.000682028	1
11537	HS.568945		HS.568945	0.00643835	1	0.00643835	1.33145	1.33145	Sm16 up vs Unstim	1.20557	1.47046	153.821	0.255848	0	9.46633e-30	0.00332657	1
28614	PUS7	PUS7	PUS7	0.00644809	1	0.00644809	1.29567	1.29567	Sm16 up vs Unstim	1.18424	1.4176	153.586	0.209481	1.11136e-10	3.03165e-13	0.00272786	1
29297	RNF165	RNF165	RNF165	0.00644852	1	0.00644852	0.60023	-1.66603	Sm16 down vs Unstim	-1.98907	-1.39545	153.576	0.813454	7.1545e-12	7.57912e-14	0.0105935	1
30840	SNN	SNN	SNN	0.00645002	1	0.00645002	4.38499	4.38499	Sm16 up vs Unstim	2.62454	7.32629	153.54	6.82181	3.4117e-12	3.03165e-13	0.0888604	1
5161	DENND4B	DENND4B	DENND4B	0.00645172	1	0.00645172	0.732782	-1.36466	Sm16 down vs Unstim	-1.52026	-1.22499	153.499	0.301787	0	6.73161e-29	0.0039321	1
23608	LOC732107	LOC732107	LOC732107	0.00646324	1	0.00646324	1.20726	1.20726	Sm16 up vs Unstim	1.13075	1.28894	153.223	0.110757	5.24254e-11	7.57912e-14	0.0014457	1
4049	CHST7	CHST7	CHST7	0.00647587	1	0.00647587	1.82431	1.82431	Sm16 up vs Unstim	1.47997	2.24878	152.921	1.12845	0	5.04871e-29	0.0147586	1
5353	DLX3	DLX3	DLX3	0.00647902	1	0.00647902	0.190455	-5.25058	Sm16 down vs Unstim	-9.35096	-2.9482	152.846	8.58591	2.69846e-12	3.03165e-13	0.112347	1
32379	TMEM132E	TMEM132E	TMEM132E	0.0064807	1	0.0064807	1.34394	1.34394	Sm16 up vs Unstim	1.21253	1.48958	152.806	0.272809	2.12261e-11	7.57912e-14	0.00357066	1
20707	LOC649136	LOC649136	LOC649136	0.00650138	1	0.00650138	1.10693	1.10693	Sm16 up vs Unstim	1.06841	1.14684	152.315	0.0322211	0	1.26218e-29	0.000423085	1
16294	LOC157627	LOC157627	LOC157627	0.00652127	1	0.00652127	0.186604	-5.35893	Sm16 down vs Unstim	-9.63051	-2.982	151.846	8.79873	6.53992e-13	7.57912e-14	0.11589	1
25791	NCF1C	NCF1C	NCF1C	0.00652411	1	0.00652411	3.99366	3.99366	Sm16 up vs Unstim	2.46232	6.47734	151.779	5.98627	0	1.6829e-29	0.0788813	1
28834	RAP2C	RAP2C	RAP2C	0.00652642	1	0.00652642	3.08293	3.08293	Sm16 up vs Unstim	2.08049	4.56838	151.725	3.95754	5.8114e-12	3.03165e-13	0.0521673	1
12932	KCNIP1	KCNIP1	KCNIP1	0.00653409	1	0.00653409	0.833969	-1.19909	Sm16 down vs Unstim	-1.27764	-1.12536	151.545	0.102915	5.58024e-11	7.57912e-14	0.00135821	1
22356	LOC654103	LOC654103	LOC654103	0.0065396	1	0.0065396	2.1581	2.1581	Sm16 up vs Unstim	1.64915	2.82413	151.416	1.84737	3.72726e-11	9.09495e-13	0.0244012	1
29344	RNF7	RNF7	RNF7	0.00655456	1	0.00655456	0.900772	-1.11016	Sm16 down vs Unstim	-1.15152	-1.07028	151.067	0.0340959	6.71609e-10	3.03165e-13	0.000451401	1
8851	HOXA11	HOXA11	HOXA11	0.00657823	1	0.00657823	0.620897	-1.61057	Sm16 down vs Unstim	-1.90357	-1.36267	150.518	0.709136	8.04357e-12	7.57912e-14	0.00942258	1
34214	ZMAT5	ZMAT5	ZMAT5	0.00658925	1	0.00658925	0.71454	-1.3995	Sm16 down vs Unstim	-1.57475	-1.24376	150.264	0.352712	0	0	0.00469456	1
6470	FAM190B	FAM190B	FAM190B	0.00659101	1	0.00659101	1.42247	1.42247	Sm16 up vs Unstim	1.25695	1.60979	150.223	0.387705	5.87333e-11	3.03165e-13	0.00516172	1
29298	RNF166	RNF166	RNF166	0.00660149	1	0.00660149	0.441682	-2.26407	Sm16 down vs Unstim	-3.01699	-1.69905	149.983	2.08478	1.09051e-11	3.03165e-13	0.0278003	1
10800	HS.545199		HS.545199	0.00660822	1	0.00660822	1.13093	1.13093	Sm16 up vs Unstim	1.08306	1.18092	149.828	0.0472664	1.20124e-10	7.57912e-14	0.000630941	1
13184	KIAA1644	KIAA1644	KIAA1644	0.00660924	1	0.00660924	1.69567	1.69567	Sm16 up vs Unstim	1.40838	2.04157	149.805	0.870644	6.52041e-12	7.57912e-14	0.0116237	1
33346	UBTF	UBTF	UBTF	0.00661191	1	0.00661191	0.876892	-1.14039	Sm16 down vs Unstim	-1.1943	-1.08891	149.744	0.0538816	1.05317e-10	7.57912e-14	0.00071965	1
13311	KLF5	KLF5	KLF5	0.00662366	1	0.00662366	3.55255	3.55255	Sm16 up vs Unstim	2.274	5.54995	149.476	5.01706	0	0	0.0671289	1
2214	C17ORF66	C17orf66	C17ORF66	0.00662674	1	0.00662674	1.32105	1.32105	Sm16 up vs Unstim	1.19772	1.45708	149.405	0.242026	0	1.26218e-29	0.00323985	1
1455	B4GALT1	B4GALT1	B4GALT1	0.00662871	1	0.00662871	1.6611	1.6611	Sm16 up vs Unstim	1.38932	1.98605	149.361	0.804045	2.81582e-11	3.03165e-13	0.0107665	1
21818	LOC652725	LOC652725	LOC652725	0.00664223	1	0.00664223	1.33928	1.33928	Sm16 up vs Unstim	1.20826	1.48452	149.054	0.266444	0	9.46633e-30	0.00357514	1
25835	NCRNA00158	NCRNA00158	NCRNA00158	0.00664997	1	0.00664997	2.16689	2.16689	Sm16 up vs Unstim	1.64972	2.84619	148.878	1.86693	9.06593e-12	2.27374e-13	0.02508	1
11438	HS.566139		HS.566139	0.00666619	1	0.00666619	0.826131	-1.21046	Sm16 down vs Unstim	-1.29491	-1.13152	148.513	0.113898	0	1.26218e-29	0.00153384	1
2643	C2ORF18	C2orf18	C2ORF18	0.00670029	1	0.00670029	0.723121	-1.38289	Sm16 down vs Unstim	-1.55105	-1.23297	147.749	0.328102	6.82598e-11	3.03165e-13	0.00444134	1
32926	TRIP10	TRIP10	TRIP10	0.00671136	1	0.00671136	3.83234	3.83234	Sm16 up vs Unstim	2.381	6.16834	147.503	5.63507	0	1.6829e-29	0.0764063	1
597	AKNA	AKNA	AKNA	0.00672259	1	0.00672259	0.555167	-1.80126	Sm16 down vs Unstim	-2.2192	-1.46203	147.254	1.08122	2.06444e-11	3.03165e-13	0.0146851	1
18479	LOC643285	LOC643285	LOC643285	0.0067422	1	0.0067422	0.933896	-1.07078	Sm16 down vs Unstim	-1.09711	-1.04509	146.821	0.0146027	0	1.26218e-29	0.000198918	1
33989	YIPF1	YIPF1	YIPF1	0.00675409	1	0.00675409	0.903976	-1.10622	Sm16 down vs Unstim	-1.14664	-1.06724	146.56	0.0318181	6.98218e-10	3.03165e-13	0.000434198	1
2021	C14ORF109	C14orf109	C14ORF109	0.00675716	1	0.00675716	0.70867	-1.41109	Sm16 down vs Unstim	-1.59486	-1.2485	146.493	0.370235	1.79932e-10	9.09495e-13	0.00505466	1
3213	CAMK2G	CAMK2G	CAMK2G	0.00676465	1	0.00676465	0.522455	-1.91404	Sm16 down vs Unstim	-2.41123	-1.51937	146.329	1.31589	0	1.6829e-29	0.0179854	1
29088	RFX5	RFX5	RFX5	0.00678564	1	0.00678564	1.33156	1.33156	Sm16 up vs Unstim	1.20243	1.47457	145.872	0.256003	2.59118e-10	9.09495e-13	0.00350997	1
29086	RFX3	RFX3	RFX3	0.0068058	1	0.0068058	1.33368	1.33368	Sm16 up vs Unstim	1.20347	1.47797	145.435	0.258845	2.12921e-11	7.57912e-14	0.0035596	1
22668	LOC728340	LOC728340	LOC728340	0.00681059	1	0.00681059	0.921174	-1.08557	Sm16 down vs Unstim	-1.11785	-1.05422	145.332	0.021047	2.61674e-10	7.57912e-14	0.00028964	1
33525	USP37	USP37	USP37	0.00681267	1	0.00681267	0.82307	-1.21496	Sm16 down vs Unstim	-1.30241	-1.13338	145.287	0.118368	1.86056e-10	3.03165e-13	0.00162943	1
18755	LOC643923	LOC643923	LOC643923	0.00681829	1	0.00681829	1.17912	1.17912	Sm16 up vs Unstim	1.11174	1.25059	145.166	0.0847625	1.94703e-10	2.27374e-13	0.0011678	1
8510	HCK	HCK	HCK	0.00682807	1	0.00682807	3.07568	3.07568	Sm16 up vs Unstim	2.05857	4.59534	144.956	3.94101	5.57542e-12	3.03165e-13	0.0543752	1
7033	FLJ22222	FLJ22222	FLJ22222	0.00684328	1	0.00684328	0.822499	-1.21581	Sm16 down vs Unstim	-1.30385	-1.13371	144.63	0.119213	0	9.46633e-30	0.00164852	1
27426	PET112L	PET112L	PET112L	0.00685184	1	0.00685184	0.682501	-1.4652	Sm16 down vs Unstim	-1.67992	-1.27793	144.448	0.455563	0	1.6829e-29	0.00630764	1
29936	SEC23IP	SEC23IP	SEC23IP	0.00686155	1	0.00686155	1.12965	1.12965	Sm16 up vs Unstim	1.08137	1.18008	144.241	0.0463972	4.71245e-10	3.03165e-13	0.000643328	1
7707	GATA3	GATA3	GATA3	0.00686317	1	0.00686317	0.841643	-1.18815	Sm16 down vs Unstim	-1.26386	-1.11698	144.207	0.0927927	5.88927e-11	7.57912e-14	0.00128694	1
30597	SLC43A2	SLC43A2	SLC43A2	0.00686355	1	0.00686355	8.25335	8.25335	Sm16 up vs Unstim	3.87432	17.5819	144.199	13.9079	3.92908e-13	7.57912e-14	0.192898	1
13423	KRT17	KRT17	KRT17	0.00686781	1	0.00686781	0.672533	-1.48692	Sm16 down vs Unstim	-1.7141	-1.28984	144.108	0.491331	4.44594e-11	3.03165e-13	0.00681891	1
483	AEBP2	AEBP2	AEBP2	0.00686985	1	0.00686985	1.31066	1.31066	Sm16 up vs Unstim	1.18952	1.44413	144.065	0.228495	9.55723e-11	3.03165e-13	0.0031721	1
1703	BPY2C	BPY2C	BPY2C	0.0068742	1	0.0068742	1.03315	1.03315	Sm16 up vs Unstim	1.02114	1.0453	143.973	0.00332006	0	1.6829e-29	4.61205e-05	1
13271	KIR2DL3	KIR2DL3	KIR2DL3	0.00687569	1	0.00687569	0.774724	-1.29078	Sm16 down vs Unstim	-1.41452	-1.17787	143.942	0.203407	2.6817e-11	7.57912e-14	0.00282624	1
2292	C19ORF42	C19orf42	C19ORF42	0.00687648	1	0.00687648	0.91035	-1.09848	Sm16 down vs Unstim	-1.13611	-1.06209	143.925	0.0275431	7.92087e-10	3.03165e-13	0.000382742	1
32106	TFAP2A	TFAP2A	TFAP2A	0.00689246	1	0.00689246	3.2456	3.2456	Sm16 up vs Unstim	2.12669	4.95319	143.588	4.32728	0	1.6829e-29	0.0602736	1
9704	HS.337087		HS.337087	0.00689425	1	0.00689425	1.17059	1.17059	Sm16 up vs Unstim	1.10622	1.23872	143.55	0.0774565	7.02319e-11	7.57912e-14	0.00107916	1
10728	HS.544258		HS.544258	0.00689652	1	0.00689652	1.16423	1.16423	Sm16 up vs Unstim	1.10235	1.22958	143.502	0.0721884	7.53323e-11	7.57912e-14	0.00100609	1
26714	OR4K2	OR4K2	OR4K2	0.00690241	1	0.00690241	1.13933	1.13933	Sm16 up vs Unstim	1.08716	1.19401	143.379	0.0531236	1.02279e-10	7.57912e-14	0.000741024	1
14500	LOC100129952	LOC100129952	LOC100129952	0.00691139	1	0.00691139	1.09865	1.09865	Sm16 up vs Unstim	1.06211	1.13646	143.19	0.0276362	7.85389e-10	3.03165e-13	0.000386006	1
21308	LOC651308	LOC651308	LOC651308	0.00691424	1	0.00691424	1.17582	1.17582	Sm16 up vs Unstim	1.10928	1.24634	143.131	0.0818977	6.62294e-11	7.57912e-14	0.00114437	1
2336	C1ORF112	C1orf112	C1ORF112	0.00692518	1	0.00692518	0.775767	-1.28905	Sm16 down vs Unstim	-1.4124	-1.17647	142.902	0.201269	1.07625e-10	3.03165e-13	0.00281687	1
3143	CABP4	CABP4	CABP4	0.00692564	1	0.00692564	1.15705	1.15705	Sm16 up vs Unstim	1.09787	1.21943	142.893	0.0664353	8.15079e-11	7.57912e-14	0.000929863	1
28885	RASSF7	RASSF7	RASSF7	0.00694052	1	0.00694052	0.436993	-2.28837	Sm16 down vs Unstim	-3.08371	-1.69815	142.583	2.13959	1.01015e-11	3.03165e-13	0.0300119	1
29015	REEP1	REEP1	REEP1	0.00695817	1	0.00695817	0.513047	-1.94914	Sm16 down vs Unstim	-2.4798	-1.53204	142.218	1.39058	0	9.46633e-30	0.0195557	1
19748	LOC646197	LOC646197	LOC646197	0.0069638	1	0.0069638	1.16492	1.16492	Sm16 up vs Unstim	1.10247	1.2309	142.101	0.0727496	2.96085e-10	3.03165e-13	0.00102391	1
27635	PINX1	PINX1	PINX1	0.006966	1	0.006966	1.69709	1.69709	Sm16 up vs Unstim	1.40211	2.05413	142.056	0.873402	2.46544e-11	3.03165e-13	0.0122966	1
10265	HS.534061		HS.534061	0.0069724	1	0.0069724	1.37659	1.37659	Sm16 up vs Unstim	1.22651	1.54502	141.924	0.318915	6.74575e-11	3.03165e-13	0.00449416	1
32717	TOMM40L	TOMM40L	TOMM40L	0.00700624	1	0.00700624	0.764987	-1.30721	Sm16 down vs Unstim	-1.44035	-1.18638	141.232	0.224066	0	1.6829e-29	0.00317303	1
30109	SFMBT2	SFMBT2	SFMBT2	0.00701087	1	0.00701087	0.488482	-2.04716	Sm16 down vs Unstim	-2.65364	-1.57929	141.137	1.60256	0	1.6829e-29	0.0227093	1
234	ABTB2	ABTB2	ABTB2	0.00701182	1	0.00701182	14.0581	14.0581	Sm16 up vs Unstim	5.39698	36.6187	141.118	21.8122	0	0	0.309134	1
31548	STARD3NL	STARD3NL	STARD3NL	0.00701415	1	0.00701415	1.32204	1.32204	Sm16 up vs Unstim	1.19487	1.46273	141.071	0.243327	8.78809e-11	3.03165e-13	0.00344972	1
23881	LSR	LSR	LSR	0.00702998	1	0.00702998	1.1658	1.1658	Sm16 up vs Unstim	1.10271	1.23249	140.75	0.0734714	7.2597e-11	7.57912e-14	0.001044	1
5891	ELMO1	ELMO1	ELMO1	0.00706395	1	0.00706395	0.718934	-1.39095	Sm16 down vs Unstim	-1.56824	-1.2337	140.066	0.339961	6.24527e-11	3.03165e-13	0.00485431	1
1451	B4GALNT1	B4GALNT1	B4GALNT1	0.0070673	1	0.0070673	1.39032	1.39032	Sm16 up vs Unstim	1.23331	1.56732	139.999	0.339037	4.69447e-11	2.27374e-13	0.00484344	1
5043	DDIT4L	DDIT4L	DDIT4L	0.00708613	1	0.00708613	0.429801	-2.32666	Sm16 down vs Unstim	-3.16426	-1.71078	139.623	2.22624	9.50678e-12	3.03165e-13	0.0318893	1
23942	LYRM4	LYRM4	LYRM4	0.00711169	1	0.00711169	2.09579	2.09579	Sm16 up vs Unstim	1.6	2.74519	139.115	1.70931	3.70105e-11	9.09495e-13	0.024574	1
18429	LOC643167	LOC643167	LOC643167	0.0071383	1	0.0071383	1.43343	1.43343	Sm16 up vs Unstim	1.25668	1.63505	138.591	0.404783	5.18993e-11	3.03165e-13	0.0058414	1
29249	RNASEH2A	RNASEH2A	RNASEH2A	0.00714726	1	0.00714726	0.812315	-1.23105	Sm16 down vs Unstim	-1.32828	-1.14093	138.415	0.134899	1.55533e-10	3.03165e-13	0.0019492	1
14194	LOC100128993	LOC100128993	LOC100128993	0.00714846	1	0.00714846	0.736495	-1.35778	Sm16 down vs Unstim	-1.51849	-1.21408	138.392	0.292056	5.3871e-11	2.27374e-13	0.00422071	1
3681	CD97	CD97	CD97	0.00715167	1	0.00715167	1.52873	1.52873	Sm16 up vs Unstim	1.30887	1.78551	138.329	0.562422	3.72821e-11	3.03165e-13	0.00813165	1
26238	NR2C2	NR2C2	NR2C2	0.00715248	1	0.00715248	1.21631	1.21631	Sm16 up vs Unstim	1.13222	1.30665	138.313	0.11972	1.75124e-10	3.03165e-13	0.00173115	1
18758	LOC643930	LOC643930	LOC643930	0.00715933	1	0.00715933	2.04126	2.04126	Sm16 up vs Unstim	1.57205	2.65051	138.18	1.58967	3.29401e-12	7.57912e-14	0.0230088	1
32512	TMEM39A	TMEM39A	TMEM39A	0.00717662	1	0.00717662	1.71268	1.71268	Sm16 up vs Unstim	1.40618	2.08599	137.843	0.903858	2.31171e-11	3.03165e-13	0.0131143	1
29199	RIMS3	RIMS3	RIMS3	0.00719468	1	0.00719468	0.632112	-1.582	Sm16 down vs Unstim	-1.87198	-1.33693	137.493	0.656864	3.17289e-11	3.03165e-13	0.00955484	1
7802	GFPT2	GFPT2	GFPT2	0.00720078	1	0.00720078	3.16401	3.16401	Sm16 up vs Unstim	2.07301	4.82919	137.376	4.14215	1.25682e-12	7.57912e-14	0.0603039	1
33627	VHL	VHL	VHL	0.00721156	1	0.00721156	1.69341	1.69341	Sm16 up vs Unstim	1.39547	2.05496	137.168	0.866241	2.40029e-11	3.03165e-13	0.0126304	1
27328	PDE4B	PDE4B	PDE4B	0.00722916	1	0.00722916	5.63884	5.63884	Sm16 up vs Unstim	2.98457	10.6537	136.83	9.34053	5.55137e-13	7.57912e-14	0.136527	1
8917	HRB	HRB	HRB	0.00723741	1	0.00723741	1.72823	1.72823	Sm16 up vs Unstim	1.41304	2.11372	136.673	0.934471	5.54249e-12	7.57912e-14	0.0136746	1
34761	ZNHIT6	ZNHIT6	ZNHIT6	0.00723773	1	0.00723773	1.29032	1.29032	Sm16 up vs Unstim	1.17478	1.41723	136.667	0.202842	0	6.73161e-29	0.00296842	1
28604	PTX3	PTX3	PTX3	0.00725747	1	0.00725747	3.31942	3.31942	Sm16 up vs Unstim	2.13315	5.16537	136.291	4.49417	1.14923e-12	7.57912e-14	0.0659498	1
28606	PUM1	PUM1	PUM1	0.00725807	1	0.00725807	1.14263	1.14263	Sm16 up vs Unstim	1.08783	1.20018	136.279	0.0555	3.72208e-10	3.03165e-13	0.000814503	1
28700	RAB26	RAB26	RAB26	0.00726271	1	0.00726271	0.793966	-1.2595	Sm16 down vs Unstim	-1.37132	-1.15679	136.192	0.166184	9.31687e-11	2.27374e-13	0.00244045	1
27014	P2RY5	P2RY5	P2RY5	0.00726503	1	0.00726503	0.524118	-1.90797	Sm16 down vs Unstim	-2.42121	-1.50352	136.147	1.30304	1.5838e-11	3.03165e-13	0.0191416	1
27170	PBX4	PBX4	PBX4	0.00729388	1	0.00729388	2.49691	2.49691	Sm16 up vs Unstim	1.7806	3.50138	135.603	2.61417	1.96573e-12	7.57912e-14	0.0385562	1
27868	PNKP	PNKP	PNKP	0.00731015	1	0.00731015	0.867703	-1.15247	Sm16 down vs Unstim	-1.21458	-1.09353	135.298	0.0628696	0	6.73161e-29	0.000929351	1
23961	M160	M160	M160	0.00733213	1	0.00733213	0.84963	-1.17698	Sm16 down vs Unstim	-1.25023	-1.10803	134.888	0.0829034	2.46632e-10	3.03165e-13	0.00122922	1
12355	ICOSLG	ICOSLG	ICOSLG	0.00733506	1	0.00733506	4.32202	4.32202	Sm16 up vs Unstim	2.51269	7.43422	134.833	6.68895	3.05554e-12	3.03165e-13	0.099218	1
10392	HS.538979		HS.538979	0.00734103	1	0.00734103	0.732469	-1.36525	Sm16 down vs Unstim	-1.53226	-1.21643	134.722	0.302618	1.68708e-11	7.57912e-14	0.00449246	1
6604	FAM78A	FAM78A	FAM78A	0.00735535	1	0.00735535	0.741723	-1.34821	Sm16 down vs Unstim	-1.50628	-1.20673	134.457	0.278703	5.48471e-11	2.27374e-13	0.00414559	1
6919	FJX1	FJX1	FJX1	0.00737979	1	0.00737979	2.32964	2.32964	Sm16 up vs Unstim	1.70127	3.1901	134.007	2.233	2.72903e-11	9.09495e-13	0.0333266	1
23970	MAD1L1	MAD1L1	MAD1L1	0.00738644	1	0.00738644	0.783064	-1.27704	Sm16 down vs Unstim	-1.3986	-1.16603	133.885	0.1867	1.08702e-10	3.03165e-13	0.00278896	1
6459	FAM184A	FAM184A	FAM184A	0.00739915	1	0.00739915	0.659916	-1.51534	Sm16 down vs Unstim	-1.76886	-1.29816	133.653	0.539361	9.39046e-12	7.57912e-14	0.00807109	1
22294	LOC653857	LOC653857	LOC653857	0.0074025	1	0.0074025	1.15924	1.15924	Sm16 up vs Unstim	1.0972	1.22479	133.591	0.0681684	7.4265e-11	7.57912e-14	0.00102055	1
2868	C6ORF145	C6orf145	C6ORF145	0.00741874	1	0.00741874	3.08203	3.08203	Sm16 up vs Unstim	2.0261	4.68828	133.296	3.95549	3.83112e-12	2.27374e-13	0.0593492	1
12474	IGSF3	IGSF3	IGSF3	0.00742333	1	0.00742333	2.9186	2.9186	Sm16 up vs Unstim	1.95777	4.35097	133.212	3.58181	0	0	0.053776	1
28052	PPIAL4G	PPIAL4G	PPIAL4G	0.00742395	1	0.00742395	1.179	1.179	Sm16 up vs Unstim	1.1088	1.25364	133.201	0.0846533	0	1.26218e-29	0.00127106	1
28289	PRMT1	PRMT1	PRMT1	0.00742675	1	0.00742675	1.49731	1.49731	Sm16 up vs Unstim	1.28808	1.74053	133.15	0.508738	0	6.73161e-29	0.00764156	1
3642	CD3D	CD3D	CD3D	0.0074442	1	0.0074442	1.05531	1.05531	Sm16 up vs Unstim	1.03431	1.07673	132.835	0.00904848	1.66896e-09	2.27374e-13	0.000136237	1
31187	SOCS6	SOCS6	SOCS6	0.00745628	1	0.00745628	0.705282	-1.41787	Sm16 down vs Unstim	-1.61545	-1.24446	132.617	0.380612	1.3204e-11	7.57912e-14	0.00574002	1
2743	C3ORF59	C3orf59	C3ORF59	0.00747289	1	0.00747289	3.14305	3.14305	Sm16 up vs Unstim	2.04795	4.82375	132.319	4.09448	1.22465e-12	7.57912e-14	0.0618881	1
23699	LONRF2	LONRF2	LONRF2	0.00748513	1	0.00748513	0.869321	-1.15032	Sm16 down vs Unstim	-1.21224	-1.09157	132.1	0.06123	0	9.46633e-30	0.000927024	1
33873	WIT-1	WIT-1	WIT-1	0.00748818	1	0.00748818	2.88756	2.88756	Sm16 up vs Unstim	1.9413	4.29506	132.046	3.51066	1.42536e-12	7.57912e-14	0.0531735	1
29758	SAV1	SAV1	SAV1	0.00749467	1	0.00749467	1.61284	1.61284	Sm16 up vs Unstim	1.34843	1.9291	131.93	0.71333	0	1.6829e-29	0.0108138	1
9027	HS.12513		HS.12513	0.0074967	1	0.0074967	0.222359	-4.49724	Sm16 down vs Unstim	-7.89898	-2.56048	131.894	7.0571	7.08252e-13	7.57912e-14	0.107012	1
34155	ZFP106	ZFP106	ZFP106	0.00752265	1	0.00752265	0.82253	-1.21576	Sm16 down vs Unstim	-1.30825	-1.12981	131.434	0.119168	5.01555e-10	9.09495e-13	0.00181335	1
4940	DAGLB	DAGLB	DAGLB	0.00752486	1	0.00752486	0.702812	-1.42286	Sm16 down vs Unstim	-1.62424	-1.24644	131.395	0.388301	0	6.73161e-29	0.00591045	1
26519	OPTN	OPTN	OPTN	0.00755037	1	0.00755037	1.61674	1.61674	Sm16 up vs Unstim	1.34956	1.93683	130.946	0.720561	2.75467e-11	3.03165e-13	0.0110055	1
14204	LOC100129027	LOC100129027	LOC100129027	0.00756953	1	0.00756953	1.24964	1.24964	Sm16 up vs Unstim	1.14907	1.359	130.611	0.15505	3.19223e-11	7.57912e-14	0.00237424	1
11514	HS.568329		HS.568329	0.00757814	1	0.00757814	2.29576	2.29576	Sm16 up vs Unstim	1.67867	3.1397	130.46	2.1563	0	9.46633e-30	0.0330569	1
12532	IL1F9	IL1F9	IL1F9	0.00759354	1	0.00759354	4.14192	4.14192	Sm16 up vs Unstim	2.42361	7.07851	130.193	6.3056	2.34731e-12	2.27374e-13	0.0968656	1
29288	RNF145	RNF145	RNF145	0.00759534	1	0.00759534	2.47599	2.47599	Sm16 up vs Unstim	1.75895	3.48534	130.162	2.56632	7.68812e-12	3.03165e-13	0.0394329	1
11816	HS.576243		HS.576243	0.007598	1	0.007598	1.11679	1.11679	Sm16 up vs Unstim	1.07121	1.1643	130.116	0.0380907	1.29449e-10	7.57912e-14	0.000585491	1
2738	C3ORF54	C3orf54	C3ORF54	0.00761099	1	0.00761099	0.323403	-3.09212	Sm16 down vs Unstim	-4.73523	-2.01916	129.891	3.97849	4.94891e-12	3.03165e-13	0.0612589	1
21564	LOC652195	LOC652195	LOC652195	0.00761719	1	0.00761719	1.43487	1.43487	Sm16 up vs Unstim	1.25195	1.64451	129.784	0.407034	1.20831e-11	7.57912e-14	0.00627248	1
5583	DSTYK	DSTYK	DSTYK	0.00762698	1	0.00762698	1.67988	1.67988	Sm16 up vs Unstim	1.38083	2.04369	129.615	0.840053	2.33883e-11	3.03165e-13	0.0129622	1
1219	ASH2L	ASH2L	ASH2L	0.00764454	1	0.00764454	0.825647	-1.21117	Sm16 down vs Unstim	-1.30223	-1.12648	129.314	0.114598	1.71048e-10	3.03165e-13	0.00177239	1
12576	IL6	IL6	IL6	0.00765047	1	0.00765047	4.40577	4.40577	Sm16 up vs Unstim	2.51333	7.72313	129.213	6.8655	7.13218e-13	7.57912e-14	0.106266	1
16391	LOC260339	LOC260339	LOC260339	0.00765982	1	0.00765982	1.02666	1.02666	Sm16 up vs Unstim	1.01648	1.03694	129.053	0.0021611	6.78897e-09	2.27374e-13	3.34916e-05	1
6955	FLJ10213	FLJ10213	FLJ10213	0.00767372	1	0.00767372	1.17856	1.17856	Sm16 up vs Unstim	1.1074	1.2543	128.817	0.0842724	6.95116e-10	9.09495e-13	0.00130841	1
1127	ARMCX3	ARMCX3	ARMCX3	0.00768054	1	0.00768054	0.838523	-1.19257	Sm16 down vs Unstim	-1.27495	-1.11552	128.701	0.0968331	2.01469e-10	3.03165e-13	0.00150478	1
4408	CORO1C	CORO1C	CORO1C	0.00772375	1	0.00772375	0.840185	-1.19021	Sm16 down vs Unstim	-1.27171	-1.11394	127.973	0.0946675	6.14733e-10	9.09495e-13	0.0014795	1
15429	LOC100132901	LOC100132901	LOC100132901	0.00773354	1	0.00773354	1.43364	1.43364	Sm16 up vs Unstim	1.24998	1.6443	127.809	0.405112	0	1.6829e-29	0.00633934	1
33182	TUBB6	TUBB6	TUBB6	0.00775429	1	0.00775429	0.797969	-1.25318	Sm16 down vs Unstim	-1.36574	-1.1499	127.463	0.159019	1.21502e-10	3.03165e-13	0.00249515	1
29287	RNF144B	RNF144B	RNF144B	0.00776719	1	0.00776719	9.52383	9.52383	Sm16 up vs Unstim	4.03151	22.4986	127.249	15.8588	0	0	0.249257	1
31349	SPIRE2	SPIRE2	SPIRE2	0.00777756	1	0.00777756	0.817361	-1.22345	Sm16 down vs Unstim	-1.32135	-1.13281	127.077	0.126983	3.79238e-11	7.57912e-14	0.00199851	1
23723	LPIN1	LPIN1	LPIN1	0.00778641	1	0.00778641	0.728185	-1.37328	Sm16 down vs Unstim	-1.55013	-1.2166	126.931	0.314128	0	6.73161e-29	0.0049496	1
29703	SAC3D1	SAC3D1	SAC3D1	0.00780028	1	0.00780028	0.573969	-1.74226	Sm16 down vs Unstim	-2.15415	-1.40912	126.702	0.962296	1.99584e-11	3.03165e-13	0.0151899	1
26333	NUAK1	NUAK1	NUAK1	0.0078046	1	0.0078046	0.566392	-1.76556	Sm16 down vs Unstim	-2.19422	-1.42065	126.632	1.00891	0	1.6829e-29	0.0159346	1
3727	CDCA3	CDCA3	CDCA3	0.00780841	1	0.00780841	0.697326	-1.43405	Sm16 down vs Unstim	-1.64605	-1.24936	126.569	0.405748	0	0	0.00641149	1
14750	LOC100130808	LOC100130808	LOC100130808	0.00781131	1	0.00781131	1.02521	1.02521	Sm16 up vs Unstim	1.01549	1.03502	126.521	0.00193537	2.47736e-09	7.57912e-14	3.05935e-05	1
12879	KATNB1	KATNB1	KATNB1	0.0078275	1	0.0078275	0.809013	-1.23607	Sm16 down vs Unstim	-1.34057	-1.13972	126.257	0.140239	0	1.6829e-29	0.00222149	1
26248	NR4A2	NR4A2	NR4A2	0.00783999	1	0.00783999	3.25469	3.25469	Sm16 up vs Unstim	2.07062	5.11586	126.053	4.34786	1.09867e-12	7.57912e-14	0.0689845	1
15631	LOC100133502	LOC100133502	LOC100133502	0.0078627	1	0.0078627	1.27321	1.27321	Sm16 up vs Unstim	1.16049	1.39688	125.685	0.182148	7.84458e-11	2.27374e-13	0.00289848	1
11719	HS.573555		HS.573555	0.00786337	1	0.00786337	1.10363	1.10363	Sm16 up vs Unstim	1.06265	1.1462	125.674	0.0303576	4.7064e-10	2.27374e-13	0.000483116	1
415	ADARB1	ADARB1	ADARB1	0.00787245	1	0.00787245	0.479482	-2.08558	Sm16 down vs Unstim	-2.7658	-1.57266	125.527	1.68683	1.12802e-11	3.03165e-13	0.0268759	1
11604	HS.570762		HS.570762	0.00787323	1	0.00787323	1.36823	1.36823	Sm16 up vs Unstim	1.21302	1.54331	125.515	0.306881	1.54993e-11	7.57912e-14	0.00488996	1
267	ACE	ACE	ACE	0.00789064	1	0.00789064	0.865127	-1.1559	Sm16 down vs Unstim	-1.22211	-1.09327	125.234	0.0655312	7.2421e-11	7.57912e-14	0.00104654	1
30808	SNAP25	SNAP25	SNAP25	0.00789499	1	0.00789499	2.47758	2.47758	Sm16 up vs Unstim	1.74779	3.5121	125.165	2.56996	1.84563e-12	7.57912e-14	0.0410653	1
27850	PMM1	PMM1	PMM1	0.00790726	1	0.00790726	0.714595	-1.39939	Sm16 down vs Unstim	-1.59262	-1.22962	124.968	0.352551	0	6.73161e-29	0.00564226	1
29754	SAT2	SAT2	SAT2	0.0079349	1	0.0079349	0.75118	-1.33124	Sm16 down vs Unstim	-1.4865	-1.19219	124.528	0.255567	0	1.6829e-29	0.00410459	1
3433	CCDC4	CCDC4	CCDC4	0.00794817	1	0.00794817	0.933056	-1.07175	Sm16 down vs Unstim	-1.10079	-1.04347	124.317	0.0149895	0	9.46633e-30	0.000241149	1
19714	LOC646110	LOC646110	LOC646110	0.00794864	1	0.00794864	0.792331	-1.2621	Sm16 down vs Unstim	-1.38072	-1.15367	124.31	0.169167	0	1.6829e-29	0.0027217	1
3330	CBWD3	CBWD3	CBWD3	0.00797302	1	0.00797302	1.20318	1.20318	Sm16 up vs Unstim	1.12016	1.29234	123.925	0.106812	0	9.46633e-30	0.00172382	1
17571	LOC441150	LOC441150	LOC441150	0.00798659	1	0.00798659	0.756836	-1.32129	Sm16 down vs Unstim	-1.47165	-1.18629	123.712	0.242342	7.73807e-11	3.03165e-13	0.00391784	1
898	AP2A2	AP2A2	AP2A2	0.00799101	1	0.00799101	0.579428	-1.72584	Sm16 down vs Unstim	-2.13161	-1.39731	123.643	0.929758	0	9.46633e-30	0.0150394	1
29900	SDHAF1	SDHAF1	SDHAF1	0.00799201	1	0.00799201	0.896221	-1.1158	Sm16 down vs Unstim	-1.16412	-1.06948	123.627	0.0374807	4.99982e-10	3.03165e-13	0.000606351	1
7893	GLB1L2	GLB1L2	GLB1L2	0.00799279	1	0.00799279	0.842199	-1.18737	Sm16 down vs Unstim	-1.26896	-1.11102	123.615	0.0920827	0	1.6829e-29	0.00148983	1
20490	LOC648304	LOC648304	LOC648304	0.00800542	1	0.00800542	1.24988	1.24988	Sm16 up vs Unstim	1.14644	1.36266	123.417	0.155328	0	1.26218e-29	0.00251711	1
17526	LOC440934	LOC440934	LOC440934	0.00800647	1	0.00800647	1.20178	1.20178	Sm16 up vs Unstim	1.1192	1.29046	123.401	0.105476	4.43355e-11	7.57912e-14	0.00170949	1
14626	LOC100130354	LOC100130354	LOC100130354	0.00801229	1	0.00801229	1.22533	1.22533	Sm16 up vs Unstim	1.13255	1.32571	123.31	0.128923	3.62458e-11	7.57912e-14	0.00209103	1
28163	PRAME	PRAME	PRAME	0.00801514	1	0.00801514	0.772744	-1.29409	Sm16 down vs Unstim	-1.43006	-1.17105	123.266	0.207507	9.0045e-11	3.03165e-13	0.00336682	1
22165	LOC653550	LOC653550	LOC653550	0.00802065	1	0.00802065	1.04007	1.04007	Sm16 up vs Unstim	1.02435	1.05603	123.18	0.00481848	9.68768e-10	7.57912e-14	7.82347e-05	1
12299	HTR1B	HTR1B	HTR1B	0.00802502	1	0.00802502	0.806891	-1.23933	Sm16 down vs Unstim	-1.34685	-1.14038	123.112	0.143736	3.24582e-11	7.57912e-14	0.00233504	1
9141	HS.132394		HS.132394	0.00805864	1	0.00805864	1.13944	1.13944	Sm16 up vs Unstim	1.08308	1.19873	122.593	0.0531968	8.73308e-11	7.57912e-14	0.000867864	1
2025	C14ORF118	C14orf118	C14ORF118	0.00806101	1	0.00806101	1.31935	1.31935	Sm16 up vs Unstim	1.18463	1.4694	122.556	0.239797	0	0	0.00391327	1
30079	SETBP1	SETBP1	SETBP1	0.00806304	1	0.00806304	0.495372	-2.01868	Sm16 down vs Unstim	-2.65247	-1.53633	122.525	1.54051	1.20561e-11	3.03165e-13	0.0251462	1
815	ANKRD39	ANKRD39	ANKRD39	0.00806521	1	0.00806521	0.756581	-1.32174	Sm16 down vs Unstim	-1.47313	-1.1859	122.491	0.24293	2.29295e-10	9.09495e-13	0.00396648	1
6302	FAHD2B	FAHD2B	FAHD2B	0.00806774	1	0.00806774	0.807992	-1.23764	Sm16 down vs Unstim	-1.34461	-1.13918	122.452	0.141915	1.30794e-10	3.03165e-13	0.00231787	1
5887	ELK4	ELK4	ELK4	0.00808253	1	0.00808253	1.33247	1.33247	Sm16 up vs Unstim	1.19163	1.48995	122.226	0.257223	5.4021e-11	2.27374e-13	0.00420899	1
27161	PAXIP1	PAXIP1	PAXIP1	0.00808342	1	0.00808342	1.43152	1.43152	Sm16 up vs Unstim	1.24498	1.64603	122.212	0.401791	4.61066e-11	3.03165e-13	0.0065753	1
20005	LOC646821	LOC646821	LOC646821	0.00808425	1	0.00808425	1.27769	1.27769	Sm16 up vs Unstim	1.16145	1.40556	122.199	0.187482	9.88002e-11	3.03165e-13	0.00306847	1
14896	LOC100131289	LOC100131289	LOC100131289	0.00808498	1	0.00808498	0.551572	-1.813	Sm16 down vs Unstim	-2.28548	-1.4382	122.188	1.10522	4.18956e-12	7.57912e-14	0.0180905	1
28901	RBBP9	RBBP9	RBBP9	0.00808934	1	0.00808934	1.60658	1.60658	Sm16 up vs Unstim	1.33578	1.93228	122.122	0.701768	6.59459e-12	7.57912e-14	0.0114929	1
8950	HS.10862		HS.10862	0.00811271	1	0.00811271	2.4201	2.4201	Sm16 up vs Unstim	1.71463	3.41584	121.765	2.4387	7.56859e-12	3.03165e-13	0.0400556	1
13985	LOC100128221	LOC100128221	LOC100128221	0.00811973	1	0.00811973	0.773532	-1.29277	Sm16 down vs Unstim	-1.42898	-1.16955	121.659	0.205869	2.23945e-11	7.57912e-14	0.00338437	1
34076	ZC3H12B	ZC3H12B	ZC3H12B	0.00812017	1	0.00812017	0.870516	-1.14874	Sm16 down vs Unstim	-1.2126	-1.08825	121.652	0.0600341	7.67911e-11	7.57912e-14	0.00098698	1
11046	HS.553349		HS.553349	0.00812241	1	0.00812241	1.16928	1.16928	Sm16 up vs Unstim	1.10007	1.24284	121.618	0.0763547	6.03604e-11	7.57912e-14	0.00125565	1
31773	SYT4	SYT4	SYT4	0.00813282	1	0.00813282	1.63784	1.63784	Sm16 up vs Unstim	1.35089	1.98576	121.461	0.759983	0	1.26218e-29	0.0125141	1
998	AQP9	AQP9	AQP9	0.00813737	1	0.00813737	2.44652	2.44652	Sm16 up vs Unstim	1.7251	3.46964	121.392	2.49898	0	9.46633e-30	0.0411721	1
1475	BAG5	BAG5	BAG5	0.00814761	1	0.00814761	1.05701	1.05701	Sm16 up vs Unstim	1.03435	1.08015	121.237	0.00959601	1.91512e-09	3.03165e-13	0.000158301	1
20924	LOC649942	LOC649942	LOC649942	0.00815693	1	0.00815693	1.24125	1.24125	Sm16 up vs Unstim	1.14067	1.3507	121.097	0.145823	3.147e-11	7.57912e-14	0.00240836	1
30139	SFT2D2	SFT2D2	SFT2D2	0.00816567	1	0.00816567	1.31407	1.31407	Sm16 up vs Unstim	1.1809	1.46225	120.966	0.232898	7.8731e-11	3.03165e-13	0.00385064	1
33559	UTP23	UTP23	UTP23	0.00817057	1	0.00817057	1.31694	1.31694	Sm16 up vs Unstim	1.18243	1.46674	120.893	0.236633	7.74414e-11	3.03165e-13	0.00391477	1
33304	UBE2O	UBE2O	UBE2O	0.00817066	1	0.00817066	1.19693	1.19693	Sm16 up vs Unstim	1.11563	1.28416	120.891	0.100886	0	1.6829e-29	0.00166904	1
8084	GPER	GPER	GPER	0.00817134	1	0.00817134	0.418573	-2.38907	Sm16 down vs Unstim	-3.35927	-1.69907	120.881	2.36799	1.93449e-12	7.57912e-14	0.0391788	1
22381	LOC654174	LOC654174	LOC654174	0.00817603	1	0.00817603	1.42552	1.42552	Sm16 up vs Unstim	1.24079	1.63774	120.811	0.392426	0	1.6829e-29	0.00649653	1
1457	B4GALT3	B4GALT3	B4GALT3	0.00819526	1	0.00819526	0.661292	-1.51219	Sm16 down vs Unstim	-1.77827	-1.28592	120.524	0.533969	3.42142e-11	3.03165e-13	0.0088608	1
2632	C22ORF9	C22orf9	C22ORF9	0.00819586	1	0.00819586	0.797763	-1.25351	Sm16 down vs Unstim	-1.36957	-1.14727	120.515	0.159383	1.14616e-10	3.03165e-13	0.00264504	1
30892	SNORA48	SNORA48	SNORA48	0.00820873	1	0.00820873	1.2136	1.2136	Sm16 up vs Unstim	1.12486	1.30935	120.324	0.117007	3.89697e-11	7.57912e-14	0.00194488	1
31947	TBL2	TBL2	TBL2	0.00821231	1	0.00821231	0.718377	-1.39203	Sm16 down vs Unstim	-1.58491	-1.22261	120.27	0.34156	0	6.73161e-29	0.00567987	1
31930	TBC1D7	TBC1D7	TBC1D7	0.00821264	1	0.00821264	0.790583	-1.26489	Sm16 down vs Unstim	-1.38705	-1.15349	120.266	0.172393	1.05748e-10	3.03165e-13	0.00286687	1
6372	FAM129A	FAM129A	FAM129A	0.00823361	1	0.00823361	2.03166	2.03166	Sm16 up vs Unstim	1.53784	2.68405	119.955	1.56875	1.15909e-11	3.03165e-13	0.0261555	1
23125	LOC729485	LOC729485	LOC729485	0.00825018	1	0.00825018	1.07375	1.07375	Sm16 up vs Unstim	1.04412	1.10422	119.712	0.0158065	8.61014e-10	2.27374e-13	0.000264077	1
9732	HS.356079		HS.356079	0.0082564	1	0.0082564	1.15561	1.15561	Sm16 up vs Unstim	1.09169	1.22327	119.62	0.065305	2.77656e-10	3.03165e-13	0.00109187	1
5557	DRP2	DRP2	DRP2	0.00826922	1	0.00826922	1.1713	1.1713	Sm16 up vs Unstim	1.10061	1.24654	119.432	0.0780542	5.79849e-11	7.57912e-14	0.00130708	1
10293	HS.536620		HS.536620	0.00827394	1	0.00827394	1.44786	1.44786	Sm16 up vs Unstim	1.2515	1.67504	119.363	0.427616	1.05781e-11	7.57912e-14	0.00716494	1
24244	MCTP1	MCTP1	MCTP1	0.00827568	1	0.00827568	1.97253	1.97253	Sm16 up vs Unstim	1.50947	2.57764	119.338	1.44074	0	0	0.0241454	1
16530	LOC285900	LOC285900	LOC285900	0.00828037	1	0.00828037	0.906842	-1.10273	Sm16 down vs Unstim	-1.14604	-1.06105	119.27	0.0298538	6.0559e-10	3.03165e-13	0.000500611	1
26805	OR5H2	OR5H2	OR5H2	0.00828947	1	0.00828947	1.17042	1.17042	Sm16 up vs Unstim	1.10002	1.24532	119.137	0.0773092	0	1.6829e-29	0.00129782	1
5931	EMR1	EMR1	EMR1	0.00829332	1	0.00829332	1.21749	1.21749	Sm16 up vs Unstim	1.12659	1.31571	119.081	0.120903	3.73245e-11	7.57912e-14	0.0020306	1
13739	LGALS4	LGALS4	LGALS4	0.00831841	1	0.00831841	0.972651	-1.02812	Sm16 down vs Unstim	-1.03944	-1.01692	118.717	0.00240064	0	1.26218e-29	4.0443e-05	1
31550	STARD5	STARD5	STARD5	0.00833498	1	0.00833498	1.37011	1.37011	Sm16 up vs Unstim	1.20975	1.55172	118.478	0.309568	1.45035e-11	7.57912e-14	0.00522573	1
32622	TMX4	TMX4	TMX4	0.00833854	1	0.00833854	1.51358	1.51358	Sm16 up vs Unstim	1.2848	1.78309	118.427	0.536337	3.34705e-11	3.03165e-13	0.00905768	1
6320	FAM107B	FAM107B	FAM107B	0.00834359	1	0.00834359	1.76933	1.76933	Sm16 up vs Unstim	1.41189	2.21725	118.355	1.01649	1.76495e-11	3.03165e-13	0.017177	1
27077	PALM	PALM	PALM	0.00834888	1	0.00834888	1.20032	1.20032	Sm16 up vs Unstim	1.11667	1.29023	118.279	0.104082	4.30643e-11	7.57912e-14	0.00175995	1
1943	C12ORF24	C12orf24	C12ORF24	0.00835176	1	0.00835176	0.702735	-1.42301	Sm16 down vs Unstim	-1.63618	-1.23761	118.237	0.38854	4.61284e-11	3.03165e-13	0.0065722	1
17178	LOC400352	LOC400352	LOC400352	0.00835435	1	0.00835435	1.0746	1.0746	Sm16 up vs Unstim	1.04443	1.10563	118.2	0.01616	2.77183e-10	7.57912e-14	0.000273434	1
34140	ZEB2	ZEB2	ZEB2	0.00837044	1	0.00837044	2.4178	2.4178	Sm16 up vs Unstim	1.70424	3.43012	117.97	2.43345	7.34848e-12	3.03165e-13	0.0412554	1
18164	LOC642568	LOC642568	LOC642568	0.00837866	1	0.00837866	0.90428	-1.10585	Sm16 down vs Unstim	-1.15084	-1.06262	117.853	0.0316065	1.41304e-10	7.57912e-14	0.000536371	1
8794	HMX2	HMX2	HMX2	0.00838537	1	0.00838537	0.797952	-1.25321	Sm16 down vs Unstim	-1.37053	-1.14593	117.757	0.159049	8.41719e-11	2.27374e-13	0.0027013	1
27421	PER2	PER2	PER2	0.00838765	1	0.00838765	1.28835	1.28835	Sm16 up vs Unstim	1.1652	1.42452	117.725	0.200417	8.90395e-11	3.03165e-13	0.00340484	1
25347	MRPL41	MRPL41	MRPL41	0.00840359	1	0.00840359	0.874738	-1.1432	Sm16 down vs Unstim	-1.20557	-1.08405	117.499	0.055918	9.55549e-10	9.09495e-13	0.000951804	1
7816	GGNBP2	GGNBP2	GGNBP2	0.00842022	1	0.00842022	1.07058	1.07058	Sm16 up vs Unstim	1.04196	1.09999	117.264	0.0145219	3.67207e-09	9.09495e-13	0.000247679	1
11672	HS.572219		HS.572219	0.00842333	1	0.00842333	2.23444	2.23444	Sm16 up vs Unstim	1.62333	3.0756	117.22	2.01809	8.80461e-12	3.03165e-13	0.0344325	1
23959	LZTS1	LZTS1	LZTS1	0.00844046	1	0.00844046	0.649548	-1.53953	Sm16 down vs Unstim	-1.82783	-1.29671	116.979	0.581244	0	9.46633e-30	0.00993758	1
17498	LOC440733	LOC440733	LOC440733	0.00844657	1	0.00844657	0.914224	-1.09382	Sm16 down vs Unstim	-1.13357	-1.05547	116.893	0.0251087	0	3.78653e-29	0.000429601	1
26994	OXTR	OXTR	OXTR	0.00845612	1	0.00845612	2.00882	2.00882	Sm16 up vs Unstim	1.52164	2.65196	116.76	1.5191	0	1.6829e-29	0.0260209	1
34727	ZNF823	ZNF823	ZNF823	0.00845795	1	0.00845795	0.73224	-1.36567	Sm16 down vs Unstim	-1.54613	-1.20628	116.734	0.303225	5.83554e-11	3.03165e-13	0.00519515	1
29686	S100A8	S100A8	S100A8	0.00846578	1	0.00846578	1.84091	1.84091	Sm16 up vs Unstim	1.44357	2.34762	116.625	1.16272	3.80107e-12	7.57912e-14	0.0199394	1
25023	MIR627	MIR627	MIR627	0.00847171	1	0.00847171	1.16886	1.16886	Sm16 up vs Unstim	1.09839	1.24386	116.542	0.0760103	0	1.26218e-29	0.00130443	1
16677	LOC345645	LOC345645	LOC345645	0.00847914	1	0.00847914	1.13959	1.13959	Sm16 up vs Unstim	1.08173	1.20053	116.439	0.053304	3.3112e-10	3.03165e-13	0.000915573	1
3304	CATSPER2	CATSPER2	CATSPER2	0.00848134	1	0.00848134	1.40447	1.40447	Sm16 up vs Unstim	1.22655	1.6082	116.408	0.360195	0	6.73161e-29	0.00618848	1
19629	LOC645929	LOC645929	LOC645929	0.00848362	1	0.00848362	0.939455	-1.06445	Sm16 down vs Unstim	-1.0913	-1.03826	116.376	0.0121783	0	1.6829e-29	0.000209291	1
21638	LOC652388	LOC652388	LOC652388	0.00848862	1	0.00848862	1.24232	1.24232	Sm16 up vs Unstim	1.1393	1.35466	116.307	0.146991	3.59819e-10	9.09495e-13	0.00252765	1
25694	NAF1	NAF1	NAF1	0.00849021	1	0.00849021	1.67183	1.67183	Sm16 up vs Unstim	1.36188	2.05232	116.285	0.824566	2.1377e-11	3.03165e-13	0.0141818	1
7505	FTH1	FTH1	FTH1	0.00849256	1	0.00849256	1.24735	1.24735	Sm16 up vs Unstim	1.14205	1.36237	116.252	0.152517	1.1554e-10	3.03165e-13	0.0026239	1
30659	SLC7A11	SLC7A11	SLC7A11	0.00849315	1	0.00849315	2.40057	2.40057	Sm16 up vs Unstim	1.69255	3.40477	116.244	2.39419	1.83993e-12	7.57912e-14	0.0411925	1
30218	SH3TC1	SH3TC1	SH3TC1	0.00849453	1	0.00849453	0.457951	-2.18364	Sm16 down vs Unstim	-2.98229	-1.59887	116.225	1.9043	9.25154e-12	3.03165e-13	0.0327691	1
9276	HS.155736		HS.155736	0.00849737	1	0.00849737	0.370908	-2.69609	Sm16 down vs Unstim	-4.00563	-1.81467	116.186	3.07107	0	1.6829e-29	0.052865	1
26114	NMUR1	NMUR1	NMUR1	0.0084998	1	0.0084998	0.74596	-1.34055	Sm16 down vs Unstim	-1.50696	-1.19253	116.152	0.268178	1.64132e-11	7.57912e-14	0.00461771	1
6646	FAM90A19	FAM90A19	FAM90A19	0.00850297	1	0.00850297	0.842167	-1.18741	Sm16 down vs Unstim	-1.27172	-1.1087	116.108	0.0921237	4.77617e-11	7.57912e-14	0.00158686	1
12759	ITGA11	ITGA11	ITGA11	0.0085139	1	0.0085139	0.820078	-1.2194	Sm16 down vs Unstim	-1.31997	-1.12648	115.957	0.122838	1.07319e-10	2.27374e-13	0.00211868	1
8132	GPR148	GPR148	GPR148	0.00853313	1	0.00853313	1.36891	1.36891	Sm16 up vs Unstim	1.20732	1.55213	115.692	0.307853	1.42413e-11	7.57912e-14	0.00532191	1
9567	HS.276854		HS.276854	0.00853401	1	0.00853401	0.880427	-1.13581	Sm16 down vs Unstim	-1.19518	-1.0794	115.68	0.0506322	2.59742e-10	2.27374e-13	0.000875382	1
22873	LOC728830	LOC728830	LOC728830	0.00853567	1	0.00853567	18.0948	18.0948	Sm16 up vs Unstim	5.68104	57.6338	115.658	26.1773	1.67432e-13	7.57912e-14	0.452668	1
11233	HS.561929		HS.561929	0.00856919	1	0.00856919	0.818054	-1.22241	Sm16 down vs Unstim	-1.3249	-1.12786	115.199	0.125917	3.46701e-11	7.57912e-14	0.00218607	1
4331	COL21A1	COL21A1	COL21A1	0.00857383	1	0.00857383	1.16355	1.16355	Sm16 up vs Unstim	1.09498	1.23641	115.136	0.0716333	6.09096e-11	7.57912e-14	0.00124432	1
31169	SNX30	SNX30	SNX30	0.0086392	1	0.0086392	0.424945	-2.35325	Sm16 down vs Unstim	-3.32106	-1.66747	114.254	2.28655	2.27226e-11	9.09495e-13	0.0400259	1
8219	GPSM2	GPSM2	GPSM2	0.00865265	1	0.00865265	0.597897	-1.67253	Sm16 down vs Unstim	-2.05759	-1.35953	114.074	0.825915	2.09362e-11	3.03165e-13	0.0144804	1
10083	HS.49063		HS.49063	0.00865273	1	0.00865273	1.14281	1.14281	Sm16 up vs Unstim	1.08298	1.20596	114.073	0.0556368	7.76978e-11	7.57912e-14	0.000975462	1
30796	SMURF1	SMURF1	SMURF1	0.00866535	1	0.00866535	1.15669	1.15669	Sm16 up vs Unstim	1.09077	1.2266	113.904	0.0661523	0	9.46633e-30	0.00116154	1
31413	SRC	SRC	SRC	0.00866799	1	0.00866799	9.94162	9.94162	Sm16 up vs Unstim	3.93795	25.0983	113.869	16.4687	7.86061e-13	2.27374e-13	0.289257	1
31631	STX11	STX11	STX11	0.00866905	1	0.00866905	4.2949	4.2949	Sm16 up vs Unstim	2.38629	7.73005	113.855	6.63154	0	6.73161e-29	0.116491	1
28068	PPM1A	PPM1A	PPM1A	0.00867243	1	0.00867243	1.26856	1.26856	Sm16 up vs Unstim	1.15251	1.3963	113.81	0.176676	9.76454e-11	3.03165e-13	0.00310475	1
23829	LRRC6	LRRC6	LRRC6	0.00867883	1	0.00867883	0.812182	-1.23125	Sm16 down vs Unstim	-1.33905	-1.13213	113.725	0.135112	9.56914e-11	2.27374e-13	0.00237611	1
11127	HS.559124		HS.559124	0.00870871	1	0.00870871	1.50186	1.50186	Sm16 up vs Unstim	1.27421	1.77019	113.33	0.516422	8.31626e-12	7.57912e-14	0.00911361	1
23348	LOC730101	LOC730101	LOC730101	0.00871134	1	0.00871134	3.44026	3.44026	Sm16 up vs Unstim	2.08777	5.66889	113.295	4.76605	9.00828e-13	7.57912e-14	0.0841351	1
32668	TNIP1	TNIP1	TNIP1	0.00871739	1	0.00871739	5.95666	5.95666	Sm16 up vs Unstim	2.89475	12.2573	113.215	9.9421	1.72614e-12	3.03165e-13	0.175632	1
3808	CDSN	CDSN	CDSN	0.00873075	1	0.00873075	1.2248	1.2248	Sm16 up vs Unstim	1.1283	1.32955	113.04	0.128373	3.33694e-11	7.57912e-14	0.00227128	1
4282	CNR1	CNR1	CNR1	0.0087453	1	0.0087453	0.364418	-2.7441	Sm16 down vs Unstim	-4.13015	-1.8232	112.849	3.18137	5.37693e-12	3.03165e-13	0.0563825	1
25766	NBPF3	NBPF3	NBPF3	0.00875955	1	0.00875955	1.63663	1.63663	Sm16 up vs Unstim	1.34036	1.99838	112.663	0.757703	2.25389e-11	3.03165e-13	0.0134508	1
5889	ELL2	ELL2	ELL2	0.00877711	1	0.00877711	2.39608	2.39608	Sm16 up vs Unstim	1.68077	3.41581	112.435	2.38396	7.1491e-12	3.03165e-13	0.042406	1
13752	LGR5	LGR5	LGR5	0.00877909	1	0.00877909	1.26058	1.26058	Sm16 up vs Unstim	1.14751	1.38479	112.409	0.16742	2.54439e-11	7.57912e-14	0.00297876	1
2906	C6ORF223	C6orf223	C6ORF223	0.0088002	1	0.0088002	1.15401	1.15401	Sm16 up vs Unstim	1.08876	1.22317	112.136	0.0640613	0	1.26218e-29	0.00114257	1
11200	HS.561259		HS.561259	0.00880422	1	0.00880422	1.33179	1.33179	Sm16 up vs Unstim	1.1854	1.49627	112.084	0.256311	0	1.26218e-29	0.00457354	1
3322	CBLN3	CBLN3	CBLN3	0.00882057	1	0.00882057	1.7665	1.7665	Sm16 up vs Unstim	1.40149	2.22658	111.874	1.01081	0	1.6829e-29	0.0180705	1
27116	PARD6A	PARD6A	PARD6A	0.00883108	1	0.00883108	0.677027	-1.47705	Sm16 down vs Unstim	-1.73119	-1.26021	111.739	0.474971	8.91508e-12	7.57912e-14	0.00850146	1
10167	HS.519225		HS.519225	0.00883518	1	0.00883518	1.33311	1.33311	Sm16 up vs Unstim	1.18585	1.49867	111.686	0.25809	1.6399e-11	7.57912e-14	0.0046217	1
32968	TRPT1	TRPT1	TRPT1	0.00884092	1	0.00884092	0.813684	-1.22898	Sm16 down vs Unstim	-1.33664	-1.12999	111.613	0.132724	1.27472e-10	3.03165e-13	0.0023783	1
30075	SESN2	SESN2	SESN2	0.00884851	1	0.00884851	1.64198	1.64198	Sm16 up vs Unstim	1.34158	2.00964	111.516	0.767773	1.65125e-11	2.27374e-13	0.0137698	1
15297	LOC100132535	LOC100132535	LOC100132535	0.00886462	1	0.00886462	1.15453	1.15453	Sm16 up vs Unstim	1.08882	1.2242	111.31	0.0644602	0	1.6829e-29	0.00115821	1
28128	PPP2R5A	PPP2R5A	PPP2R5A	0.00887754	1	0.00887754	0.424532	-2.35554	Sm16 down vs Unstim	-3.34155	-1.66047	111.146	2.29175	0	1.6829e-29	0.0412385	1
21874	LOC652806	LOC652806	LOC652806	0.00888453	1	0.00888453	1.14046	1.14046	Sm16 up vs Unstim	1.08087	1.20333	111.057	0.0539319	7.80352e-11	7.57912e-14	0.000971244	1
15211	LOC100132296	LOC100132296	LOC100132296	0.00889634	1	0.00889634	1.18577	1.18577	Sm16 up vs Unstim	1.10603	1.27126	110.908	0.0906448	4.6367e-11	7.57912e-14	0.00163459	1
30606	SLC45A3	SLC45A3	SLC45A3	0.00890289	1	0.00890289	0.507692	-1.9697	Sm16 down vs Unstim	-2.59851	-1.49305	110.825	1.43465	0	6.73161e-29	0.0258902	1
1591	BEGAIN	BEGAIN	BEGAIN	0.00890488	1	0.00890488	1.64786	1.64786	Sm16 up vs Unstim	1.34355	2.0211	110.8	0.778883	5.39085e-12	7.57912e-14	0.0140592	1
7281	FLJ45079	FLJ45079	FLJ45079	0.00891938	1	0.00891938	1.4051	1.4051	Sm16 up vs Unstim	1.22259	1.61486	110.618	0.361143	1.16074e-11	7.57912e-14	0.00652957	1
30397	SLC1A4	SLC1A4	SLC1A4	0.00895185	1	0.00895185	0.800367	-1.24943	Sm16 down vs Unstim	-1.36882	-1.14044	110.211	0.154819	1.07907e-10	3.03165e-13	0.00280949	1
12523	IL18RAP	IL18RAP	IL18RAP	0.00895815	1	0.00895815	4.89921	4.89921	Sm16 up vs Unstim	2.55375	9.39885	110.132	7.88368	5.29389e-13	7.57912e-14	0.143167	1
13812	LINCR	LINCR	LINCR	0.00896433	1	0.00896433	2.65472	2.65472	Sm16 up vs Unstim	1.77874	3.96209	110.056	2.97605	1.40139e-12	7.57912e-14	0.0540827	1
15012	LOC100131660	LOC100131660	LOC100131660	0.00896585	1	0.00896585	1.13953	1.13953	Sm16 up vs Unstim	1.08009	1.20225	110.037	0.0532664	7.82839e-11	7.57912e-14	0.000968159	1
8733	HLA-A29.1	HLA-A29.1	HLA-A29.1	0.00897478	1	0.00897478	1.14961	1.14961	Sm16 up vs Unstim	1.08568	1.2173	109.926	0.0606879	2.74565e-10	3.03165e-13	0.00110416	1
18817	LOC644045	LOC644045	LOC644045	0.00897906	1	0.00897906	1.22904	1.22904	Sm16 up vs Unstim	1.12928	1.33761	109.872	0.132785	3.13566e-11	7.57912e-14	0.00241707	1
24705	MIR188	MIR188	MIR188	0.00898494	1	0.00898494	1.09138	1.09138	Sm16 up vs Unstim	1.05289	1.13128	109.8	0.0238741	1.74286e-10	7.57912e-14	0.000434867	1
20338	LOC647760	LOC647760	LOC647760	0.0090176	1	0.0090176	1.14155	1.14155	Sm16 up vs Unstim	1.08105	1.20545	109.397	0.0547208	0	1.6829e-29	0.00100041	1
31546	STARD13	STARD13	STARD13	0.0090273	1	0.0090273	0.568136	-1.76014	Sm16 down vs Unstim	-2.22134	-1.3947	109.277	0.99803	1.65972e-11	3.03165e-13	0.018266	1
12730	IRX3	IRX3	IRX3	0.00902864	1	0.00902864	0.848533	-1.1785	Sm16 down vs Unstim	-1.26094	-1.10146	109.261	0.0842226	1.96646e-10	3.03165e-13	0.00154168	1
10635	HS.543113		HS.543113	0.00904939	1	0.00904939	0.81278	-1.23035	Sm16 down vs Unstim	-1.34007	-1.1296	109.007	0.134159	3.07911e-11	7.57912e-14	0.00246147	1
3718	CDC42SE1	CDC42SE1	CDC42SE1	0.00908067	1	0.00908067	1.44805	1.44805	Sm16 up vs Unstim	1.24282	1.68718	108.626	0.427916	0	5.04871e-29	0.00787868	1
1018	ARFGAP3	ARFGAP3	ARFGAP3	0.00908283	1	0.00908283	1.70752	1.70752	Sm16 up vs Unstim	1.36907	2.12963	108.6	0.893749	1.84189e-11	3.03165e-13	0.0164594	1
8388	GUCY1A3	GUCY1A3	GUCY1A3	0.00910821	1	0.00910821	2.80385	2.80385	Sm16 up vs Unstim	1.83073	4.29422	108.293	3.31858	1.23662e-12	7.57912e-14	0.0612888	1
32627	TNFAIP2	TNFAIP2	TNFAIP2	0.00911157	1	0.00911157	31.9645	31.9645	Sm16 up vs Unstim	7.62831	133.939	108.253	37.476	1.09465e-13	7.57912e-14	0.692379	1
15739	LOC100133779	LOC100133779	LOC100133779	0.00912233	1	0.00912233	1.31389	1.31389	Sm16 up vs Unstim	1.17355	1.47101	108.123	0.232669	1.76104e-11	7.57912e-14	0.00430378	1
18958	LOC644325	LOC644325	LOC644325	0.00912449	1	0.00912449	0.880505	-1.13571	Sm16 down vs Unstim	-1.19713	-1.07745	108.097	0.0505619	8.10179e-11	7.57912e-14	0.000935488	1
30088	SETD8	SETD8	SETD8	0.00912529	1	0.00912529	0.76654	-1.30456	Sm16 down vs Unstim	-1.4563	-1.16864	108.088	0.220685	7.42426e-11	3.03165e-13	0.00408344	1
34360	ZNF317	ZNF317	ZNF317	0.00912608	1	0.00912608	1.07834	1.07834	Sm16 up vs Unstim	1.0452	1.11253	108.078	0.0177595	9.22482e-10	3.03165e-13	0.00032864	1
1402	AURKA	AURKA	AURKA	0.00913294	1	0.00913294	0.597625	-1.67329	Sm16 down vs Unstim	-2.07079	-1.35209	107.996	0.827376	1.97858e-11	3.03165e-13	0.0153223	1
28993	RCOR2	RCOR2	RCOR2	0.00913555	1	0.00913555	0.478595	-2.08945	Sm16 down vs Unstim	-2.83501	-1.53996	107.965	1.69535	0	9.46633e-30	0.0314055	1
30874	SNORA33	SNORA33	SNORA33	0.00913871	1	0.00913871	1.63213	1.63213	Sm16 up vs Unstim	1.33241	1.99926	107.927	0.749254	6.55045e-11	9.09495e-13	0.0138845	1
27366	PDK3	PDK3	PDK3	0.00914227	1	0.00914227	0.741708	-1.34824	Sm16 down vs Unstim	-1.52589	-1.19127	107.884	0.278741	0	1.6829e-29	0.0051674	1
30306	SIVA1	SIVA1	SIVA1	0.00914434	1	0.00914434	0.735354	-1.35989	Sm16 down vs Unstim	-1.54459	-1.19728	107.86	0.295025	5.54177e-11	3.03165e-13	0.00547054	1
8345	GTF2B	GTF2B	GTF2B	0.0091447	1	0.0091447	1.1453	1.1453	Sm16 up vs Unstim	1.0827	1.21151	107.855	0.0574614	8.53563e-10	9.09495e-13	0.00106553	1
16098	LOC100134825	LOC100134825	LOC100134825	0.00915959	1	0.00915959	1.25109	1.25109	Sm16 up vs Unstim	1.14012	1.37287	107.678	0.156675	7.8133e-11	2.27374e-13	0.00291009	1
27886	PNPLA1	PNPLA1	PNPLA1	0.00916523	1	0.00916523	1.86888	1.86888	Sm16 up vs Unstim	1.44191	2.42228	107.61	1.22087	3.34021e-12	7.57912e-14	0.0226906	1
34135	ZDHHC7	ZDHHC7	ZDHHC7	0.00916564	1	0.00916564	0.827539	-1.2084	Sm16 down vs Unstim	-1.30711	-1.11715	107.605	0.111876	1.45797e-10	3.03165e-13	0.00207937	1
31559	STAT5A	STAT5A	STAT5A	0.00917989	1	0.00917989	5.29709	5.29709	Sm16 up vs Unstim	2.65145	10.5826	107.436	8.67749	5.63024e-12	9.09495e-13	0.161538	1
1004	ARAP3	ARAP3	ARAP3	0.00918098	1	0.00918098	0.687124	-1.45534	Sm16 down vs Unstim	-1.70066	-1.24541	107.423	0.439601	0	6.73161e-29	0.00818447	1
25496	MTMR15	MTMR15	MTMR15	0.00918504	1	0.00918504	1.26725	1.26725	Sm16 up vs Unstim	1.14855	1.39821	107.375	0.175139	9.29331e-11	3.03165e-13	0.00326218	1
31060	SNORD51	SNORD51	SNORD51	0.0092057	1	0.0092057	1.3687	1.3687	Sm16 up vs Unstim	1.20128	1.55945	107.131	0.307546	1.32006e-11	7.57912e-14	0.00574151	1
32317	TMC7	TMC7	TMC7	0.00920683	1	0.00920683	0.5609	-1.78285	Sm16 down vs Unstim	-2.2673	-1.40191	107.117	1.04379	0	9.46633e-30	0.0194888	1
17295	LOC401602	LOC401602	LOC401602	0.00920909	1	0.00920909	1.07106	1.07106	Sm16 up vs Unstim	1.04092	1.10208	107.091	0.0147146	2.75798e-10	7.57912e-14	0.000274807	1
24339	METT11D1	METT11D1	METT11D1	0.00923335	1	0.00923335	0.659387	-1.51656	Sm16 down vs Unstim	-1.80367	-1.27515	106.805	0.541448	2.9901e-11	3.03165e-13	0.010139	1
24307	MEGF11	MEGF11	MEGF11	0.00925246	1	0.00925246	0.863072	-1.15865	Sm16 down vs Unstim	-1.23199	-1.08968	106.582	0.0677012	5.96589e-11	7.57912e-14	0.00127041	1
32209	THYN1	THYN1	THYN1	0.00925248	1	0.00925248	0.674506	-1.48257	Sm16 down vs Unstim	-1.74698	-1.25817	106.581	0.4841	3.3373e-11	3.03165e-13	0.00908414	1
27266	PCK2	PCK2	PCK2	0.00926569	1	0.00926569	0.684209	-1.46154	Sm16 down vs Unstim	-1.71218	-1.24759	106.427	0.449619	3.58804e-11	3.03165e-13	0.00844931	1
3309	CAV1	CAV1	CAV1	0.00928316	1	0.00928316	1.50502	1.50502	Sm16 up vs Unstim	1.26889	1.78509	106.224	0.52176	3.08604e-11	3.03165e-13	0.00982374	1
18002	LOC642210	LOC642210	LOC642210	0.00932929	1	0.00932929	0.909318	-1.09973	Sm16 down vs Unstim	-1.14436	-1.05683	105.692	0.0282124	5.67872e-10	3.03165e-13	0.000533862	1
31919	TBC1D2B	TBC1D2B	TBC1D2B	0.00933672	1	0.00933672	2.38933	2.38933	Sm16 up vs Unstim	1.65919	3.44077	105.606	2.36859	6.75848e-12	3.03165e-13	0.044857	1
33429	UNC13C	UNC13C	UNC13C	0.00933968	1	0.00933968	0.919536	-1.08751	Sm16 down vs Unstim	-1.12639	-1.04997	105.572	0.0219697	1.82102e-10	7.57912e-14	0.000416201	1
1061	ARHGEF11	ARHGEF11	ARHGEF11	0.00933975	1	0.00933975	1.18112	1.18112	Sm16 up vs Unstim	1.10159	1.26639	105.572	0.0865106	1.84981e-10	3.03165e-13	0.0016389	1
12138	HS.61208		HS.61208	0.00935909	1	0.00935909	1.33911	1.33911	Sm16 up vs Unstim	1.18483	1.51348	105.35	0.266208	1.4997e-11	7.57912e-14	0.00505376	1
32663	TNFSF18	TNFSF18	TNFSF18	0.0093622	1	0.0093622	2.99823	2.99823	Sm16 up vs Unstim	1.89204	4.75115	105.315	3.76411	3.18081e-12	2.27374e-13	0.0714829	1
4255	CNIH3	CNIH3	CNIH3	0.00937459	1	0.00937459	0.427716	-2.338	Sm16 down vs Unstim	-3.33882	-1.63718	105.174	2.25195	0	1.6829e-29	0.0428235	1
24823	MIR340	MIR340	MIR340	0.00938998	1	0.00938998	0.93126	-1.07381	Sm16 down vs Unstim	-1.10641	-1.04218	104.999	0.0158344	2.51288e-10	7.57912e-14	0.000301611	1
28418	PSEN1	PSEN1	PSEN1	0.00941052	1	0.00941052	1.46583	1.46583	Sm16 up vs Unstim	1.24815	1.72147	104.766	0.456591	0	0	0.00871636	1
28224	PREX1	PREX1	PREX1	0.00942454	1	0.00942454	0.862386	-1.15957	Sm16 down vs Unstim	-1.23409	-1.08956	104.608	0.0684343	2.31708e-10	3.03165e-13	0.00130839	1
28646	PYGB	PYGB	PYGB	0.0094479	1	0.0094479	0.743146	-1.34563	Sm16 down vs Unstim	-1.52486	-1.18747	104.346	0.27514	0	6.73161e-29	0.00527361	1
13131	KIAA1191	KIAA1191	KIAA1191	0.0094642	1	0.0094642	1.25848	1.25848	Sm16 up vs Unstim	1.14223	1.38656	104.164	0.165018	9.5683e-11	3.03165e-13	0.00316843	1
28868	RASGRP1	RASGRP1	RASGRP1	0.00946671	1	0.00946671	2.68781	2.68781	Sm16 up vs Unstim	1.77153	4.07801	104.136	3.05207	0	9.46633e-30	0.0586171	1
20312	LOC647661	LOC647661	LOC647661	0.00946766	1	0.00946766	1.06592	1.06592	Sm16 up vs Unstim	1.03761	1.09501	104.125	0.0127248	3.10095e-10	7.57912e-14	0.000244413	1
8418	GZMK	GZMK	GZMK	0.00947404	1	0.00947404	1.08502	1.08502	Sm16 up vs Unstim	1.04831	1.12302	104.054	0.0207897	1.8967e-10	7.57912e-14	0.000399594	1
13799	LIMK2	LIMK2	LIMK2	0.00948749	1	0.00948749	1.86785	1.86785	Sm16 up vs Unstim	1.43485	2.43152	103.904	1.21873	3.23084e-12	7.57912e-14	0.0234587	1
32711	TOM1L2	TOM1L2	TOM1L2	0.00949214	1	0.00949214	1.30951	1.30951	Sm16 up vs Unstim	1.16859	1.46741	103.853	0.227007	5.20102e-11	2.27374e-13	0.00437171	1
32570	TMEM88	TMEM88	TMEM88	0.00949512	1	0.00949512	2.47984	2.47984	Sm16 up vs Unstim	1.68993	3.63899	103.82	2.57513	4.58343e-12	2.27374e-13	0.0496078	1
23392	LOC730259	LOC730259	LOC730259	0.00950178	1	0.00950178	0.93111	-1.07399	Sm16 down vs Unstim	-1.10686	-1.04209	103.746	0.0159064	2.47165e-10	7.57912e-14	0.000306642	1
29405	RP1L1	RP1L1	RP1L1	0.00950262	1	0.00950262	1.79078	1.79078	Sm16 up vs Unstim	1.40006	2.29054	103.736	1.05988	3.70907e-12	7.57912e-14	0.020434	1
3673	CD83	CD83	CD83	0.00950331	1	0.00950331	9.77457	9.77457	Sm16 up vs Unstim	3.73096	25.608	103.729	16.2266	9.68994e-13	3.03165e-13	0.312866	1
6202	ETV5	ETV5	ETV5	0.00950986	1	0.00950986	0.406857	-2.45787	Sm16 down vs Unstim	-3.59428	-1.68076	103.656	2.5249	6.22302e-12	3.03165e-13	0.0487167	1
29392	ROPN1	ROPN1	ROPN1	0.00951498	1	0.00951498	0.863516	-1.15806	Sm16 down vs Unstim	-1.23217	-1.0884	103.6	0.0672282	5.83978e-11	7.57912e-14	0.00129784	1
18723	LOC643857	LOC643857	LOC643857	0.0095186	1	0.0095186	1.08283	1.08283	Sm16 up vs Unstim	1.047	1.11988	103.56	0.0197709	5.95493e-10	2.27374e-13	0.000381824	1
6373	FAM129B	FAM129B	FAM129B	0.00952859	1	0.00952859	0.856366	-1.16772	Sm16 down vs Unstim	-1.24689	-1.09359	103.45	0.0750627	2.08908e-10	3.03165e-13	0.00145119	1
32499	TMEM233	TMEM233	TMEM233	0.00953913	1	0.00953913	1.14546	1.14546	Sm16 up vs Unstim	1.08147	1.21323	103.334	0.0575814	2.04019e-10	2.27374e-13	0.00111448	1
18637	LOC643668	LOC643668	LOC643668	0.00954732	1	0.00954732	1.15237	1.15237	Sm16 up vs Unstim	1.0852	1.2237	103.244	0.062796	7.47656e-10	9.09495e-13	0.00121646	1
27639	PIP4K2A	PIP4K2A	PIP4K2A	0.00955837	1	0.00955837	0.697296	-1.43411	Sm16 down vs Unstim	-1.67081	-1.23094	103.123	0.405845	3.85162e-11	3.03165e-13	0.0078711	1
4890	CYP3A5	CYP3A5	CYP3A5	0.00957692	1	0.00957692	1.79468	1.79468	Sm16 up vs Unstim	1.40045	2.29989	102.92	1.06781	3.65252e-12	7.57912e-14	0.0207504	1
1881	C11ORF1	C11orf1	C11ORF1	0.00958348	1	0.00958348	0.878706	-1.13804	Sm16 down vs Unstim	-1.20221	-1.07729	102.849	0.0521997	8.95986e-10	9.09495e-13	0.00101508	1
3068	C9ORF21	C9orf21	C9ORF21	0.00958474	1	0.00958474	1.24877	1.24877	Sm16 up vs Unstim	1.13644	1.37221	102.835	0.154088	1.01163e-10	3.03165e-13	0.0029968	1
34396	ZNF366	ZNF366	ZNF366	0.00958849	1	0.00958849	0.60112	-1.66356	Sm16 down vs Unstim	-2.06463	-1.3404	102.794	0.808739	0	1.6829e-29	0.0157351	1
8146	GPR162	GPR162	GPR162	0.00959682	1	0.00959682	0.771811	-1.29565	Sm16 down vs Unstim	-1.44627	-1.16073	102.704	0.209456	1.3007e-10	5.30539e-13	0.00407886	1
33077	TTC25	TTC25	TTC25	0.00959782	1	0.00959782	0.739788	-1.35174	Sm16 down vs Unstim	-1.53627	-1.18937	102.693	0.283598	1.37222e-11	7.57912e-14	0.00552324	1
13391	KMO	KMO	KMO	0.00960122	1	0.00960122	1.56717	1.56717	Sm16 up vs Unstim	1.29496	1.8966	102.656	0.630173	0	9.46633e-30	0.0122774	1
32359	TMEM116	TMEM116	TMEM116	0.00960958	1	0.00960958	0.725544	-1.37828	Sm16 down vs Unstim	-1.57955	-1.20265	102.565	0.321366	4.83781e-11	3.03165e-13	0.00626658	1
32802	TRAF1	TRAF1	TRAF1	0.00961259	1	0.00961259	19.2189	19.2189	Sm16 up vs Unstim	5.4733	67.4851	102.533	27.2784	1.4244e-13	7.57912e-14	0.532091	1
34634	ZNF688	ZNF688	ZNF688	0.00962963	1	0.00962963	0.775061	-1.29022	Sm16 down vs Unstim	-1.4379	-1.15771	102.349	0.202715	1.91331e-11	7.57912e-14	0.00396127	1
29970	SEMA3C	SEMA3C	SEMA3C	0.00964403	1	0.00964403	3.54114	3.54114	Sm16 up vs Unstim	2.06736	6.06557	102.193	4.99164	2.3275e-12	2.27374e-13	0.09769	1
15238	LOC100132373	LOC100132373	LOC100132373	0.00964889	1	0.00964889	1.08305	1.08305	Sm16 up vs Unstim	1.04688	1.12047	102.141	0.0198719	1.94783e-10	7.57912e-14	0.000389106	1
29207	RIOK1	RIOK1	RIOK1	0.00965052	1	0.00965052	1.41844	1.41844	Sm16 up vs Unstim	1.22229	1.64607	102.124	0.381492	1.21734e-10	9.09495e-13	0.00747118	1
9708	HS.344169		HS.344169	0.00965625	1	0.00965625	1.03603	1.03603	Sm16 up vs Unstim	1.02053	1.05177	102.062	0.0039124	0	1.26218e-29	7.66668e-05	1
16203	LOC143941	LOC143941	LOC143941	0.00966311	1	0.00966311	0.747249	-1.33824	Sm16 down vs Unstim	-1.51511	-1.18202	101.989	0.265028	4.37492e-11	2.27374e-13	0.00519721	1
28142	PPP4R4	PPP4R4	PPP4R4	0.00966388	1	0.00966388	1.83238	1.83238	Sm16 up vs Unstim	1.41564	2.3718	101.981	1.14507	3.37499e-12	7.57912e-14	0.0224567	1
32453	TMEM187	TMEM187	TMEM187	0.00966946	1	0.00966946	0.583635	-1.7134	Sm16 down vs Unstim	-2.1554	-1.36204	101.921	0.905273	1.7066e-11	3.03165e-13	0.0177642	1
25543	MUM1	MUM1	MUM1	0.00967426	1	0.00967426	0.57299	-1.74523	Sm16 down vs Unstim	-2.21286	-1.37642	101.87	0.968218	1.59485e-11	3.03165e-13	0.019009	1
1996	C13ORF16	C13orf16	C13ORF16	0.00967694	1	0.00967694	1.10106	1.10106	Sm16 up vs Unstim	1.05678	1.1472	101.841	0.0289381	0	1.26218e-29	0.000568301	1
4759	CX3CL1	CX3CL1	CX3CL1	0.00968744	1	0.00968744	1.10427	1.10427	Sm16 up vs Unstim	1.05852	1.152	101.729	0.0307147	1.25513e-10	7.57912e-14	0.000603854	1
7444	FOXRED2	FOXRED2	FOXRED2	0.00969044	1	0.00969044	0.61394	-1.62882	Sm16 down vs Unstim	-2.00573	-1.32274	101.697	0.743065	2.07458e-11	3.03165e-13	0.0146133	1
20100	LOC647049	LOC647049	LOC647049	0.00970914	1	0.00970914	1.24373	1.24373	Sm16 up vs Unstim	1.13311	1.36516	101.498	0.148533	2.58955e-11	7.57912e-14	0.00292682	1
1634	BIRC3	BIRC3	BIRC3	0.00971353	1	0.00971353	6.418	6.418	Sm16 up vs Unstim	2.90067	14.2004	101.452	10.7907	1.42515e-12	3.03165e-13	0.212726	1
25289	MPZL1	MPZL1	MPZL1	0.00972423	1	0.00972423	1.95862	1.95862	Sm16 up vs Unstim	1.46949	2.61056	101.338	1.41087	1.08877e-11	3.03165e-13	0.0278447	1
34782	ZSCAN16	ZSCAN16	ZSCAN16	0.00975371	1	0.00975371	0.694646	-1.43958	Sm16 down vs Unstim	-1.68257	-1.23169	101.028	0.414462	9.23727e-12	7.57912e-14	0.00820494	1
25674	N4BP2L1	N4BP2L1	N4BP2L1	0.00975678	1	0.00975678	4.586	4.586	Sm16 up vs Unstim	2.38917	8.80278	100.995	7.24176	6.34201e-12	9.09495e-13	0.143408	1
24816	MIR331	MIR331	MIR331	0.00975833	1	0.00975833	1.06629	1.06629	Sm16 up vs Unstim	1.03738	1.096	100.979	0.0128616	2.97526e-10	7.57912e-14	0.000254739	1
24829	MIR361	MIR361	MIR361	0.00976342	1	0.00976342	1.25054	1.25054	Sm16 up vs Unstim	1.13635	1.3762	100.926	0.156057	0	1.26218e-29	0.00309252	1
33990	YIPF2	YIPF2	YIPF2	0.00978572	1	0.00978572	1.23198	1.23198	Sm16 up vs Unstim	1.12656	1.34726	100.692	0.135879	0	0	0.0026989	1
252	ACAT1	ACAT1	ACAT1	0.00979529	1	0.00979529	0.927743	-1.07789	Sm16 down vs Unstim	-1.11313	-1.04376	100.592	0.017562	8.68239e-10	3.03165e-13	0.000349172	1
23365	LOC730167	LOC730167	LOC730167	0.00981392	1	0.00981392	1.79534	1.79534	Sm16 up vs Unstim	1.39641	2.30823	100.399	1.06915	1.42343e-11	3.03165e-13	0.0212982	1
26334	NUAK2	NUAK2	NUAK2	0.0098166	1	0.0098166	1.75363	1.75363	Sm16 up vs Unstim	1.37776	2.23204	100.371	0.984984	0	9.46633e-30	0.0196269	1
7935	GLTP	GLTP	GLTP	0.00982617	1	0.00982617	1.53205	1.53205	Sm16 up vs Unstim	1.27545	1.84027	100.272	0.568193	2.67504e-11	3.03165e-13	0.0113331	1
22910	LOC728927	LOC728927	LOC728927	0.00983189	1	0.00983189	1.08075	1.08075	Sm16 up vs Unstim	1.04527	1.11743	100.212	0.0188253	2.01729e-10	7.57912e-14	0.000375708	1
13083	KIAA0513	KIAA0513	KIAA0513	0.00984113	1	0.00984113	0.567701	-1.76149	Sm16 down vs Unstim	-2.24705	-1.38086	100.117	1.00074	3.79119e-12	7.57912e-14	0.0199914	1
25864	NDUFA1	NDUFA1	NDUFA1	0.00984523	1	0.00984523	0.951995	-1.05043	Sm16 down vs Unstim	-1.07289	-1.02843	100.075	0.00755583	2.00766e-09	3.03165e-13	0.000151004	1
33599	VCL	VCL	VCL	0.00985094	1	0.00985094	0.910386	-1.09844	Sm16 down vs Unstim	-1.14371	-1.05495	100.016	0.0275201	0	5.04871e-29	0.000550315	1
26810	OR5K2	OR5K2	OR5K2	0.00987381	1	0.00987381	1.23186	1.23186	Sm16 up vs Unstim	1.12604	1.34763	99.7805	0.135756	8.35597e-11	2.27374e-13	0.00272109	1
7432	FOXO1	FOXO1	FOXO1	0.00988223	1	0.00988223	1.22585	1.22585	Sm16 up vs Unstim	1.12287	1.33828	99.6943	0.129463	0	9.46633e-30	0.00259719	1
12203	HS3ST1	HS3ST1	HS3ST1	0.00988396	1	0.00988396	0.453621	-2.20448	Sm16 down vs Unstim	-3.09927	-1.56803	99.6765	1.95091	5.80854e-12	2.27374e-13	0.0391447	1
30077	SESTD1	SESTD1	SESTD1	0.00988925	1	0.00988925	1.25545	1.25545	Sm16 up vs Unstim	1.13818	1.38482	99.6224	0.161583	9.34569e-11	3.03165e-13	0.0032439	1
27645	PIP5K2A	PIP5K2A	PIP5K2A	0.00989775	1	0.00989775	0.749301	-1.33458	Sm16 down vs Unstim	-1.51147	-1.17838	99.5356	0.260062	1.45041e-11	7.57912e-14	0.0052255	1
34448	ZNF446	ZNF446	ZNF446	0.00990718	1	0.00990718	0.850245	-1.17613	Sm16 down vs Unstim	-1.26141	-1.09662	99.4393	0.0821692	0	0	0.00165265	1
1866	C10ORF76	C10orf76	C10ORF76	0.00991869	1	0.00991869	0.832592	-1.20107	Sm16 down vs Unstim	-1.29993	-1.10973	99.3223	0.104797	0	0	0.00211023	1
5488	DOK2	DOK2	DOK2	0.009939	1	0.009939	0.483984	-2.06618	Sm16 down vs Unstim	-2.82734	-1.50994	99.1162	1.64421	0	1.6829e-29	0.0331775	1
12963	KCNK6	KCNK6	KCNK6	0.00994681	1	0.00994681	0.730632	-1.36868	Sm16 down vs Unstim	-1.56759	-1.19501	99.0373	0.307518	4.88176e-11	3.03165e-13	0.00621015	1
5284	DKFZP434E1119	DKFZp434E1119	DKFZP434E1119	0.00994742	1	0.00994742	0.912773	-1.09556	Sm16 down vs Unstim	-1.13966	-1.05317	99.031	0.0260061	1.44306e-10	7.57912e-14	0.000525211	1
17543	LOC441019	LOC441019	LOC441019	0.00996646	1	0.00996646	1.38839	1.38839	Sm16 up vs Unstim	1.20458	1.60026	98.839	0.336185	3.34241e-11	2.27374e-13	0.00680268	1
23724	LPIN2	LPIN2	LPIN2	0.00998777	1	0.00998777	0.5772	-1.7325	Sm16 down vs Unstim	-2.19827	-1.36542	98.625	0.942934	1.58546e-11	3.03165e-13	0.0191216	1
31690	SUOX	SUOX	SUOX	0.00999994	1	0.00999994	0.602397	-1.66004	Sm16 down vs Unstim	-2.06797	-1.33257	98.5031	0.802011	1.86174e-11	3.03165e-13	0.016284	1
13951	LOC100128086	LOC100128086	LOC100128086	0.0100179	1	0.0100179	1.19782	1.19782	Sm16 up vs Unstim	1.10758	1.29541	98.3241	0.10172	1.46522e-10	3.03165e-13	0.00206907	1
34282	ZNF200	ZNF200	ZNF200	0.0100264	1	0.0100264	1.17222	1.17222	Sm16 up vs Unstim	1.09409	1.25593	98.2397	0.07883	1.88905e-10	3.03165e-13	0.00160485	1
22572	LOC728081	LOC728081	LOC728081	0.010039	1	0.010039	1.28849	1.28849	Sm16 up vs Unstim	1.15416	1.43847	98.1136	0.200587	1.85359e-11	7.57912e-14	0.00408888	1
18408	LOC643123	LOC643123	LOC643123	0.0100432	1	0.0100432	0.950437	-1.05215	Sm16 down vs Unstim	-1.07564	-1.02916	98.0724	0.00806739	4.60684e-10	7.57912e-14	0.000164519	1
32631	TNFAIP8L1	TNFAIP8L1	TNFAIP8L1	0.0100469	1	0.0100469	2.2289	2.2289	Sm16 up vs Unstim	1.57336	3.15759	98.0359	2.00566	7.40928e-12	3.03165e-13	0.0409169	1
7728	GBP4	GBP4	GBP4	0.0100526	1	0.0100526	1.9215	1.9215	Sm16 up vs Unstim	1.4466	2.55231	97.9793	1.3317	0	1.6829e-29	0.0271833	1
2802	C5ORF15	C5orf15	C5ORF15	0.0100651	1	0.0100651	1.10653	1.10653	Sm16 up vs Unstim	1.05887	1.15634	97.8558	0.0319944	4.63619e-10	3.03165e-13	0.00065391	1
19376	LOC645233	LOC645233	LOC645233	0.0100661	1	0.0100661	1.18724	1.18724	Sm16 up vs Unstim	1.10183	1.27926	97.8458	0.0919638	1.61278e-10	3.03165e-13	0.00187977	1
3986	CHKA	CHKA	CHKA	0.0100694	1	0.0100694	0.679834	-1.47095	Sm16 down vs Unstim	-1.73984	-1.24361	97.8134	0.464947	0	0	0.00950682	1
32633	TNFAIP8L3	TNFAIP8L3	TNFAIP8L3	0.010076	1	0.010076	0.308478	-3.24172	Sm16 down vs Unstim	-5.40832	-1.94308	97.748	4.3185	3.43103e-12	3.03165e-13	0.0883598	1
1575	BCOR	BCOR	BCOR	0.0100888	1	0.0100888	1.54362	1.54362	Sm16 up vs Unstim	1.27772	1.86486	97.6227	0.588415	2.51487e-11	3.03165e-13	0.0120549	1
1315	ATP2B1	ATP2B1	ATP2B1	0.010089	1	0.010089	3.62762	3.62762	Sm16 up vs Unstim	2.06975	6.35807	97.6201	5.18396	0	1.6829e-29	0.106207	1
1377	ATPAF2	ATPAF2	ATPAF2	0.0100923	1	0.0100923	0.719663	-1.38954	Sm16 down vs Unstim	-1.60361	-1.20405	97.5879	0.337878	3.28356e-11	2.27374e-13	0.0069246	1
20774	LOC649362	LOC649362	LOC649362	0.0100936	1	0.0100936	0.554068	-1.80483	Sm16 down vs Unstim	-2.33419	-1.39553	97.5753	1.08851	1.3588e-11	3.03165e-13	0.0223112	1
33935	XIAP	XIAP	XIAP	0.0101061	1	0.0101061	1.15565	1.15565	Sm16 up vs Unstim	1.08503	1.23086	97.4524	0.0653329	2.26105e-10	3.03165e-13	0.00134082	1
28208	PRDM8	PRDM8	PRDM8	0.0101075	1	0.0101075	1.61028	1.61028	Sm16 up vs Unstim	1.30833	1.98192	97.4393	0.708598	6.25323e-11	9.09495e-13	0.0145444	1
26023	NINJ1	NINJ1	NINJ1	0.0101115	1	0.0101115	2.06153	2.06153	Sm16 up vs Unstim	1.50388	2.82596	97.4002	1.63401	0	3.78653e-29	0.0335524	1
14940	LOC100131435	LOC100131435	LOC100131435	0.0101216	1	0.0101216	1.29657	1.29657	Sm16 up vs Unstim	1.1577	1.45209	97.3013	0.210594	1.7509e-11	7.57912e-14	0.0043287	1
9190	HS.143018		HS.143018	0.0101426	1	0.0101426	2.03226	2.03226	Sm16 up vs Unstim	1.49108	2.76986	97.0969	1.57005	0	1.6829e-29	0.0323399	1
34340	ZNF280C	ZNF280C	ZNF280C	0.0101435	1	0.0101435	1.28614	1.28614	Sm16 up vs Unstim	1.1523	1.43553	97.0883	0.197709	0	1.6829e-29	0.00407277	1
22879	LOC728844	LOC728844	LOC728844	0.0101472	1	0.0101472	1.27621	1.27621	Sm16 up vs Unstim	1.14726	1.41967	97.0524	0.18572	1.98032e-11	7.57912e-14	0.00382722	1
26390	NUP50	NUP50	NUP50	0.0101602	1	0.0101602	0.824804	-1.21241	Sm16 down vs Unstim	-1.31888	-1.11453	96.9261	0.115823	3.80555e-10	9.09495e-13	0.00238992	1
34483	ZNF503	ZNF503	ZNF503	0.0101704	1	0.0101704	0.635757	-1.57293	Sm16 down vs Unstim	-1.91744	-1.29032	96.8274	0.640499	1.71866e-11	2.27374e-13	0.0132297	1
1781	BTN2A2	BTN2A2	BTN2A2	0.0101734	1	0.0101734	1.42986	1.42986	Sm16 up vs Unstim	1.22287	1.67189	96.7982	0.399191	9.18915e-12	7.57912e-14	0.0082479	1
11199	HS.561205		HS.561205	0.0101929	1	0.0101929	1.15934	1.15934	Sm16 up vs Unstim	1.08668	1.23685	96.6098	0.0682449	5.36463e-11	7.57912e-14	0.00141279	1
31747	SYNGR3	SYNGR3	SYNGR3	0.0102121	1	0.0102121	1.68043	1.68043	Sm16 up vs Unstim	1.3386	2.10957	96.4256	0.84113	4.34428e-12	7.57912e-14	0.0174462	1
577	AK3L1	AK3L1	AK3L1	0.010237	1	0.010237	2.60247	2.60247	Sm16 up vs Unstim	1.71061	3.95932	96.1871	2.85611	0	1.6829e-29	0.0593866	1
25054	MIR659	MIR659	MIR659	0.0102406	1	0.0102406	1.26444	1.26444	Sm16 up vs Unstim	1.14074	1.40156	96.1534	0.171873	6.36015e-11	2.27374e-13	0.00357497	1
13996	LOC100128265	LOC100128265	LOC100128265	0.0102473	1	0.0102473	1.42631	1.42631	Sm16 up vs Unstim	1.22046	1.66688	96.0896	0.393664	9.24996e-12	7.57912e-14	0.00819368	1
27105	PAQR4	PAQR4	PAQR4	0.0102643	1	0.0102643	0.483351	-2.06889	Sm16 down vs Unstim	-2.84736	-1.50325	95.9272	1.65015	0	6.73161e-29	0.0344042	1
21913	LOC652875	LOC652875	LOC652875	0.0102742	1	0.0102742	0.790401	-1.26518	Sm16 down vs Unstim	-1.40298	-1.14092	95.8336	0.172731	2.1025e-11	7.57912e-14	0.00360482	1
13169	KIAA1539	KIAA1539	KIAA1539	0.0102844	1	0.0102844	0.743118	-1.34568	Sm16 down vs Unstim	-1.53336	-1.18098	95.7372	0.275209	1.58194e-10	9.09495e-13	0.00574925	1
4684	CTDSPL	CTDSPL	CTDSPL	0.0102846	1	0.0102846	0.628744	-1.59047	Sm16 down vs Unstim	-1.9505	-1.2969	95.7357	0.672254	2.15869e-11	3.03165e-13	0.014044	1
24452	MGC34774	MGC34774	MGC34774	0.0102924	1	0.0102924	1.40597	1.40597	Sm16 up vs Unstim	1.21026	1.63332	95.6615	0.362449	0	1.26218e-29	0.00757775	1
33498	USP12	USP12	USP12	0.0103007	1	0.0103007	6.32763	6.32763	Sm16 up vs Unstim	2.80944	14.2515	95.5835	10.6267	1.36343e-12	3.03165e-13	0.222354	1
2372	C1ORF159	C1orf159	C1ORF159	0.0103293	1	0.0103293	1.32834	1.32834	Sm16 up vs Unstim	1.1721	1.50541	95.3142	0.251689	1.72212e-10	9.09495e-13	0.00528125	1
7668	GALNT8	GALNT8	GALNT8	0.0103686	1	0.0103686	1.23722	1.23722	Sm16 up vs Unstim	1.12623	1.35916	94.9481	0.141472	2.54334e-11	7.57912e-14	0.00297999	1
21410	LOC651697	LOC651697	LOC651697	0.0103729	1	0.0103729	1.32462	1.32462	Sm16 up vs Unstim	1.16995	1.49973	94.9079	0.246739	1.74918e-10	9.09495e-13	0.00519955	1
3500	CCDC97	CCDC97	CCDC97	0.0103973	1	0.0103973	0.79531	-1.25737	Sm16 down vs Unstim	-1.39138	-1.13627	94.6815	0.163758	8.76419e-11	3.03165e-13	0.00345913	1
31503	ST3GAL5	ST3GAL5	ST3GAL5	0.0103992	1	0.0103992	0.3708	-2.69687	Sm16 down vs Unstim	-4.18214	-1.73909	94.6641	3.07288	1.40091e-11	9.09495e-13	0.0649218	1
31692	SUPT3H	SUPT3H	SUPT3H	0.0104143	1	0.0104143	0.851947	-1.17378	Sm16 down vs Unstim	-1.26004	-1.09343	94.5246	0.0801556	4.46889e-11	7.57912e-14	0.00169597	1
26930	OSBPL3	OSBPL3	OSBPL3	0.0104169	1	0.0104169	0.540025	-1.85177	Sm16 down vs Unstim	-2.43233	-1.40978	94.5008	1.18522	0	1.6829e-29	0.0250838	1
19000	LOC644402	LOC644402	LOC644402	0.0104366	1	0.0104366	1.24888	1.24888	Sm16 up vs Unstim	1.13177	1.37811	94.3188	0.154215	0	1.26218e-29	0.00327008	1
13052	KIAA0174	KIAA0174	KIAA0174	0.0104486	1	0.0104486	1.14955	1.14955	Sm16 up vs Unstim	1.08068	1.22281	94.2095	0.0606436	0	5.04871e-29	0.00128742	1
27622	PIK3R5	PIK3R5	PIK3R5	0.0104583	1	0.0104583	1.97169	1.97169	Sm16 up vs Unstim	1.45907	2.6644	94.1201	1.43893	0	9.46633e-30	0.0305764	1
33191	TUBGCP5	TUBGCP5	TUBGCP5	0.0104872	1	0.0104872	0.759116	-1.31732	Sm16 down vs Unstim	-1.48885	-1.16556	93.8568	0.237138	5.99948e-11	3.03165e-13	0.00505318	1
5868	ELA1	ELA1	ELA1	0.0105045	1	0.0105045	1.12295	1.12295	Sm16 up vs Unstim	1.06654	1.18235	93.7	0.0419801	8.45834e-11	7.57912e-14	0.000896053	1
5575	DSG2	DSG2	DSG2	0.0105113	1	0.0105113	1.36759	1.36759	Sm16 up vs Unstim	1.18988	1.57184	93.6385	0.305962	1.15978e-11	7.57912e-14	0.00653496	1
31828	TAF6L	TAF6L	TAF6L	0.0105138	1	0.0105138	0.815012	-1.22698	Sm16 down vs Unstim	-1.34382	-1.12029	93.6155	0.130632	1.0863e-10	3.03165e-13	0.00279081	1
21098	LOC650538	LOC650538	LOC650538	0.0105258	1	0.0105258	1.22003	1.22003	Sm16 up vs Unstim	1.11671	1.33291	93.5075	0.123482	2.86967e-11	7.57912e-14	0.00264111	1
15780	LOC100133890	LOC100133890	LOC100133890	0.0105331	1	0.0105331	1.18395	1.18395	Sm16 up vs Unstim	1.09823	1.27637	93.4411	0.0890209	0	1.6829e-29	0.00190539	1
24739	MIR202	MIR202	MIR202	0.0105475	1	0.0105475	1.37642	1.37642	Sm16 up vs Unstim	1.19385	1.58691	93.3121	0.318672	1.10964e-11	7.57912e-14	0.00683025	1
4427	COX5B	COX5B	COX5B	0.0105517	1	0.0105517	0.910741	-1.09801	Sm16 down vs Unstim	-1.14471	-1.05321	93.2737	0.0272916	0	3.78653e-29	0.000585195	1
30034	SERPINA1	SERPINA1	SERPINA1	0.0105554	1	0.0105554	1.44368	1.44368	Sm16 up vs Unstim	1.22578	1.70031	93.2405	0.42095	0	1.6829e-29	0.00902934	1
10268	HS.534439		HS.534439	0.0105743	1	0.0105743	0.543201	-1.84094	Sm16 down vs Unstim	-2.41683	-1.40228	93.0717	1.16277	0	1.6829e-29	0.0249866	1
29022	REG1B	REG1B	REG1B	0.010577	1	0.010577	0.8103	-1.23411	Sm16 down vs Unstim	-1.35551	-1.12358	93.047	0.138143	2.55247e-11	7.57912e-14	0.00296933	1
16167	LOC131691	LOC131691	LOC131691	0.010591	1	0.010591	1.23948	1.23948	Sm16 up vs Unstim	1.12621	1.36413	92.9222	0.143898	0	0	0.00309718	1
2714	C3ORF25	C3orf25	C3ORF25	0.0106001	1	0.0106001	1.19387	1.19387	Sm16 up vs Unstim	1.10304	1.29218	92.841	0.0980344	3.58881e-11	7.57912e-14	0.00211188	1
2276	C19ORF25	C19orf25	C19ORF25	0.0106054	1	0.0106054	0.84808	-1.17913	Sm16 down vs Unstim	-1.26919	-1.09547	92.7947	0.0847718	1.65928e-10	3.03165e-13	0.00182708	1
6430	FAM167A	FAM167A	FAM167A	0.0106062	1	0.0106062	1.22527	1.22527	Sm16 up vs Unstim	1.11897	1.34165	92.7872	0.128857	0	9.46633e-30	0.00277746	1
32223	TIGD3	TIGD3	TIGD3	0.0106141	1	0.0106141	0.894096	-1.11845	Sm16 down vs Unstim	-1.17582	-1.06388	92.7166	0.0391228	0	1.26218e-29	0.000843923	1
7501	FSTL3	FSTL3	FSTL3	0.0106197	1	0.0106197	12.2877	12.2877	Sm16 up vs Unstim	4.00419	37.7074	92.667	19.6473	1.78736e-13	7.57912e-14	0.424041	1
29109	RGPD2	RGPD2	RGPD2	0.0106262	1	0.0106262	1.65603	1.65603	Sm16 up vs Unstim	1.32167	2.07498	92.6094	0.79438	1.76716e-11	3.03165e-13	0.0171555	1
14969	LOC100131531	LOC100131531	LOC100131531	0.01067	1	0.01067	1.09926	1.09926	Sm16 up vs Unstim	1.05363	1.14688	92.2235	0.0279635	0	5.04871e-29	0.000606429	1
33723	WARS2	WARS2	WARS2	0.0106712	1	0.0106712	1.53806	1.53806	Sm16 up vs Unstim	1.26823	1.8653	92.2128	0.578669	2.41552e-11	3.03165e-13	0.0125507	1
6864	FGF2	FGF2	FGF2	0.0106776	1	0.0106776	2.61535	2.61535	Sm16 up vs Unstim	1.69978	4.02408	92.1567	2.88566	1.21024e-12	7.57912e-14	0.0626251	1
18528	LOC643381	LOC643381	LOC643381	0.0106899	1	0.0106899	1.1324	1.1324	Sm16 up vs Unstim	1.07098	1.19733	92.0489	0.0482649	0	1.6829e-29	0.00104868	1
18587	LOC643507	LOC643507	LOC643507	0.0107061	1	0.0107061	1.24295	1.24295	Sm16 up vs Unstim	1.12736	1.3704	91.9076	0.147681	2.83007e-10	9.09495e-13	0.00321368	1
3726	CDCA2	CDCA2	CDCA2	0.0107127	1	0.0107127	0.713713	-1.40112	Sm16 down vs Unstim	-1.63018	-1.20425	91.8496	0.355145	3.92032e-11	3.03165e-13	0.00773317	1
2737	C3ORF52	C3orf52	C3ORF52	0.0107142	1	0.0107142	3.15678	3.15678	Sm16 up vs Unstim	1.88405	5.28927	91.8364	4.12571	2.53062e-12	2.27374e-13	0.089849	1
11591	HS.570403		HS.570403	0.0107181	1	0.0107181	1.17532	1.17532	Sm16 up vs Unstim	1.09308	1.26375	91.8025	0.0814726	4.27004e-11	7.57912e-14	0.00177495	1
25072	MIR765	MIR765	MIR765	0.0107419	1	0.0107419	1.18747	1.18747	Sm16 up vs Unstim	1.0992	1.28284	91.596	0.0921791	3.76559e-11	7.57912e-14	0.00201273	1
3834	CEBPD	CEBPD	CEBPD	0.0107611	1	0.0107611	2.90561	2.90561	Sm16 up vs Unstim	1.79801	4.69554	91.4301	3.55206	3.90174e-12	3.03165e-13	0.0777	1
5278	DIXDC1	DIXDC1	DIXDC1	0.0107647	1	0.0107647	1.50498	1.50498	Sm16 up vs Unstim	1.25208	1.80895	91.3993	0.52169	0	9.46633e-30	0.0114156	1
9600	HS.288735		HS.288735	0.0107893	1	0.0107893	0.68173	-1.46686	Sm16 down vs Unstim	-1.74324	-1.23429	91.1874	0.458262	3.01626e-11	3.03165e-13	0.010051	1
16243	LOC149224	LOC149224	LOC149224	0.01079	1	0.01079	1.17973	1.17973	Sm16 up vs Unstim	1.09506	1.27094	91.1808	0.0852912	1.21537e-10	2.27374e-13	0.00187081	1
3647	CD40	CD40	CD40	0.0107981	1	0.0107981	7.26169	7.26169	Sm16 up vs Unstim	2.97107	17.7485	91.1119	12.272	2.81351e-13	7.57912e-14	0.269383	1
11474	HS.566801		HS.566801	0.0108145	1	0.0108145	0.874891	-1.143	Sm16 down vs Unstim	-1.21404	-1.07612	90.9714	0.0557725	6.18121e-11	7.57912e-14	0.00122616	1
11400	HS.565487		HS.565487	0.0108172	1	0.0108172	0.92381	-1.08247	Sm16 down vs Unstim	-1.12188	-1.04445	90.9481	0.0196076	0	1.26218e-29	0.000431181	1
34479	ZNF498	ZNF498	ZNF498	0.0108335	1	0.0108335	1.1633	1.1633	Sm16 up vs Unstim	1.0865	1.24552	90.8094	0.0714304	0	9.46633e-30	0.00157319	1
2195	C17ORF46	C17orf46	C17ORF46	0.0108511	1	0.0108511	0.893766	-1.11886	Sm16 down vs Unstim	-1.17711	-1.06349	90.6594	0.0393813	0	1.26218e-29	0.000868774	1
24511	MGLL	MGLL	MGLL	0.0108542	1	0.0108542	2.55544	2.55544	Sm16 up vs Unstim	1.67229	3.90501	90.6328	2.74824	0	0	0.0606456	1
2836	C5ORF62	C5orf62	C5ORF62	0.0108605	1	0.0108605	1.31767	1.31767	Sm16 up vs Unstim	1.16317	1.49269	90.5791	0.237591	1.73368e-10	9.09495e-13	0.00524605	1
27331	PDE4DIP	PDE4DIP	PDE4DIP	0.0108773	1	0.0108773	1.18985	1.18985	Sm16 up vs Unstim	1.09986	1.2872	90.437	0.0943335	3.63303e-11	7.57912e-14	0.00208617	1
28637	PXMP4	PXMP4	PXMP4	0.0109052	1	0.0109052	0.754969	-1.32456	Sm16 down vs Unstim	-1.50443	-1.16619	90.2023	0.246658	1.38584e-11	7.57912e-14	0.00546899	1
7572	G0S2	G0S2	G0S2	0.0109574	1	0.0109574	9.26605	9.26605	Sm16 up vs Unstim	3.37129	25.4679	89.7651	15.475	0	1.6829e-29	0.344788	1
3599	CD163L1	CD163L1	CD163L1	0.0109588	1	0.0109588	0.887829	-1.12634	Sm16 down vs Unstim	-1.18888	-1.0671	89.7534	0.0441939	3.07849e-10	3.03165e-13	0.000984785	1
1393	ATXN3	ATXN3	ATXN3	0.010964	1	0.010964	1.19644	1.19644	Sm16 up vs Unstim	1.10283	1.29801	89.7104	0.10043	0	1.6829e-29	0.00223897	1
19024	LOC644456	LOC644456	LOC644456	0.0109745	1	0.0109745	1.11122	1.11122	Sm16 up vs Unstim	1.05922	1.16578	89.6231	0.0347225	9.78132e-11	7.57912e-14	0.000774857	1
2237	C17ORF91	C17orf91	C17ORF91	0.0109912	1	0.0109912	1.8013	1.8013	Sm16 up vs Unstim	1.37827	2.35417	89.4844	1.0813	3.76334e-11	9.09495e-13	0.0241672	1
31799	TACC3	TACC3	TACC3	0.0110152	1	0.0110152	0.616014	-1.62334	Sm16 down vs Unstim	-2.02404	-1.30197	89.2864	0.73283	1.84685e-11	3.03165e-13	0.0164152	1
21473	LOC651905	LOC651905	LOC651905	0.0110179	1	0.0110179	1.42092	1.42092	Sm16 up vs Unstim	1.21085	1.66745	89.2643	0.385313	8.77917e-12	7.57912e-14	0.00863307	1
3291	CASP7	CASP7	CASP7	0.0110213	1	0.0110213	1.24184	1.24184	Sm16 up vs Unstim	1.12518	1.3706	89.2358	0.146465	9.23537e-11	3.03165e-13	0.00328265	1
31106	SNORD91A	SNORD91A	SNORD91A	0.0110283	1	0.0110283	1.40413	1.40413	Sm16 up vs Unstim	1.20294	1.63897	89.1784	0.359677	9.39584e-12	7.57912e-14	0.00806647	1
12823	JAK1	JAK1	JAK1	0.011035	1	0.011035	1.62742	1.62742	Sm16 up vs Unstim	1.30348	2.03186	89.1236	0.740445	5.47356e-11	9.09495e-13	0.0166161	1
14853	LOC100131139	LOC100131139	LOC100131139	0.0110358	1	0.0110358	0.797995	-1.25314	Sm16 down vs Unstim	-1.38888	-1.13066	89.1168	0.158972	8.49743e-11	3.03165e-13	0.00356772	1
25861	NDST2	NDST2	NDST2	0.0110458	1	0.0110458	0.832179	-1.20166	Sm16 down vs Unstim	-1.30666	-1.1051	89.0346	0.105364	1.2809e-10	3.03165e-13	0.00236682	1
12504	IL13RA1	IL13RA1	IL13RA1	0.0110486	1	0.0110486	1.39788	1.39788	Sm16 up vs Unstim	1.19985	1.62859	89.0124	0.350282	3.85196e-11	3.03165e-13	0.0078704	1
28588	PTPRO	PTPRO	PTPRO	0.0110515	1	0.0110515	0.395899	-2.5259	Sm16 down vs Unstim	-3.85444	-1.65527	88.9879	2.68053	5.03221e-12	3.03165e-13	0.0602449	1
6526	FAM43A	FAM43A	FAM43A	0.0110669	1	0.0110669	0.872864	-1.14565	Sm16 down vs Unstim	-1.21901	-1.07671	88.8625	0.0577243	0	1.6829e-29	0.00129918	1
19275	LOC644988	LOC644988	LOC644988	0.0110909	1	0.0110909	0.710919	-1.40663	Sm16 down vs Unstim	-1.64395	-1.20357	88.667	0.363455	1.10938e-10	9.09495e-13	0.00819821	1
10999	HS.552082		HS.552082	0.0110945	1	0.0110945	0.807017	-1.23913	Sm16 down vs Unstim	-1.3667	-1.12347	88.6379	0.143526	9.36133e-11	3.03165e-13	0.00323848	1
34428	ZNF425	ZNF425	ZNF425	0.0111005	1	0.0111005	0.790257	-1.26541	Sm16 down vs Unstim	-1.40918	-1.13631	88.5891	0.172999	7.76223e-11	3.03165e-13	0.00390564	1
30680	SLC9A3R1	SLC9A3R1	SLC9A3R1	0.0111005	1	0.0111005	0.687247	-1.45508	Sm16 down vs Unstim	-1.72722	-1.22582	88.5889	0.439182	0	1.6829e-29	0.00991504	1
969	APOL3	APOL3	APOL3	0.0111076	1	0.0111076	1.28373	1.28373	Sm16 up vs Unstim	1.14517	1.43905	88.5314	0.194769	1.72253e-11	7.57912e-14	0.0044	1
27617	PIK3IP1	PIK3IP1	PIK3IP1	0.0111695	1	0.0111695	1.30284	1.30284	Sm16 up vs Unstim	1.15399	1.47087	88.0324	0.218491	0	0	0.00496387	1
16056	LOC100134676	LOC100134676	LOC100134676	0.0111725	1	0.0111725	1.05808	1.05808	Sm16 up vs Unstim	1.03104	1.08584	88.008	0.00995177	3.35128e-10	7.57912e-14	0.000226156	1
25457	MT2A	MT2A	MT2A	0.0111814	1	0.0111814	5.02304	5.02304	Sm16 up vs Unstim	2.39521	10.5339	87.9371	8.1333	1.63891e-12	3.03165e-13	0.18498	1
4739	CUGBP1	CUGBP1	CUGBP1	0.0111874	1	0.0111874	1.19293	1.19293	Sm16 up vs Unstim	1.10015	1.29353	87.8892	0.0971591	1.3712e-10	3.03165e-13	0.00221094	1
26369	NUDT9	NUDT9	NUDT9	0.0111883	1	0.0111883	0.908469	-1.10075	Sm16 down vs Unstim	-1.15033	-1.05331	87.8822	0.0287695	4.63039e-10	3.03165e-13	0.000654729	1
26491	OLR1	OLR1	OLR1	0.0112066	1	0.0112066	6.20458	6.20458	Sm16 up vs Unstim	2.68273	14.3499	87.7361	10.4017	0	5.04871e-29	0.237113	1
32792	TPST1	TPST1	TPST1	0.0112155	1	0.0112155	0.531968	-1.87981	Sm16 down vs Unstim	-2.51236	-1.40653	87.6649	1.24376	1.06841e-11	3.03165e-13	0.0283753	1
2356	C1ORF135	C1orf135	C1ORF135	0.0112322	1	0.0112322	0.797545	-1.25385	Sm16 down vs Unstim	-1.39132	-1.12996	87.5327	0.159769	8.30476e-11	3.03165e-13	0.0036505	1
31902	TBC1D13	TBC1D13	TBC1D13	0.0112325	1	0.0112325	0.672291	-1.48745	Sm16 down vs Unstim	-1.78545	-1.23919	87.5298	0.492224	2.69552e-11	3.03165e-13	0.011247	1
22439	LOC727768	LOC727768	LOC727768	0.0112416	1	0.0112416	1.51383	1.51383	Sm16 up vs Unstim	1.25091	1.83202	87.4581	0.536779	6.17438e-12	7.57912e-14	0.0122751	1
12721	IRG1	IRG1	IRG1	0.0112642	1	0.0112642	2.83555	2.83555	Sm16 up vs Unstim	1.75458	4.58248	87.2798	3.39134	0	1.26218e-29	0.077712	1
23627	LOC732275	LOC732275	LOC732275	0.0112761	1	0.0112761	0.915163	-1.0927	Sm16 down vs Unstim	-1.13826	-1.04896	87.1859	0.0245376	4.03947e-10	2.27374e-13	0.00056288	1
1411	AVP	AVP	AVP	0.0112899	1	0.0112899	1.08346	1.08346	Sm16 up vs Unstim	1.04415	1.12425	87.0775	0.0200605	1.64495e-10	7.57912e-14	0.000460751	1
21250	LOC651073	LOC651073	LOC651073	0.0112909	1	0.0112909	1.29868	1.29868	Sm16 up vs Unstim	1.15124	1.465	87.0694	0.21324	1.54734e-11	7.57912e-14	0.00489816	1
28640	PYCARD	PYCARD	PYCARD	0.0113203	1	0.0113203	0.57569	-1.73705	Sm16 down vs Unstim	-2.24149	-1.34613	86.84	0.951946	4.14837e-11	9.09495e-13	0.0219241	1
33792	WDR51A	WDR51A	WDR51A	0.0113562	1	0.0113562	0.74121	-1.34915	Sm16 down vs Unstim	-1.54955	-1.17466	86.5602	0.279996	1.40584e-10	9.09495e-13	0.0064694	1
3763	CDK2	CDK2	CDK2	0.0113672	1	0.0113672	0.868008	-1.15206	Sm16 down vs Unstim	-1.23004	-1.07903	86.4751	0.0625588	0	1.6829e-29	0.00144686	1
5572	DSE	DSE	DSE	0.0113712	1	0.0113712	1.5736	1.5736	Sm16 up vs Unstim	1.27578	1.94093	86.4443	0.641702	2.04198e-11	3.03165e-13	0.0148466	1
16216	LOC145853	LOC145853	LOC145853	0.0113729	1	0.0113729	0.719062	-1.3907	Sm16 down vs Unstim	-1.62003	-1.19383	86.4312	0.339596	1.15739e-10	9.09495e-13	0.00785817	1
20359	LOC647843	LOC647843	LOC647843	0.0113733	1	0.0113733	0.863367	-1.15826	Sm16 down vs Unstim	-1.23975	-1.08212	86.428	0.0673863	0	1.26218e-29	0.00155936	1
33649	VNN2	VNN2	VNN2	0.0114136	1	0.0114136	1.20427	1.20427	Sm16 up vs Unstim	1.10483	1.31266	86.1175	0.107863	0	1.26218e-29	0.00250502	1
5621	DUSP22	DUSP22	DUSP22	0.0114176	1	0.0114176	1.48998	1.48998	Sm16 up vs Unstim	1.23843	1.79264	86.0869	0.496451	0	0	0.0115337	1
13568	KTELC1	KTELC1	KTELC1	0.011419	1	0.011419	1.5681	1.5681	Sm16 up vs Unstim	1.27282	1.93189	86.0763	0.63184	2.06502e-11	3.03165e-13	0.0146809	1
30752	SMARCD3	SMARCD3	SMARCD3	0.0114277	1	0.0114277	0.948207	-1.05462	Sm16 down vs Unstim	-1.08097	-1.02892	86.0095	0.00883016	0	9.46633e-30	0.00020533	1
4551	CROCC	CROCC	CROCC	0.0114391	1	0.0114391	0.811687	-1.232	Sm16 down vs Unstim	-1.35728	-1.11828	85.9227	0.135905	2.39586e-11	7.57912e-14	0.00316342	1
8120	GPR132	GPR132	GPR132	0.0114541	1	0.0114541	2.77975	2.77975	Sm16 up vs Unstim	1.7289	4.46931	85.8077	3.26324	3.98589e-12	3.03165e-13	0.0760594	1
34507	ZNF533	ZNF533	ZNF533	0.011466	1	0.011466	0.213115	-4.69231	Sm16 down vs Unstim	-9.62502	-2.28756	85.717	7.46134	0	0	0.174092	1
34378	ZNF337	ZNF337	ZNF337	0.0114668	1	0.0114668	1.17555	1.17555	Sm16 up vs Unstim	1.09043	1.26732	85.7113	0.0816671	1.59089e-10	3.03165e-13	0.00190563	1
33928	XBP1	XBP1	XBP1	0.0114724	1	0.0114724	1.72826	1.72826	Sm16 up vs Unstim	1.34015	2.22878	85.6682	0.934547	1.38953e-11	3.03165e-13	0.0218178	1
22892	LOC728877	LOC728877	LOC728877	0.0114828	1	0.0114828	1.12195	1.12195	Sm16 up vs Unstim	1.06349	1.18363	85.5897	0.0413407	0	5.04871e-29	0.00096602	1
30514	SLC2A7	SLC2A7	SLC2A7	0.0114892	1	0.0114892	1.22856	1.22856	Sm16 up vs Unstim	1.11637	1.35202	85.5408	0.132283	0	1.6829e-29	0.00309286	1
4489	CPT2	CPT2	CPT2	0.0115021	1	0.0115021	0.761077	-1.31393	Sm16 down vs Unstim	-1.49198	-1.15712	85.4433	0.23272	1.66961e-10	9.09495e-13	0.00544735	1
32531	TMEM53	TMEM53	TMEM53	0.0115213	1	0.0115213	0.665621	-1.50236	Sm16 down vs Unstim	-1.81604	-1.24285	85.2988	0.517252	0	1.26218e-29	0.012128	1
24686	MIR155HG	MIR155HG	MIR155HG	0.0115309	1	0.0115309	2.06708	2.06708	Sm16 up vs Unstim	1.4736	2.89958	85.2262	1.64618	7.84775e-12	3.03165e-13	0.0386308	1
5934	EMR4	EMR4	EMR4	0.0115388	1	0.0115388	0.940869	-1.06285	Sm16 down vs Unstim	-1.09348	-1.03307	85.1673	0.0115987	8.34785e-10	2.27374e-13	0.000272374	1
29659	RXFP1	RXFP1	RXFP1	0.0115586	1	0.0115586	2.71189	2.71189	Sm16 up vs Unstim	1.70252	4.31968	85.0187	3.10736	0	0	0.0730983	1
13287	KIRREL2	KIRREL2	KIRREL2	0.0115624	1	0.0115624	1.30547	1.30547	Sm16 up vs Unstim	1.15276	1.47842	84.9905	0.221845	1.45181e-11	7.57912e-14	0.00522047	1
15520	LOC100133154	LOC100133154	LOC100133154	0.0115658	1	0.0115658	0.883602	-1.13173	Sm16 down vs Unstim	-1.19903	-1.06821	84.965	0.04781	6.73458e-11	7.57912e-14	0.0011254	1
2153	C16ORF59	C16orf59	C16ORF59	0.0115747	1	0.0115747	0.578723	-1.72794	Sm16 down vs Unstim	-2.23073	-1.33848	84.8985	0.933914	1.37798e-11	3.03165e-13	0.0220007	1
31258	SPAG9	SPAG9	SPAG9	0.0115853	1	0.0115853	1.89157	1.89157	Sm16 up vs Unstim	1.40441	2.54771	84.8189	1.26845	1.0136e-11	3.03165e-13	0.0299096	1
4764	CXCL1	CXCL1	CXCL1	0.0116117	1	0.0116117	31.3849	31.3849	Sm16 up vs Unstim	6.26132	157.317	84.6233	37.0812	8.64819e-14	7.57912e-14	0.876382	1
17383	LOC439950	LOC439950	LOC439950	0.0116124	1	0.0116124	1.36423	1.36423	Sm16 up vs Unstim	1.17976	1.57754	84.6179	0.30117	1.06473e-11	7.57912e-14	0.00711835	1
13383	KLRC2	KLRC2	KLRC2	0.0116267	1	0.0116267	0.942487	-1.06102	Sm16 down vs Unstim	-1.09085	-1.03201	84.5122	0.0109539	2.92374e-10	7.57912e-14	0.000259227	1
21726	LOC652577	LOC652577	LOC652577	0.01165	1	0.01165	0.798106	-1.25297	Sm16 down vs Unstim	-1.3926	-1.12734	84.3401	0.158777	0	9.46633e-30	0.00376516	1
3715	CDC42EP3	CDC42EP3	CDC42EP3	0.0116511	1	0.0116511	1.81742	1.81742	Sm16 up vs Unstim	1.3737	2.40447	84.3318	1.11429	1.14721e-11	3.03165e-13	0.0264262	1
31209	SOX1	SOX1	SOX1	0.011652	1	0.011652	0.825155	-1.21189	Sm16 down vs Unstim	-1.32609	-1.10753	84.3252	0.115312	2.77123e-11	7.57912e-14	0.00273493	1
7349	FLVCR2	FLVCR2	FLVCR2	0.0116578	1	0.0116578	2.38046	2.38046	Sm16 up vs Unstim	1.58537	3.57431	84.2827	2.34841	0	1.6829e-29	0.0557271	1
34058	ZBTB43	ZBTB43	ZBTB43	0.0116658	1	0.0116658	1.3156	1.3156	Sm16 up vs Unstim	1.15684	1.49615	84.2239	0.234895	5.43513e-11	3.03165e-13	0.00557788	1
17811	LOC606724	LOC606724	LOC606724	0.0116659	1	0.0116659	0.600491	-1.66531	Sm16 down vs Unstim	-2.11513	-1.31114	84.2231	0.812073	0	6.73161e-29	0.0192838	1
9610	HS.292382		HS.292382	0.0116699	1	0.0116699	1.07661	1.07661	Sm16 up vs Unstim	1.03998	1.11453	84.1938	0.0170136	1.87531e-10	7.57912e-14	0.000404153	1
810	ANKRD35	ANKRD35	ANKRD35	0.0116807	1	0.0116807	0.60465	-1.65385	Sm16 down vs Unstim	-2.09412	-1.30614	84.1145	0.79024	1.61347e-11	3.03165e-13	0.0187896	1
26265	NRG4	NRG4	NRG4	0.0116819	1	0.0116819	1.23078	1.23078	Sm16 up vs Unstim	1.11653	1.35672	84.1058	0.134616	2.36766e-11	7.57912e-14	0.00320111	1
12416	IFNAR2	IFNAR2	IFNAR2	0.0116847	1	0.0116847	1.41884	1.41884	Sm16 up vs Unstim	1.20405	1.67196	84.0851	0.382108	3.33566e-11	3.03165e-13	0.0090886	1
3311	CAV3	CAV3	CAV3	0.0116851	1	0.0116851	1.24845	1.24845	Sm16 up vs Unstim	1.125	1.38545	84.0823	0.153734	6.2179e-11	2.27374e-13	0.00365676	1
34186	ZFYVE19	ZFYVE19	ZFYVE19	0.0116964	1	0.0116964	0.780711	-1.28088	Sm16 down vs Unstim	-1.43874	-1.14035	83.9994	0.191323	6.65516e-11	3.03165e-13	0.00455533	1
14833	LOC100131064	LOC100131064	LOC100131064	0.0116971	1	0.0116971	0.877417	-1.13971	Sm16 down vs Unstim	-1.21187	-1.07184	83.9941	0.0533922	5.96156e-11	7.57912e-14	0.00127133	1
33725	WASF1	WASF1	WASF1	0.0117189	1	0.0117189	1.10535	1.10535	Sm16 up vs Unstim	1.05453	1.15862	83.8349	0.0313217	1.01431e-10	7.57912e-14	0.000747223	1
21426	LOC651745	LOC651745	LOC651745	0.0117235	1	0.0117235	0.599757	-1.66734	Sm16 down vs Unstim	-2.12021	-1.3112	83.8014	0.815971	1.16758e-11	2.27374e-13	0.0194739	1
4336	COL27A1	COL27A1	COL27A1	0.0117454	1	0.0117454	1.42393	1.42393	Sm16 up vs Unstim	1.20581	1.6815	83.6429	0.389959	0	9.46633e-30	0.00932438	1
10371	HS.538535		HS.538535	0.0117602	1	0.0117602	0.69397	-1.44098	Sm16 down vs Unstim	-1.71139	-1.2133	83.5358	0.416681	2.27919e-11	2.27374e-13	0.00997609	1
740	ANAPC13	ANAPC13	ANAPC13	0.0117731	1	0.0117731	0.852154	-1.1735	Sm16 down vs Unstim	-1.26535	-1.08831	83.4424	0.0799122	4.74836e-10	9.09495e-13	0.00191539	1
12441	IGDCC4	IGDCC4	IGDCC4	0.0117913	1	0.0117913	1.55369	1.55369	Sm16 up vs Unstim	1.26228	1.91237	83.3113	0.606166	5.20836e-12	7.57912e-14	0.0145518	1
28183	PRAMEF7	PRAMEF7	PRAMEF7	0.0118009	1	0.0118009	1.09391	1.09391	Sm16 up vs Unstim	1.04857	1.14121	83.2426	0.0251528	0	1.26218e-29	0.000604326	1
31599	STK4	STK4	STK4	0.0118021	1	0.0118021	0.816213	-1.22517	Sm16 down vs Unstim	-1.34832	-1.11327	83.2334	0.128759	2.93962e-10	9.09495e-13	0.00309392	1
31056	SNORD4B	SNORD4B	SNORD4B	0.0118049	1	0.0118049	1.54192	1.54192	Sm16 up vs Unstim	1.25707	1.89131	83.2139	0.58542	5.38663e-12	7.57912e-14	0.0140703	1
32730	TOP3B	TOP3B	TOP3B	0.011812	1	0.011812	0.765217	-1.30682	Sm16 down vs Unstim	-1.48268	-1.15182	83.1628	0.223563	0	1.6829e-29	0.00537651	1
29125	RGS19	RGS19	RGS19	0.0118246	1	0.0118246	0.48808	-2.04884	Sm16 down vs Unstim	-2.87451	-1.46034	83.0727	1.60625	0	6.73161e-29	0.0386709	1
28882	RASSF4	RASSF4	RASSF4	0.0118265	1	0.0118265	2.68987	2.68987	Sm16 up vs Unstim	1.68597	4.29152	83.059	3.05679	0	1.6829e-29	0.0736052	1
1409	AVIL	AVIL	AVIL	0.01183	1	0.01183	1.25196	1.25196	Sm16 up vs Unstim	1.12593	1.3921	83.0338	0.157649	1.99596e-11	7.57912e-14	0.00379722	1
16929	LOC389852	LOC389852	LOC389852	0.0118399	1	0.0118399	1.11271	1.11271	Sm16 up vs Unstim	1.05797	1.17029	82.9632	0.03561	8.8288e-11	7.57912e-14	0.000858454	1
3765	CDK2AP2	CDK2AP2	CDK2AP2	0.0118407	1	0.0118407	0.741239	-1.34909	Sm16 down vs Unstim	-1.55408	-1.17114	82.9575	0.279922	4.49229e-11	3.03165e-13	0.00674856	1
33320	UBE4B	UBE4B	UBE4B	0.0118611	1	0.0118611	0.846761	-1.18097	Sm16 down vs Unstim	-1.2776	-1.09165	82.8123	0.0863811	1.4532e-10	3.03165e-13	0.00208619	1
17343	LOC402221	LOC402221	LOC402221	0.0118924	1	0.0118924	1.27524	1.27524	Sm16 up vs Unstim	1.13658	1.43082	82.5903	0.184559	0	3.78653e-29	0.00446927	1
19251	LOC644946	LOC644946	LOC644946	0.0118944	1	0.0118944	1.1251	1.1251	Sm16 up vs Unstim	1.06403	1.18968	82.5765	0.0433762	0	1.26218e-29	0.00105057	1
1355	ATP6V1B2	ATP6V1B2	ATP6V1B2	0.011923	1	0.011923	0.879988	-1.13638	Sm16 down vs Unstim	-1.20738	-1.06955	82.3744	0.0510291	2.44694e-10	3.03165e-13	0.00123896	1
5908	ELP3	ELP3	ELP3	0.0119381	1	0.0119381	0.824132	-1.2134	Sm16 down vs Unstim	-1.33	-1.10702	82.2683	0.116806	3.20285e-10	9.09495e-13	0.00283964	1
32463	TMEM194	TMEM194	TMEM194	0.0119493	1	0.0119493	1.72755	1.72755	Sm16 up vs Unstim	1.33274	2.2393	82.19	0.933127	1.33514e-11	3.03165e-13	0.0227066	1
23202	LOC729692	LOC729692	LOC729692	0.0119726	1	0.0119726	1.60626	1.60626	Sm16 up vs Unstim	1.28244	2.01183	82.0267	0.701176	0	0	0.0170963	1
23926	LYL1	LYL1	LYL1	0.0119802	1	0.0119802	0.394198	-2.53679	Sm16 down vs Unstim	-3.94831	-1.62989	81.9739	2.7055	4.5928e-12	3.03165e-13	0.0660088	1
13325	KLHDC8B	KLHDC8B	KLHDC8B	0.0119884	1	0.0119884	0.329478	-3.0351	Sm16 down vs Unstim	-5.14509	-1.79041	81.9168	3.84838	0	0	0.0939582	1
17007	LOC390937	LOC390937	LOC390937	0.0119945	1	0.0119945	1.53735	1.53735	Sm16 up vs Unstim	1.25302	1.88618	81.8744	0.577421	5.37334e-12	7.57912e-14	0.014105	1
4692	CTGLF7	CTGLF7	CTGLF7	0.012031	1	0.012031	0.795618	-1.25689	Sm16 down vs Unstim	-1.40147	-1.12721	81.6215	0.163205	7.58091e-11	3.03165e-13	0.00399906	1
13147	KIAA1310	KIAA1310	KIAA1310	0.0120331	1	0.0120331	1.16173	1.16173	Sm16 up vs Unstim	1.08167	1.24771	81.6069	0.0701633	1.76305e-10	3.03165e-13	0.00171954	1
19265	LOC644968	LOC644968	LOC644968	0.0120478	1	0.0120478	0.779718	-1.28251	Sm16 down vs Unstim	-1.44399	-1.1391	81.5056	0.193295	0	1.26218e-29	0.0047431	1
16142	LOC124512	LOC124512	LOC124512	0.012052	1	0.012052	0.827769	-1.20807	Sm16 down vs Unstim	-1.32197	-1.10398	81.477	0.111548	0	5.04871e-29	0.00273814	1
25117	MIRLET7A1	MIRLET7A1	MIRLET7A1	0.0120593	1	0.0120593	1.14569	1.14569	Sm16 up vs Unstim	1.07375	1.22245	81.4269	0.0577525	5.34302e-11	7.57912e-14	0.00141851	1
9498	HS.238996		HS.238996	0.0120894	1	0.0120894	1.31312	1.31312	Sm16 up vs Unstim	1.15298	1.4955	81.22	0.231673	1.32855e-11	7.57912e-14	0.00570482	1
3159	CACNA2D2	CACNA2D2	CACNA2D2	0.012117	1	0.012117	1.15952	1.15952	Sm16 up vs Unstim	1.08032	1.24451	81.0318	0.0683872	4.49024e-11	7.57912e-14	0.00168791	1
4611	CSK	CSK	CSK	0.0121223	1	0.0121223	0.67542	-1.48056	Sm16 down vs Unstim	-1.78609	-1.22729	80.9956	0.480777	2.55368e-11	3.03165e-13	0.0118717	1
28847	RARRES1	RARRES1	RARRES1	0.0121502	1	0.0121502	2.96678	2.96678	Sm16 up vs Unstim	1.7629	4.99278	80.806	3.69215	8.29378e-13	7.57912e-14	0.0913832	1
21993	LOC653156	LOC653156	LOC653156	0.0121636	1	0.0121636	1.31944	1.31944	Sm16 up vs Unstim	1.1554	1.50677	80.7154	0.239912	5.0998e-11	3.03165e-13	0.00594464	1
7570	FZD9	FZD9	FZD9	0.0121816	1	0.0121816	2.10079	2.10079	Sm16 up vs Unstim	1.47188	2.99841	80.5942	1.72033	7.10134e-12	3.03165e-13	0.0426912	1
6994	FLJ16126	FLJ16126	FLJ16126	0.0121879	1	0.0121879	1.1487	1.1487	Sm16 up vs Unstim	1.07484	1.22763	80.5519	0.0599975	5.08782e-11	7.57912e-14	0.00148966	1
2303	C19ORF54	C19orf54	C19ORF54	0.0121909	1	0.0121909	0.778885	-1.28389	Sm16 down vs Unstim	-1.44731	-1.13892	80.5316	0.19496	6.26139e-11	3.03165e-13	0.00484182	1
10356	HS.538259		HS.538259	0.0121927	1	0.0121927	1.23883	1.23883	Sm16 up vs Unstim	1.11792	1.37281	80.5193	0.1432	0	6.73161e-29	0.00355691	1
6560	FAM59A	FAM59A	FAM59A	0.012195	1	0.012195	0.504359	-1.98271	Sm16 down vs Unstim	-2.75302	-1.42794	80.5041	1.46266	2.08575e-12	7.57912e-14	0.0363376	1
28859	RASAL3	RASAL3	RASAL3	0.0122052	1	0.0122052	0.69472	-1.43943	Sm16 down vs Unstim	-1.71428	-1.20864	80.435	0.41422	2.94349e-11	3.03165e-13	0.0102995	1
20329	LOC647718	LOC647718	LOC647718	0.0122054	1	0.0122054	1.05054	1.05054	Sm16 up vs Unstim	1.02598	1.07569	80.4343	0.00758955	0	1.26218e-29	0.000188714	1
12508	IL16	IL16	IL16	0.0122126	1	0.0122126	1.18473	1.18473	Sm16 up vs Unstim	1.09217	1.28514	80.3856	0.0897152	3.39548e-11	7.57912e-14	0.00223212	1
487	AFAP1L1	AFAP1L1	AFAP1L1	0.0122283	1	0.0122283	0.671926	-1.48826	Sm16 down vs Unstim	-1.80136	-1.22958	80.2807	0.493568	0	9.46633e-30	0.0122961	1
1722	BRF1	BRF1	BRF1	0.0122722	1	0.0122722	0.771068	-1.2969	Sm16 down vs Unstim	-1.46969	-1.14443	79.9881	0.211016	1.43648e-11	7.57912e-14	0.00527618	1
22143	LOC653506	LOC653506	LOC653506	0.012274	1	0.012274	1.36657	1.36657	Sm16 up vs Unstim	1.17592	1.58814	79.9759	0.304506	3.98119e-11	3.03165e-13	0.00761494	1
28875	RASL11A	RASL11A	RASL11A	0.0122804	1	0.0122804	2.3558	2.3558	Sm16 up vs Unstim	1.55972	3.55819	79.9337	2.29234	1.32142e-12	7.57912e-14	0.0573561	1
11442	HS.566241		HS.566241	0.0122831	1	0.0122831	1.32341	1.32341	Sm16 up vs Unstim	1.15644	1.51448	79.9157	0.245133	1.23543e-11	7.57912e-14	0.00613479	1
7991	GNG10	GNG10	GNG10	0.0122859	1	0.0122859	1.1423	1.1423	Sm16 up vs Unstim	1.07144	1.21785	79.8974	0.0552633	2.19152e-10	3.03165e-13	0.00138336	1
27229	PCDHB7	PCDHB7	PCDHB7	0.012318	1	0.012318	1.13741	1.13741	Sm16 up vs Unstim	1.06897	1.21023	79.6851	0.0517559	0	1.6829e-29	0.00129901	1
12580	IL7R	IL7R	IL7R	0.0123292	1	0.0123292	6.22692	6.22692	Sm16 up vs Unstim	2.57784	15.0415	79.6112	10.4427	1.15561e-12	3.03165e-13	0.262342	1
3657	CD58	CD58	CD58	0.0123358	1	0.0123358	2.23555	2.23555	Sm16 up vs Unstim	1.51655	3.29543	79.5678	2.02059	5.96908e-12	3.03165e-13	0.0507892	1
31526	STAB1	STAB1	STAB1	0.0123758	1	0.0123758	0.824893	-1.21228	Sm16 down vs Unstim	-1.33044	-1.10461	79.3063	0.115694	7.79304e-11	2.27374e-13	0.00291765	1
2940	C7ORF23	C7orf23	C7ORF23	0.0123917	1	0.0123917	0.691262	-1.44663	Sm16 down vs Unstim	-1.72936	-1.21012	79.202	0.425648	2.82055e-11	3.03165e-13	0.0107484	1
25753	NBEAL2	NBEAL2	NBEAL2	0.0123918	1	0.0123918	1.16754	1.16754	Sm16 up vs Unstim	1.0833	1.25833	79.2015	0.0749087	1.60269e-10	3.03165e-13	0.0018916	1
25151	MLH3	MLH3	MLH3	0.0123957	1	0.0123957	1.10167	1.10167	Sm16 up vs Unstim	1.05128	1.15447	79.1764	0.0292688	1.02513e-10	7.57912e-14	0.000739331	1
6803	FCHSD2	FCHSD2	FCHSD2	0.0124056	1	0.0124056	1.6564	1.6564	Sm16 up vs Unstim	1.29761	2.11439	79.1117	0.795092	1.50825e-11	3.03165e-13	0.0201005	1
31150	SNX11	SNX11	SNX11	0.0124145	1	0.0124145	1.40329	1.40329	Sm16 up vs Unstim	1.19108	1.65331	79.0541	0.358408	3.34346e-11	3.03165e-13	0.0090674	1
7699	GAS2L3	GAS2L3	GAS2L3	0.0124172	1	0.0124172	0.50136	-1.99457	Sm16 down vs Unstim	-2.78593	-1.42801	79.0364	1.48826	8.05e-12	3.03165e-13	0.0376602	1
6370	FAM128A	FAM128A	FAM128A	0.0124494	1	0.0124494	0.856079	-1.16812	Sm16 down vs Unstim	-1.25948	-1.08338	78.8285	0.0753879	1.585e-10	3.03165e-13	0.00191271	1
27327	PDE4A	PDE4A	PDE4A	0.0124508	1	0.0124508	1.50873	1.50873	Sm16 up vs Unstim	1.23609	1.8415	78.8193	0.528063	2.26254e-11	3.03165e-13	0.0133993	1
18407	LOC643121	LOC643121	LOC643121	0.0124514	1	0.0124514	0.823492	-1.21434	Sm16 down vs Unstim	-1.33419	-1.10526	78.8152	0.117746	2.53661e-11	7.57912e-14	0.00298789	1
23877	LSM7	LSM7	LSM7	0.0124516	1	0.0124516	0.860764	-1.16176	Sm16 down vs Unstim	-1.24932	-1.08033	78.8141	0.0701849	1.70219e-10	3.03165e-13	0.00178103	1
34034	ZBP1	ZBP1	ZBP1	0.0124607	1	0.0124607	1.18218	1.18218	Sm16 up vs Unstim	1.09004	1.28211	78.7554	0.0874489	3.41283e-11	7.57912e-14	0.00222077	1
34057	ZBTB42	ZBTB42	ZBTB42	0.0124776	1	0.0124776	0.684252	-1.46145	Sm16 down vs Unstim	-1.75684	-1.21572	78.6468	0.44947	0	0	0.0114301	1
27849	PML	PML	PML	0.0125212	1	0.0125212	1.29772	1.29772	Sm16 up vs Unstim	1.14333	1.47295	78.3679	0.212036	0	9.46633e-30	0.0054113	1
8139	GPR155	GPR155	GPR155	0.0125228	1	0.0125228	1.14392	1.14392	Sm16 up vs Unstim	1.07155	1.22118	78.3574	0.0564468	1.57816e-10	2.27374e-13	0.00144075	1
24016	MAGEE1	MAGEE1	MAGEE1	0.0125252	1	0.0125252	0.721129	-1.38671	Sm16 down vs Unstim	-1.62558	-1.18295	78.3423	0.333709	8.89645e-12	7.57912e-14	0.00851926	1
27982	POPDC2	POPDC2	POPDC2	0.0125323	1	0.0125323	2.1225	2.1225	Sm16 up vs Unstim	1.47203	3.06041	78.2972	1.76833	1.67792e-12	7.57912e-14	0.0451698	1
33624	VGLL2	VGLL2	VGLL2	0.0125439	1	0.0125439	1.42709	1.42709	Sm16 up vs Unstim	1.20037	1.69665	78.2232	0.394877	7.50693e-12	7.57912e-14	0.0100962	1
12346	ICAM1	ICAM1	ICAM1	0.0125611	1	0.0125611	9.92184	9.92184	Sm16 up vs Unstim	3.24659	30.322	78.1139	16.4402	7.20229e-13	3.03165e-13	0.420929	1
1458	B4GALT4	B4GALT4	B4GALT4	0.0125774	1	0.0125774	1.13674	1.13674	Sm16 up vs Unstim	1.06794	1.20997	78.0111	0.0512811	0	0	0.00131471	1
3052	C9ORF140	C9orf140	C9ORF140	0.0125822	1	0.0125822	0.523344	-1.91079	Sm16 down vs Unstim	-2.61957	-1.39378	77.9805	1.30901	9.03012e-12	3.03165e-13	0.0335726	1
24322	MEP1A	MEP1A	MEP1A	0.0125863	1	0.0125863	4.62347	4.62347	Sm16 up vs Unstim	2.19238	9.75036	77.9547	7.31936	4.03607e-13	7.57912e-14	0.187785	1
30215	SH3RF1	SH3RF1	SH3RF1	0.0125888	1	0.0125888	0.537298	-1.86116	Sm16 down vs Unstim	-2.51924	-1.37499	77.9388	1.20478	9.80611e-12	3.03165e-13	0.0309159	1
25623	MYO10	MYO10	MYO10	0.0125949	1	0.0125949	3.44075	3.44075	Sm16 up vs Unstim	1.88382	6.28444	77.9007	4.76716	2.47703e-12	3.03165e-13	0.122391	1
28883	RASSF5	RASSF5	RASSF5	0.0126191	1	0.0126191	1.93476	1.93476	Sm16 up vs Unstim	1.40205	2.66989	77.7482	1.3599	2.59987e-11	9.09495e-13	0.0349823	1
25223	MOBKL2C	MOBKL2C	MOBKL2C	0.0126258	1	0.0126258	3.7046	3.7046	Sm16 up vs Unstim	1.95496	7.02011	77.7058	5.35427	6.59968e-12	9.09495e-13	0.137809	1
24420	MGC16121	MGC16121	MGC16121	0.0126317	1	0.0126317	0.345987	-2.89028	Sm16 down vs Unstim	-4.85265	-1.72148	77.6693	3.51691	0	1.6829e-29	0.0905611	1
5002	DCLK2	DCLK2	DCLK2	0.0126353	1	0.0126353	0.781103	-1.28024	Sm16 down vs Unstim	-1.44438	-1.13476	77.6463	0.190547	4.63263e-11	2.27374e-13	0.00490809	1
17421	LOC440181	LOC440181	LOC440181	0.0126556	1	0.0126556	0.758698	-1.31805	Sm16 down vs Unstim	-1.50848	-1.15166	77.5194	0.238088	1.23385e-11	7.57912e-14	0.00614266	1
30274	SIGLEC9	SIGLEC9	SIGLEC9	0.0126595	1	0.0126595	0.837975	-1.19335	Sm16 down vs Unstim	-1.30104	-1.09458	77.4954	0.097554	3.01037e-11	7.57912e-14	0.00251767	1
6203	ETV6	ETV6	ETV6	0.0126619	1	0.0126619	1.31361	1.31361	Sm16 up vs Unstim	1.14963	1.50098	77.4805	0.232306	0	6.73161e-29	0.00599651	1
29608	RSPO3	RSPO3	RSPO3	0.012672	1	0.012672	3.89146	3.89146	Sm16 up vs Unstim	2.00236	7.56281	77.4176	5.76424	5.08964e-13	7.57912e-14	0.148913	1
233	ABTB1	ABTB1	ABTB1	0.0126739	1	0.0126739	1.30974	1.30974	Sm16 up vs Unstim	1.14783	1.4945	77.4054	0.22731	5.16181e-11	3.03165e-13	0.00587323	1
26497	ONECUT2	ONECUT2	ONECUT2	0.0126831	1	0.0126831	0.783325	-1.27661	Sm16 down vs Unstim	-1.43861	-1.13285	77.3483	0.18619	1.57428e-11	7.57912e-14	0.00481433	1
5611	DUSP11	DUSP11	DUSP11	0.0126868	1	0.0126868	1.27566	1.27566	Sm16 up vs Unstim	1.1324	1.43705	77.3255	0.185058	6.3338e-11	3.03165e-13	0.00478646	1
33909	WWC2	WWC2	WWC2	0.0127079	1	0.0127079	1.36133	1.36133	Sm16 up vs Unstim	1.17047	1.58332	77.1944	0.297064	9.84747e-12	7.57912e-14	0.00769652	1
5463	DNM3	DNM3	DNM3	0.0127113	1	0.0127113	0.751032	-1.3315	Sm16 down vs Unstim	-1.53194	-1.15729	77.1734	0.25592	4.57101e-11	3.03165e-13	0.00663233	1
14480	LOC100129905	LOC100129905	LOC100129905	0.0127416	1	0.0127416	1.3873	1.3873	Sm16 up vs Unstim	1.18155	1.62887	76.9865	0.334569	8.72003e-12	7.57912e-14	0.00869162	1
29722	SAMD4A	SAMD4A	SAMD4A	0.0127595	1	0.0127595	2.74134	2.74134	Sm16 up vs Unstim	1.67125	4.49659	76.8759	3.17501	3.67024e-12	3.03165e-13	0.0826009	1
15703	LOC100133690	LOC100133690	LOC100133690	0.0127725	1	0.0127725	1.16049	1.16049	Sm16 up vs Unstim	1.07871	1.24847	76.7962	0.0691626	4.20782e-11	7.57912e-14	0.0018012	1
33203	TUSC4	TUSC4	TUSC4	0.0127733	1	0.0127733	0.690351	-1.44854	Sm16 down vs Unstim	-1.73759	-1.20757	76.7914	0.428692	0	1.6829e-29	0.0111651	1
30250	SHRM	SHRM	SHRM	0.0127829	1	0.0127829	4.30839	4.30839	Sm16 up vs Unstim	2.10256	8.82838	76.733	6.66011	4.36606e-13	7.57912e-14	0.173592	1
8976	HS.120187		HS.120187	0.0127984	1	0.0127984	1.23145	1.23145	Sm16 up vs Unstim	1.11168	1.36413	76.6382	0.135323	2.14616e-11	7.57912e-14	0.00353148	1
27182	PCCB	PCCB	PCCB	0.0128164	1	0.0128164	0.876389	-1.14105	Sm16 down vs Unstim	-1.21755	-1.06935	76.5281	0.0543534	0	5.04871e-29	0.00142048	1
21171	LOC650796	LOC650796	LOC650796	0.0128201	1	0.0128201	1.18676	1.18676	Sm16 up vs Unstim	1.09089	1.29105	76.5056	0.0915356	0	1.26218e-29	0.00239291	1
31640	STX3	STX3	STX3	0.0128316	1	0.0128316	0.795411	-1.25721	Sm16 down vs Unstim	-1.40712	-1.12327	76.4358	0.163575	2.12496e-10	9.09495e-13	0.00428005	1
29475	RPL37	RPL37	RPL37	0.0128357	1	0.0128357	0.939178	-1.06476	Sm16 down vs Unstim	-1.09816	-1.03238	76.4111	0.0122935	9.42168e-10	3.03165e-13	0.000321774	1
661	ALKBH2	ALKBH2	ALKBH2	0.0128364	1	0.0128364	1.09503	1.09503	Sm16 up vs Unstim	1.04717	1.14507	76.4066	0.0257293	4.50144e-10	3.03165e-13	0.000673485	1
30804	SNAI1	SNAI1	SNAI1	0.0128509	1	0.0128509	2.04213	2.04213	Sm16 up vs Unstim	1.43669	2.90272	76.319	1.59159	1.81715e-12	7.57912e-14	0.0417088	1
30206	SH3GL1	SH3GL1	SH3GL1	0.0128601	1	0.0128601	1.05831	1.05831	Sm16 up vs Unstim	1.02917	1.08827	76.2632	0.0100263	0	1.6829e-29	0.000262939	1
33177	TUBB2B	TUBB2B	TUBB2B	0.0128716	1	0.0128716	4.61165	4.61165	Sm16 up vs Unstim	2.17084	9.7968	76.1938	7.29491	1.58325e-12	3.03165e-13	0.191483	1
27624	PIK4CA	PIK4CA	PIK4CA	0.0128778	1	0.0128778	0.927408	-1.07827	Sm16 down vs Unstim	-1.11909	-1.03894	76.156	0.0177311	6.51053e-10	3.03165e-13	0.000465653	1
22251	LOC653729	LOC653729	LOC653729	0.0128952	1	0.0128952	0.961579	-1.03996	Sm16 down vs Unstim	-1.06025	-1.02005	76.0516	0.00479225	0	1.26218e-29	0.000126026	1
11139	HS.559766		HS.559766	0.0128988	1	0.0128988	1.15257	1.15257	Sm16 up vs Unstim	1.07457	1.23622	76.0299	0.0629442	4.57738e-11	7.57912e-14	0.00165578	1
16575	LOC339192	LOC339192	LOC339192	0.0129043	1	0.0129043	1.83777	1.83777	Sm16 up vs Unstim	1.36097	2.48162	75.9967	1.15622	2.49083e-12	7.57912e-14	0.0304281	1
368	ADAM19	ADAM19	ADAM19	0.0129109	1	0.0129109	0.599741	-1.66739	Sm16 down vs Unstim	-2.14612	-1.29545	75.9571	0.816057	1.4109e-11	3.03165e-13	0.0214873	1
10557	HS.541852		HS.541852	0.0129179	1	0.0129179	1.11144	1.11144	Sm16 up vs Unstim	1.05494	1.17098	75.9154	0.0348549	0	9.46633e-30	0.000918256	1
19482	LOC645489	LOC645489	LOC645489	0.01293	1	0.01293	1.18919	1.18919	Sm16 up vs Unstim	1.09162	1.29548	75.8429	0.093734	0	1.6829e-29	0.00247179	1
28880	RASSF2	RASSF2	RASSF2	0.0129433	1	0.0129433	1.37541	1.37541	Sm16 up vs Unstim	1.1749	1.61013	75.7631	0.317207	0	1.6829e-29	0.00837367	1
34054	ZBTB4	ZBTB4	ZBTB4	0.0129508	1	0.0129508	0.58954	-1.69624	Sm16 down vs Unstim	-2.20273	-1.30621	75.7184	0.871742	3.94988e-11	9.09495e-13	0.0230259	1
23596	LOC731950	LOC731950	LOC731950	0.0129521	1	0.0129521	0.646759	-1.54617	Sm16 down vs Unstim	-1.91798	-1.24644	75.7108	0.592894	5.80699e-11	9.09495e-13	0.0156621	1
27912	POLD1	POLD1	POLD1	0.0129592	1	0.0129592	0.715913	-1.39682	Sm16 down vs Unstim	-1.6479	-1.18399	75.6685	0.348693	3.28943e-11	3.03165e-13	0.00921634	1
26354	NUDT16L1	NUDT16L1	NUDT16L1	0.0129612	1	0.0129612	0.675302	-1.48082	Sm16 down vs Unstim	-1.79822	-1.21944	75.6567	0.481206	2.38323e-11	3.03165e-13	0.0127208	1
19269	LOC644976	LOC644976	LOC644976	0.0129902	1	0.0129902	1.05982	1.05982	Sm16 up vs Unstim	1.02976	1.09076	75.4842	0.0105399	0	1.6829e-29	0.00027926	1
10580	HS.542369		HS.542369	0.0129912	1	0.0129912	1.12675	1.12675	Sm16 up vs Unstim	1.06209	1.19536	75.4782	0.0444657	6.43259e-11	7.57912e-14	0.00117824	1
29159	RHOBTB1	RHOBTB1	RHOBTB1	0.0130164	1	0.0130164	0.674023	-1.48363	Sm16 down vs Unstim	-1.80409	-1.22009	75.3297	0.485863	1.76264e-11	2.27374e-13	0.0128996	1
23887	LTB	LTB	LTB	0.0130209	1	0.0130209	2.83382	2.83382	Sm16 up vs Unstim	1.69073	4.74977	75.3026	3.38739	8.4243e-13	7.57912e-14	0.0899674	1
11295	HS.563552		HS.563552	0.0130211	1	0.0130211	1.98642	1.98642	Sm16 up vs Unstim	1.41344	2.79166	75.3015	1.47065	0	9.46633e-30	0.0390602	1
3218	CAMKK2	CAMKK2	CAMKK2	0.0130246	1	0.0130246	1.29194	1.29194	Sm16 up vs Unstim	1.13783	1.46693	75.2808	0.204841	0	0	0.00544205	1
17615	LOC441408	LOC441408	LOC441408	0.0130293	1	0.0130293	0.865927	-1.15483	Sm16 down vs Unstim	-1.2403	-1.07525	75.2535	0.0646985	1.76312e-10	3.03165e-13	0.00171948	1
20948	LOC649993	LOC649993	LOC649993	0.0130343	1	0.0130343	0.847483	-1.17996	Sm16 down vs Unstim	-1.28092	-1.08697	75.2238	0.0854975	3.33419e-11	7.57912e-14	0.00227315	1
7752	GCNT1	GCNT1	GCNT1	0.0130421	1	0.0130421	0.192026	-5.20762	Sm16 down vs Unstim	-11.8104	-2.29623	75.1781	8.50105	3.35125e-13	7.57912e-14	0.226158	1
24108	MAPK1	MAPK1	MAPK1	0.0130768	1	0.0130768	0.877102	-1.14012	Sm16 down vs Unstim	-1.21688	-1.0682	74.9748	0.0536856	2.11693e-10	3.03165e-13	0.0014321	1
12654	INSM2	INSM2	INSM2	0.013078	1	0.013078	0.538022	-1.85866	Sm16 down vs Unstim	-2.52915	-1.36592	74.9673	1.19956	2.36831e-12	7.57912e-14	0.0320022	1
11740	HS.574305		HS.574305	0.0130818	1	0.0130818	1.17044	1.17044	Sm16 up vs Unstim	1.08238	1.26566	74.9452	0.0773248	1.10188e-10	2.27374e-13	0.0020635	1
5207	DGKZ	DGKZ	DGKZ	0.013121	1	0.013121	0.797114	-1.25453	Sm16 down vs Unstim	-1.40443	-1.12062	74.7172	0.160533	0	1.26218e-29	0.00429708	1
4583	CRYGS	CRYGS	CRYGS	0.0131334	1	0.0131334	0.903248	-1.10712	Sm16 down vs Unstim	-1.16467	-1.05241	74.6449	0.032328	8.75003e-11	7.57912e-14	0.000866182	1
8367	GTF3C4	GTF3C4	GTF3C4	0.0131411	1	0.0131411	1.47069	1.47069	Sm16 up vs Unstim	1.21358	1.78227	74.6002	0.464525	2.43433e-11	3.03165e-13	0.0124537	1
25927	NEK11	NEK11	NEK11	0.0131445	1	0.0131445	0.867477	-1.15277	Sm16 down vs Unstim	-1.23738	-1.07394	74.5808	0.0631007	0	9.46633e-30	0.00169214	1
5740	EEF1B2	EEF1B2	EEF1B2	0.0131451	1	0.0131451	1.04349	1.04349	Sm16 up vs Unstim	1.02159	1.06586	74.5771	0.00565742	1.99819e-09	3.03165e-13	0.00015172	1
10078	HS.4892		HS.4892	0.0131491	1	0.0131491	0.514731	-1.94276	Sm16 down vs Unstim	-2.70485	-1.39539	74.5541	1.37696	8.20727e-12	3.03165e-13	0.0369386	1
1441	B3GNT2	B3GNT2	B3GNT2	0.0131633	1	0.0131633	0.672831	-1.48626	Sm16 down vs Unstim	-1.81091	-1.2198	74.472	0.490232	0	1.6829e-29	0.0131655	1
3537	CCNA2	CCNA2	CCNA2	0.0131726	1	0.0131726	0.777534	-1.28612	Sm16 down vs Unstim	-1.4581	-1.13442	74.4187	0.197679	5.70652e-11	3.03165e-13	0.00531261	1
28127	PPP2R4	PPP2R4	PPP2R4	0.0131979	1	0.0131979	0.760846	-1.31433	Sm16 down vs Unstim	-1.50649	-1.14667	74.2732	0.233236	1.44813e-10	9.09495e-13	0.00628048	1
33186	TUBG1	TUBG1	TUBG1	0.0132008	1	0.0132008	0.775775	-1.28903	Sm16 down vs Unstim	-1.46326	-1.13556	74.2561	0.201253	5.59293e-11	3.03165e-13	0.0054205	1
32809	TRAF5	TRAF5	TRAF5	0.0132022	1	0.0132022	0.880206	-1.1361	Sm16 down vs Unstim	-1.21084	-1.06597	74.2485	0.0508316	0	1.26218e-29	0.00136923	1
4043	CHST15	CHST15	CHST15	0.0132116	1	0.0132116	0.688886	-1.45162	Sm16 down vs Unstim	-1.74864	-1.20505	74.1943	0.433622	0	6.73161e-29	0.0116888	1
13917	LOC100127983	LOC100127983	LOC100127983	0.0132296	1	0.0132296	1.43653	1.43653	Sm16 up vs Unstim	1.19861	1.72168	74.0912	0.409654	2.74156e-11	3.03165e-13	0.0110581	1
5923	EML1	EML1	EML1	0.0132421	1	0.0132421	0.763284	-1.31013	Sm16 down vs Unstim	-1.49963	-1.14458	74.0201	0.227808	1.23132e-11	7.57912e-14	0.0061553	1
6484	FAM20C	FAM20C	FAM20C	0.0132442	1	0.0132442	0.469086	-2.13181	Sm16 down vs Unstim	-3.11293	-1.45991	74.0082	1.78894	6.27093e-12	3.03165e-13	0.0483445	1
5813	EIF1B	EIF1B	EIF1B	0.0132471	1	0.0132471	1.3577	1.3577	Sm16 up vs Unstim	1.16513	1.5821	73.9915	0.291943	3.84179e-11	3.03165e-13	0.00789125	1
4182	CLIP3	CLIP3	CLIP3	0.0132682	1	0.0132682	0.656713	-1.52274	Sm16 down vs Unstim	-1.87952	-1.23368	73.8714	0.552065	5.07078e-12	7.57912e-14	0.0149467	1
3000	C8ORF42	C8orf42	C8ORF42	0.0132832	1	0.0132832	0.807654	-1.23815	Sm16 down vs Unstim	-1.37799	-1.11251	73.7865	0.142473	5.88782e-11	2.27374e-13	0.00386176	1
30363	SLC15A3	SLC15A3	SLC15A3	0.0132903	1	0.0132903	1.25475	1.25475	Sm16 up vs Unstim	1.11989	1.40585	73.7463	0.160786	6.95249e-11	3.03165e-13	0.00436052	1
4087	CITED4	CITED4	CITED4	0.0132943	1	0.0132943	2.65368	2.65368	Sm16 up vs Unstim	1.62725	4.32757	73.7237	2.97368	0	5.04871e-29	0.080671	1
30091	SETMAR	SETMAR	SETMAR	0.0133101	1	0.0133101	1.15051	1.15051	Sm16 up vs Unstim	1.0724	1.2343	73.6342	0.0613698	1.81875e-10	3.03165e-13	0.00166688	1
26200	NPIP	NPIP	NPIP	0.0133139	1	0.0133139	1.18608	1.18608	Sm16 up vs Unstim	1.08879	1.29205	73.6127	0.0909193	1.22729e-10	3.03165e-13	0.00247021	1
29663	RXRA	RXRA	RXRA	0.0133143	1	0.0133143	0.544026	-1.83815	Sm16 down vs Unstim	-2.4944	-1.35455	73.6105	1.15699	9.64402e-12	3.03165e-13	0.0314355	1
30944	SNORD100	SNORD100	SNORD100	0.013335	1	0.013335	1.81701	1.81701	Sm16 up vs Unstim	1.34644	2.45203	73.494	1.11344	0	0	0.0303002	1
12812	ITSN1	ITSN1	ITSN1	0.0133362	1	0.0133362	0.48445	-2.0642	Sm16 down vs Unstim	-2.96982	-1.43474	73.4871	1.63986	0	0	0.0446299	1
34284	ZNF204	ZNF204	ZNF204	0.0133411	1	0.0133411	0.919427	-1.08763	Sm16 down vs Unstim	-1.13448	-1.04272	73.4597	0.0220318	0	1.6829e-29	0.000599833	1
13807	LIN54	LIN54	LIN54	0.0133492	1	0.0133492	0.721325	-1.38634	Sm16 down vs Unstim	-1.63347	-1.1766	73.4144	0.333155	0	1.6829e-29	0.00907602	1
3544	CCND2	CCND2	CCND2	0.0133644	1	0.0133644	0.91145	-1.09715	Sm16 down vs Unstim	-1.14948	-1.04721	73.3292	0.0268395	0	9.46633e-30	0.000732027	1
2325	C1ORF101	C1orf101	C1ORF101	0.0133667	1	0.0133667	0.846776	-1.18095	Sm16 down vs Unstim	-1.28389	-1.08626	73.3164	0.0863621	3.21712e-11	7.57912e-14	0.00235587	1
34276	ZNF192	ZNF192	ZNF192	0.0133681	1	0.0133681	1.11959	1.11959	Sm16 up vs Unstim	1.0578	1.18498	73.3083	0.0398387	6.97328e-11	7.57912e-14	0.00108688	1
29030	RELL1	RELL1	RELL1	0.0133977	1	0.0133977	1.57035	1.57035	Sm16 up vs Unstim	1.25139	1.97061	73.143	0.635867	0	0	0.017387	1
18286	LOC642819	LOC642819	LOC642819	0.0134013	1	0.0134013	1.12761	1.12761	Sm16 up vs Unstim	1.06149	1.19785	73.1228	0.0450324	6.15342e-11	7.57912e-14	0.00123169	1
3787	CDKN2A	CDKN2A	CDKN2A	0.0134134	1	0.0134134	1.18762	1.18762	Sm16 up vs Unstim	1.08914	1.29499	73.0555	0.0923067	2.99922e-11	7.57912e-14	0.00252703	1
5638	DUX4	DUX4	DUX4	0.0134207	1	0.0134207	1.15196	1.15196	Sm16 up vs Unstim	1.07276	1.237	73.0152	0.062476	0	9.46633e-30	0.00171131	1
21970	LOC653111	LOC653111	LOC653111	0.0134225	1	0.0134225	1.20264	1.20264	Sm16 up vs Unstim	1.09593	1.31974	73.0052	0.106293	0	9.46633e-30	0.00291194	1
33271	UBASH3B	UBASH3B	UBASH3B	0.013426	1	0.013426	0.646257	-1.54737	Sm16 down vs Unstim	-1.92789	-1.24196	72.9856	0.595009	4.64839e-12	7.57912e-14	0.0163048	1
6912	FILIP1L	FILIP1L	FILIP1L	0.0134347	1	0.0134347	0.636304	-1.57158	Sm16 down vs Unstim	-1.97356	-1.25147	72.9376	0.638071	0	1.6829e-29	0.0174964	1
30559	SLC36A3	SLC36A3	SLC36A3	0.0134634	1	0.0134634	1.08942	1.08942	Sm16 up vs Unstim	1.04336	1.1375	72.7789	0.0228983	1.20446e-10	7.57912e-14	0.000629256	1
5874	ELAVL1	ELAVL1	ELAVL1	0.0134687	1	0.0134687	1.3881	1.3881	Sm16 up vs Unstim	1.17646	1.63781	72.7494	0.335748	8.21117e-12	7.57912e-14	0.00923026	1
24003	MAGEB2	MAGEB2	MAGEB2	0.013472	1	0.013472	1.09127	1.09127	Sm16 up vs Unstim	1.04423	1.14043	72.7312	0.0238169	1.15724e-10	7.57912e-14	0.00065493	1
21784	LOC652671	LOC652671	LOC652671	0.0134851	1	0.0134851	1.41867	1.41867	Sm16 up vs Unstim	1.18909	1.69256	72.6591	0.381834	2.16334e-11	2.27374e-13	0.0105103	1
21132	LOC650678	LOC650678	LOC650678	0.0134862	1	0.0134862	0.793522	-1.2602	Sm16 down vs Unstim	-1.41626	-1.12135	72.6531	0.166991	1.64873e-11	7.57912e-14	0.00459695	1
7045	FLJ23584	FLJ23584	FLJ23584	0.0134874	1	0.0134874	0.688593	-1.45224	Sm16 down vs Unstim	-1.75322	-1.20293	72.6468	0.434612	0	0	0.0119651	1
33636	VISA	VISA	VISA	0.0134974	1	0.0134974	1.12992	1.12992	Sm16 up vs Unstim	1.06233	1.20181	72.5918	0.046579	2.36236e-10	3.03165e-13	0.00128331	1
4847	CYLN2	CYLN2	CYLN2	0.013512	1	0.013512	4.80099	4.80099	Sm16 up vs Unstim	2.17304	10.607	72.5116	7.68401	1.43044e-12	3.03165e-13	0.211939	1
33151	TTTY5	TTTY5	TTTY5	0.0135161	1	0.0135161	1.09368	1.09368	Sm16 up vs Unstim	1.04529	1.1443	72.4895	0.0250337	1.09734e-10	7.57912e-14	0.000690684	1
16916	LOC389748	LOC389748	LOC389748	0.0135315	1	0.0135315	1.09388	1.09388	Sm16 up vs Unstim	1.04536	1.14466	72.4051	0.0251398	1.09143e-10	7.57912e-14	0.00069442	1
12970	KCNMB4	KCNMB4	KCNMB4	0.0135612	1	0.0135612	1.33062	1.33062	Sm16 up vs Unstim	1.15148	1.53764	72.2435	0.254743	1.0747e-11	7.57912e-14	0.00705234	1
21483	LOC651952	LOC651952	LOC651952	0.0135688	1	0.0135688	1.23472	1.23472	Sm16 up vs Unstim	1.10969	1.37383	72.202	0.138788	1.97146e-11	7.57912e-14	0.00384443	1
33449	UNQ5830	UNQ5830	UNQ5830	0.0136196	1	0.0136196	1.07518	1.07518	Sm16 up vs Unstim	1.03636	1.11546	71.9269	0.0164052	1.66149e-10	7.57912e-14	0.000456163	1
29063	RFC2	RFC2	RFC2	0.0136389	1	0.0136389	1.17578	1.17578	Sm16 up vs Unstim	1.08298	1.27653	71.8229	0.0818688	1.32982e-10	3.03165e-13	0.00227974	1
9359	HS.184721		HS.184721	0.013656	1	0.013656	2.28885	2.28885	Sm16 up vs Unstim	1.50288	3.48588	71.7312	2.1407	0	1.6829e-29	0.0596866	1
28583	PTPRJ	PTPRJ	PTPRJ	0.0136603	1	0.0136603	1.63322	1.63322	Sm16 up vs Unstim	1.27291	2.09553	71.7081	0.751302	0	1.6829e-29	0.0209544	1
26112	NMT2	NMT2	NMT2	0.0136778	1	0.0136778	1.67719	1.67719	Sm16 up vs Unstim	1.28943	2.18157	71.6146	0.834883	1.30024e-11	3.03165e-13	0.023316	1
7852	GINS2	GINS2	GINS2	0.0136805	1	0.0136805	0.710411	-1.40764	Sm16 down vs Unstim	-1.67492	-1.183	71.6002	0.364978	2.97369e-11	3.03165e-13	0.0101949	1
25897	NDUFS3	NDUFS3	NDUFS3	0.0136989	1	0.0136989	0.73087	-1.36823	Sm16 down vs Unstim	-1.60488	-1.16648	71.5023	0.306881	3.53182e-11	3.03165e-13	0.00858381	1
1602	BET1	BET1	BET1	0.0137076	1	0.0137076	1.36857	1.36857	Sm16 up vs Unstim	1.16656	1.60556	71.4558	0.307367	3.52395e-11	3.03165e-13	0.00860299	1
31671	SULT1A4	SULT1A4	SULT1A4	0.0137111	1	0.0137111	0.816025	-1.22545	Sm16 down vs Unstim	-1.35908	-1.10496	71.4372	0.12905	8.39103e-11	3.03165e-13	0.00361296	1
17065	LOC391703	LOC391703	LOC391703	0.0137121	1	0.0137121	0.82176	-1.2169	Sm16 down vs Unstim	-1.3448	-1.10117	71.4317	0.120313	2.24992e-11	7.57912e-14	0.00336862	1
28065	PPIL5	PPIL5	PPIL5	0.0137158	1	0.0137158	0.886241	-1.12836	Sm16 down vs Unstim	-1.19992	-1.06107	71.4123	0.0455336	0	1.6829e-29	0.00127523	1
8717	HIST2H4B	HIST2H4B	HIST2H4B	0.0137193	1	0.0137193	0.820673	-1.21851	Sm16 down vs Unstim	-1.34752	-1.10185	71.3937	0.12194	8.87487e-11	3.03165e-13	0.00341599	1
32012	TCHH	TCHH	TCHH	0.0137293	1	0.0137293	2.14245	2.14245	Sm16 up vs Unstim	1.45325	3.15849	71.3402	1.81256	1.49153e-12	7.57912e-14	0.0508145	1
14188	LOC100128974	LOC100128974	LOC100128974	0.0137459	1	0.0137459	0.752431	-1.32903	Sm16 down vs Unstim	-1.53639	-1.14965	71.2524	0.252604	4.27571e-11	3.03165e-13	0.0070904	1
2193	C17ORF44	C17orf44	C17ORF44	0.0137467	1	0.0137467	0.827158	-1.20896	Sm16 down vs Unstim	-1.33174	-1.0975	71.248	0.112421	2.40167e-11	7.57912e-14	0.00315577	1
24092	MAP3K8	MAP3K8	MAP3K8	0.0137476	1	0.0137476	2.00099	2.00099	Sm16 up vs Unstim	1.40502	2.84976	71.2436	1.50215	2.15676e-11	9.09495e-13	0.0421694	1
25747	NAV1	NAV1	NAV1	0.0137866	1	0.0137866	1.93589	1.93589	Sm16 up vs Unstim	1.38175	2.71227	71.0376	1.36231	7.90428e-12	3.03165e-13	0.0383545	1
23897	LTK	LTK	LTK	0.0137944	1	0.0137944	1.09116	1.09116	Sm16 up vs Unstim	1.04362	1.14087	70.9968	0.0237611	1.1323e-10	7.57912e-14	0.000669358	1
3535	CCM2	CCM2	CCM2	0.0137975	1	0.0137975	0.829482	-1.20557	Sm16 down vs Unstim	-1.32635	-1.09579	70.9802	0.109121	9.86006e-11	3.03165e-13	0.00307468	1
29279	RNF135	RNF135	RNF135	0.0138019	1	0.0138019	0.525805	-1.90184	Sm16 down vs Unstim	-2.64103	-1.36955	70.9573	1.29011	8.33721e-12	3.03165e-13	0.0363629	1
21907	LOC652864	LOC652864	LOC652864	0.0138104	1	0.0138104	1.26277	1.26277	Sm16 up vs Unstim	1.12086	1.42264	70.9128	0.169939	0	6.73161e-29	0.00479291	1
33630	VIL2	VIL2	VIL2	0.0138172	1	0.0138172	0.856353	-1.16774	Sm16 down vs Unstim	-1.26406	-1.07877	70.8773	0.075078	0	5.04871e-29	0.00211854	1
2962	C7ORF49	C7orf49	C7ORF49	0.0138283	1	0.0138283	1.58398	1.58398	Sm16 up vs Unstim	1.25205	2.0039	70.819	0.660449	1.6254e-11	3.03165e-13	0.0186517	1
32541	TMEM62	TMEM62	TMEM62	0.0138313	1	0.0138313	0.751881	-1.33	Sm16 down vs Unstim	-1.53879	-1.14953	70.8034	0.253904	0	1.6829e-29	0.00717208	1
30420	SLC22A4	SLC22A4	SLC22A4	0.0138323	1	0.0138323	1.34313	1.34313	Sm16 up vs Unstim	1.15506	1.56182	70.7979	0.271697	3.94989e-11	3.03165e-13	0.00767527	1
30187	SH2D1B	SH2D1B	SH2D1B	0.0138363	1	0.0138363	1.8796	1.8796	Sm16 up vs Unstim	1.36113	2.59557	70.7769	1.24332	2.15724e-12	7.57912e-14	0.0351335	1
19248	LOC644937	LOC644937	LOC644937	0.0138416	1	0.0138416	1.31458	1.31458	Sm16 up vs Unstim	1.14294	1.512	70.7497	0.23357	4.59153e-11	3.03165e-13	0.00660271	1
27680	PKDCC	PKDCC	PKDCC	0.013842	1	0.013842	0.342807	-2.91709	Sm16 down vs Unstim	-5.04419	-1.68698	70.7476	3.57837	7.49231e-13	7.57912e-14	0.101159	1
21210	LOC650905	LOC650905	LOC650905	0.0138469	1	0.0138469	0.809886	-1.23474	Sm16 down vs Unstim	-1.3754	-1.10847	70.7218	0.138814	5.79201e-11	2.27374e-13	0.00392565	1
12259	HSPA1A	HSPA1A	HSPA1A	0.0138929	1	0.0138929	1.53564	1.53564	Sm16 up vs Unstim	1.23258	1.91321	70.4826	0.574439	1.85989e-11	3.03165e-13	0.0163002	1
28135	PPP3CC	PPP3CC	PPP3CC	0.0139163	1	0.0139163	2.01719	2.01719	Sm16 up vs Unstim	1.40744	2.89109	70.3619	1.53726	6.93808e-12	3.03165e-13	0.0436958	1
26353	NUDT16	NUDT16	NUDT16	0.0139201	1	0.0139201	0.712043	-1.40441	Sm16 down vs Unstim	-1.67171	-1.17985	70.3421	0.360097	7.4026e-12	7.57912e-14	0.0102385	1
33911	WWOX	WWOX	WWOX	0.0139402	1	0.0139402	1.10162	1.10162	Sm16 up vs Unstim	1.04822	1.15774	70.2384	0.0292449	9.10152e-11	7.57912e-14	0.000832731	1
13138	KIAA1244	KIAA1244	KIAA1244	0.0139406	1	0.0139406	0.896434	-1.11553	Sm16 down vs Unstim	-1.17994	-1.05464	70.2363	0.0373183	7.13229e-11	7.57912e-14	0.00106265	1
17760	LOC442519	LOC442519	LOC442519	0.0139516	1	0.0139516	0.840758	-1.1894	Sm16 down vs Unstim	-1.30023	-1.08803	70.1796	0.0939283	2.83142e-11	7.57912e-14	0.0026768	1
3264	CARD8	CARD8	CARD8	0.0139819	1	0.0139819	0.849864	-1.17666	Sm16 down vs Unstim	-1.27931	-1.08224	70.0248	0.0826236	1.28469e-10	3.03165e-13	0.00235984	1
22286	LOC653820	LOC653820	LOC653820	0.0139888	1	0.0139888	0.920001	-1.08696	Sm16 down vs Unstim	-1.13458	-1.04133	69.9895	0.0217056	4.88776e-10	3.03165e-13	0.000620253	1
25362	MRPL55	MRPL55	MRPL55	0.0140085	1	0.0140085	0.675293	-1.48084	Sm16 down vs Unstim	-1.81244	-1.20991	69.889	0.481238	2.2014e-11	3.03165e-13	0.0137715	1
7896	GLCE	GLCE	GLCE	0.0140289	1	0.0140289	0.573806	-1.74275	Sm16 down vs Unstim	-2.31998	-1.30914	69.7847	0.963279	1.09814e-11	3.03165e-13	0.0276071	1
30991	SNORD11B	SNORD11B	SNORD11B	0.0140297	1	0.0140297	1.32545	1.32545	Sm16 up vs Unstim	1.1464	1.53246	69.781	0.247842	1.06697e-11	7.57912e-14	0.00710344	1
24042	MAMLD1	MAMLD1	MAMLD1	0.0140435	1	0.0140435	4.31963	4.31963	Sm16 up vs Unstim	2.03227	9.18144	69.7109	6.68389	1.58096e-12	3.03165e-13	0.19176	1
14851	LOC100131132	LOC100131132	LOC100131132	0.0140767	1	0.0140767	0.821257	-1.21765	Sm16 down vs Unstim	-1.34786	-1.10001	69.543	0.121064	2.17684e-11	7.57912e-14	0.00348171	1
31710	SUV420H2	SUV420H2	SUV420H2	0.0140791	1	0.0140791	1.18781	1.18781	Sm16 up vs Unstim	1.08687	1.29813	69.5307	0.0924835	8.54717e-11	2.27374e-13	0.00266022	1
8601	HEY2	HEY2	HEY2	0.0140841	1	0.0140841	0.278614	-3.58919	Sm16 down vs Unstim	-6.94106	-1.85596	69.5056	5.09862	5.16602e-13	7.57912e-14	0.146711	1
1851	C10ORF55	C10orf55	C10ORF55	0.014089	1	0.014089	1.65412	1.65412	Sm16 up vs Unstim	1.2757	2.14481	69.481	0.79076	3.32974e-12	7.57912e-14	0.0227619	1
29146	RHBDF2	RHBDF2	RHBDF2	0.0141036	1	0.0141036	1.20281	1.20281	Sm16 up vs Unstim	1.0934	1.32316	69.4075	0.106456	0	6.73161e-29	0.00306756	1
11605	HS.57079		HS.57079	0.0141077	1	0.0141077	0.663896	-1.50626	Sm16 down vs Unstim	-1.86119	-1.21901	69.387	0.523868	6.02318e-11	9.09495e-13	0.0150999	1
30303	SIRT7	SIRT7	SIRT7	0.0141111	1	0.0141111	0.668813	-1.49519	Sm16 down vs Unstim	-1.84053	-1.21464	69.3695	0.505168	2.08153e-11	3.03165e-13	0.0145645	1
34392	ZNF358	ZNF358	ZNF358	0.0141267	1	0.0141267	1.06557	1.06557	Sm16 up vs Unstim	1.03116	1.10114	69.2914	0.012594	8.33998e-10	3.03165e-13	0.000363508	1
5347	DLL1	DLL1	DLL1	0.0141421	1	0.0141421	2.11995	2.11995	Sm16 up vs Unstim	1.43733	3.12675	69.2142	1.76268	5.95211e-12	3.03165e-13	0.050934	1
29559	RPTN	RPTN	RPTN	0.0141492	1	0.0141492	0.872261	-1.14645	Sm16 down vs Unstim	-1.23043	-1.06819	69.1791	0.058313	4.49571e-11	7.57912e-14	0.00168586	1
4761	CXADR	CXADR	CXADR	0.0141707	1	0.0141707	0.475908	-2.10125	Sm16 down vs Unstim	-3.08622	-1.43063	69.0715	1.72135	0	1.6829e-29	0.0498425	1
23746	LRFN3	LRFN3	LRFN3	0.0141771	1	0.0141771	0.794117	-1.25926	Sm16 down vs Unstim	-1.41892	-1.11757	69.0399	0.165911	6.30773e-11	3.03165e-13	0.00480624	1
13931	LOC100128016	LOC100128016	LOC100128016	0.0141836	1	0.0141836	0.868765	-1.15106	Sm16 down vs Unstim	-1.23807	-1.07017	69.0075	0.0617907	1.69286e-10	3.03165e-13	0.00179084	1
23749	LRG1	LRG1	LRG1	0.0142001	1	0.0142001	2.04636	2.04636	Sm16 up vs Unstim	1.41193	2.96587	68.9258	1.60083	0	1.6829e-29	0.0464508	1
1717	BRD9	BRD9	BRD9	0.0142262	1	0.0142262	1.20178	1.20178	Sm16 up vs Unstim	1.09249	1.322	68.7963	0.105473	9.88724e-11	3.03165e-13	0.00306623	1
6564	FAM60A	FAM60A	FAM60A	0.0142272	1	0.0142272	1.63109	1.63109	Sm16 up vs Unstim	1.26547	2.10235	68.7917	0.747315	4.18603e-11	9.09495e-13	0.0217269	1
18705	LOC643815	LOC643815	LOC643815	0.0142317	1	0.0142317	1.24486	1.24486	Sm16 up vs Unstim	1.11114	1.39467	68.7692	0.149764	1.7401e-11	7.57912e-14	0.00435556	1
27714	PLA2G4C	PLA2G4C	PLA2G4C	0.0142336	1	0.0142336	1.20252	1.20252	Sm16 up vs Unstim	1.09278	1.32328	68.7599	0.106184	9.81576e-11	3.03165e-13	0.00308855	1
5322	DKK1	DKK1	DKK1	0.0142397	1	0.0142397	0.48917	-2.04428	Sm16 down vs Unstim	-2.96284	-1.41049	68.7296	1.59627	4.89494e-12	2.27374e-13	0.0464507	1
29563	RPUSD3	RPUSD3	RPUSD3	0.0142481	1	0.0142481	0.724118	-1.38099	Sm16 down vs Unstim	-1.63294	-1.16791	68.6884	0.325319	3.20053e-11	3.03165e-13	0.00947233	1
32651	TNFRSF4	TNFRSF4	TNFRSF4	0.0142576	1	0.0142576	1.59332	1.59332	Sm16 up vs Unstim	1.25095	2.02938	68.6417	0.677441	3.83978e-12	7.57912e-14	0.0197384	1
31055	SNORD4A	SNORD4A	SNORD4A	0.0142887	1	0.0142887	1.70909	1.70909	Sm16 up vs Unstim	1.29345	2.2583	68.4888	0.896821	1.15761e-11	3.03165e-13	0.0261888	1
1653	BMF	BMF	BMF	0.0142931	1	0.0142931	1.75109	1.75109	Sm16 up vs Unstim	1.30855	2.3433	68.4675	0.979919	1.05912e-11	3.03165e-13	0.0286244	1
16500	LOC285216	LOC285216	LOC285216	0.0142938	1	0.0142938	2.39961	2.39961	Sm16 up vs Unstim	1.52218	3.7828	68.4639	2.39199	4.33862e-12	3.03165e-13	0.0698759	1
4068	CIDEA	CIDEA	CIDEA	0.014301	1	0.014301	1.25099	1.25099	Sm16 up vs Unstim	1.11344	1.40553	68.4286	0.156561	1.65632e-11	7.57912e-14	0.00457588	1
215	ABHD6	ABHD6	ABHD6	0.0143016	1	0.0143016	0.678836	-1.47311	Sm16 down vs Unstim	-1.80195	-1.20428	68.4258	0.468494	0	1.6829e-29	0.0136935	1
6186	ESYT1	ESYT1	ESYT1	0.0143081	1	0.0143081	0.801568	-1.24755	Sm16 down vs Unstim	-1.3997	-1.11194	68.3943	0.15274	6.78758e-11	3.03165e-13	0.00446647	1
29014	RECQL5	RECQL5	RECQL5	0.0143329	1	0.0143329	0.918719	-1.08847	Sm16 down vs Unstim	-1.1376	-1.04147	68.2731	0.0224377	0	9.46633e-30	0.000657292	1
5592	DTX2	DTX2	DTX2	0.0143407	1	0.0143407	1.73805	1.73805	Sm16 up vs Unstim	1.30323	2.31794	68.2353	0.95393	0	1.6829e-29	0.02796	1
26370	NUDT9P1	NUDT9P1	NUDT9P1	0.0143436	1	0.0143436	1.26017	1.26017	Sm16 up vs Unstim	1.11716	1.4215	68.2212	0.166957	4.64543e-11	2.27374e-13	0.00489457	1
9325	HS.170035		HS.170035	0.0143466	1	0.0143466	0.690306	-1.44863	Sm16 down vs Unstim	-1.75718	-1.19427	68.2066	0.428844	0	9.46633e-30	0.0125749	1
24053	MANBAL	MANBAL	MANBAL	0.0143652	1	0.0143652	1.34719	1.34719	Sm16 up vs Unstim	1.15333	1.57364	68.1161	0.277295	3.72354e-11	3.03165e-13	0.00814185	1
26319	NTHL1	NTHL1	NTHL1	0.0143729	1	0.0143729	0.802203	-1.24657	Sm16 down vs Unstim	-1.39839	-1.11123	68.0791	0.151649	6.80492e-11	3.03165e-13	0.00445508	1
2109	C15ORF38	C15orf38	C15ORF38	0.0143913	1	0.0143913	0.671211	-1.48985	Sm16 down vs Unstim	-1.83437	-1.21002	67.9901	0.496218	1.5577e-11	2.27374e-13	0.0145968	1
32877	TRIM36	TRIM36	TRIM36	0.0144059	1	0.0144059	1.50047	1.50047	Sm16 up vs Unstim	1.21401	1.85453	67.9198	0.514071	5.00682e-12	7.57912e-14	0.0151376	1
14447	LOC100129759	LOC100129759	LOC100129759	0.0144131	1	0.0144131	1.24242	1.24242	Sm16 up vs Unstim	1.10927	1.39154	67.8849	0.147092	6.99574e-11	3.03165e-13	0.00433356	1
31410	SR140	SR140	SR140	0.014428	1	0.014428	1.1259	1.1259	Sm16 up vs Unstim	1.05826	1.19786	67.8131	0.0439007	7.02445e-10	9.09495e-13	0.00129476	1
20455	LOC648189	LOC648189	LOC648189	0.0144374	1	0.0144374	2.13887	2.13887	Sm16 up vs Unstim	1.4375	3.18243	67.7682	1.80461	0	0	0.0532582	1
33566	UTX	UTX	UTX	0.014442	1	0.014442	0.863427	-1.15818	Sm16 down vs Unstim	-1.25058	-1.0726	67.7462	0.0673234	3.81336e-11	7.57912e-14	0.00198752	1
28681	RAB11FIP3	RAB11FIP3	RAB11FIP3	0.0144537	1	0.0144537	0.845637	-1.18254	Sm16 down vs Unstim	-1.29091	-1.08327	67.6901	0.0877664	3.50725e-10	9.09495e-13	0.00259318	1
28032	PPARGC1A	PPARGC1A	PPARGC1A	0.0144567	1	0.0144567	0.659226	-1.51693	Sm16 down vs Unstim	-1.88632	-1.21988	67.6756	0.542081	4.73104e-12	7.57912e-14	0.01602	1
22930	LOC728970	LOC728970	LOC728970	0.0144628	1	0.0144628	1.18648	1.18648	Sm16 up vs Unstim	1.08495	1.2975	67.6466	0.0912783	2.80846e-11	7.57912e-14	0.00269868	1
4154	CLEC2B	CLEC2B	CLEC2B	0.0144675	1	0.0144675	0.815046	-1.22692	Sm16 down vs Unstim	-1.36549	-1.10242	67.6241	0.130578	1.96254e-11	7.57912e-14	0.00386189	1
26085	NLRP3	NLRP3	NLRP3	0.0145065	1	0.0145065	1.98564	1.98564	Sm16 up vs Unstim	1.38618	2.84436	67.4385	1.46898	0	5.04871e-29	0.0435651	1
3788	CDKN2AIP	CDKN2AIP	CDKN2AIP	0.0145291	1	0.0145291	1.67564	1.67564	Sm16 up vs Unstim	1.27829	2.1965	67.3312	0.831897	3.68059e-11	9.09495e-13	0.0247106	1
23067	LOC729355	LOC729355	LOC729355	0.0145329	1	0.0145329	0.914695	-1.09326	Sm16 down vs Unstim	-1.1456	-1.04332	67.313	0.0248211	1.0277e-10	7.57912e-14	0.000737482	1
5726	EDG1	EDG1	EDG1	0.0145412	1	0.0145412	0.707562	-1.4133	Sm16 down vs Unstim	-1.69452	-1.17876	67.2739	0.37361	2.72946e-11	3.03165e-13	0.0111071	1
34363	ZNF32	ZNF32	ZNF32	0.0145535	1	0.0145535	0.916625	-1.09096	Sm16 down vs Unstim	-1.14196	-1.04224	67.2155	0.0236616	0	1.6829e-29	0.00070405	1
32670	TNIP3	TNIP3	TNIP3	0.0145549	1	0.0145549	7.07744	7.07744	Sm16 up vs Unstim	2.53415	19.7661	67.2091	11.9559	2.13027e-13	7.57912e-14	0.355783	1
19453	LOC645434	LOC645434	LOC645434	0.0145708	1	0.0145708	1.21355	1.21355	Sm16 up vs Unstim	1.09627	1.34337	67.1341	0.116954	6.52587e-11	2.27374e-13	0.00348419	1
8583	HERC6	HERC6	HERC6	0.0145781	1	0.0145781	0.797783	-1.25347	Sm16 down vs Unstim	-1.4114	-1.11321	67.0997	0.159347	0	1.6829e-29	0.00474956	1
5398	DNAJA3	DNAJA3	DNAJA3	0.0145919	1	0.0145919	1.09827	1.09827	Sm16 up vs Unstim	1.04548	1.15373	67.0349	0.0274336	1.11119e-09	9.09495e-13	0.000818487	1
4262	CNN3	CNN3	CNN3	0.0145984	1	0.0145984	1.34651	1.34651	Sm16 up vs Unstim	1.15157	1.57444	67.0041	0.276345	3.67535e-11	3.03165e-13	0.00824861	1
28790	RAET1G	RAET1G	RAET1G	0.0146312	1	0.0146312	0.939702	-1.06417	Sm16 down vs Unstim	-1.09957	-1.0299	66.8508	0.0120756	2.09791e-10	7.57912e-14	0.000361271	1
6002	EPHA8	EPHA8	EPHA8	0.0146522	1	0.0146522	1.18986	1.18986	Sm16 up vs Unstim	1.08577	1.30392	66.753	0.0943422	2.68135e-11	7.57912e-14	0.00282661	1
29314	RNF19B	RNF19B	RNF19B	0.0146714	1	0.0146714	4.00839	4.00839	Sm16 up vs Unstim	1.92849	8.33148	66.6634	6.01815	1.67909e-12	3.03165e-13	0.180553	1
2628	C22ORF39	C22orf39	C22ORF39	0.0146765	1	0.0146765	0.860434	-1.1622	Sm16 down vs Unstim	-1.25803	-1.07368	66.6401	0.0705448	1.43192e-10	3.03165e-13	0.00211719	1
21359	LOC651506	LOC651506	LOC651506	0.0146812	1	0.0146812	1.25284	1.25284	Sm16 up vs Unstim	1.11247	1.41092	66.6178	0.158639	1.59137e-11	7.57912e-14	0.00476265	1
6196	ETS2	ETS2	ETS2	0.0146827	1	0.0146827	1.60623	1.60623	Sm16 up vs Unstim	1.25115	2.06208	66.6112	0.701119	4.32041e-11	9.09495e-13	0.0210511	1
18593	LOC643534	LOC643534	LOC643534	0.0146887	1	0.0146887	1.16658	1.16658	Sm16 up vs Unstim	1.07555	1.26531	66.5832	0.0741151	0	0	0.00222624	1
31752	SYNM	SYNM	SYNM	0.0146979	1	0.0146979	0.598179	-1.67174	Sm16 down vs Unstim	-2.19221	-1.27484	66.5408	0.824402	1.22348e-11	3.03165e-13	0.0247788	1
8231	GRAMD1A	GRAMD1A	GRAMD1A	0.0147068	1	0.0147068	2.28915	2.28915	Sm16 up vs Unstim	1.47877	3.54363	66.4994	2.14137	4.70734e-12	3.03165e-13	0.0644026	1
33344	UBTD1	UBTD1	UBTD1	0.0147078	1	0.0147078	0.538069	-1.8585	Sm16 down vs Unstim	-2.57742	-1.34011	66.4949	1.19922	8.40498e-12	3.03165e-13	0.0360697	1
16476	LOC284701	LOC284701	LOC284701	0.0147133	1	0.0147133	1.23001	1.23001	Sm16 up vs Unstim	1.1027	1.372	66.4692	0.133802	1.88256e-11	7.57912e-14	0.00402598	1
20612	LOC648763	LOC648763	LOC648763	0.0147184	1	0.0147184	1.11851	1.11851	Sm16 up vs Unstim	1.0543	1.18663	66.4457	0.039161	0	1.26218e-29	0.00117874	1
8582	HERC5	HERC5	HERC5	0.0147486	1	0.0147486	0.740212	-1.35097	Sm16 down vs Unstim	-1.58371	-1.15243	66.307	0.282522	3.55759e-11	3.03165e-13	0.00852163	1
24383	MFSD5	MFSD5	MFSD5	0.0147827	1	0.0147827	0.74716	-1.3384	Sm16 down vs Unstim	-1.56154	-1.14715	66.1506	0.265243	1.13412e-10	9.09495e-13	0.00801938	1
24216	MCCC1	MCCC1	MCCC1	0.0147877	1	0.0147877	0.754502	-1.32538	Sm16 down vs Unstim	-1.53841	-1.14185	66.1274	0.247746	4.04598e-11	3.03165e-13	0.00749299	1
30253	SHROOM3	SHROOM3	SHROOM3	0.0148016	1	0.0148016	3.00307	3.00307	Sm16 up vs Unstim	1.67788	5.3749	66.0642	3.77517	6.6316e-13	7.57912e-14	0.114288	1
24371	MFI2	MFI2	MFI2	0.0148025	1	0.0148025	0.80427	-1.24336	Sm16 down vs Unstim	-1.39533	-1.10795	66.0598	0.148127	6.76008e-11	3.03165e-13	0.00448464	1
34318	ZNF252	ZNF252	ZNF252	0.0148223	1	0.0148223	0.666395	-1.50061	Sm16 down vs Unstim	-1.86057	-1.2103	65.9697	0.514305	0	1.6829e-29	0.0155922	1
24549	MIPEP	MIPEP	MIPEP	0.0148243	1	0.0148243	0.707092	-1.41424	Sm16 down vs Unstim	-1.69929	-1.17701	65.9607	0.375046	0	0	0.0113718	1
9556	HS.267120		HS.267120	0.0148243	1	0.0148243	1.23847	1.23847	Sm16 up vs Unstim	1.1058	1.38706	65.9606	0.142816	1.75024e-11	7.57912e-14	0.00433033	1
30836	SNHG8	SNHG8	SNHG8	0.0148284	1	0.0148284	1.1446	1.1446	Sm16 up vs Unstim	1.06556	1.22951	65.9419	0.0569479	5.26567e-10	9.09495e-13	0.00172721	1
1184	ASAP1IT1	ASAP1IT1	ASAP1IT1	0.014834	1	0.014834	1.55544	1.55544	Sm16 up vs Unstim	1.23078	1.96575	65.9165	0.609278	4.91981e-11	9.09495e-13	0.0184864	1
32098	TEX2	TEX2	TEX2	0.0148351	1	0.0148351	0.549512	-1.8198	Sm16 down vs Unstim	-2.49936	-1.325	65.9116	1.11916	8.92723e-12	3.03165e-13	0.0339596	1
13747	LGI2	LGI2	LGI2	0.0148438	1	0.0148438	0.527044	-1.89738	Sm16 down vs Unstim	-2.66448	-1.35112	65.872	1.28068	0	1.6829e-29	0.0388839	1
3471	CCDC74A	CCDC74A	CCDC74A	0.0148451	1	0.0148451	0.761288	-1.31356	Sm16 down vs Unstim	-1.51792	-1.13672	65.8659	0.232247	1.07473e-11	7.57912e-14	0.00705212	1
33772	WDR34	WDR34	WDR34	0.0148453	1	0.0148453	0.748411	-1.33616	Sm16 down vs Unstim	-1.55807	-1.14587	65.8653	0.262208	3.80768e-11	3.03165e-13	0.00796194	1
28518	PTGER2	PTGER2	PTGER2	0.0148474	1	0.0148474	3.50553	3.50553	Sm16 up vs Unstim	1.80271	6.81681	65.8557	4.91215	5.08055e-13	7.57912e-14	0.149179	1
16285	LOC153561	LOC153561	LOC153561	0.0148647	1	0.0148647	0.858321	-1.16507	Sm16 down vs Unstim	-1.26343	-1.07436	65.7771	0.0728715	3.42063e-11	7.57912e-14	0.00221571	1
3809	CDT1	CDT1	CDT1	0.0149198	1	0.0149198	0.723791	-1.38161	Sm16 down vs Unstim	-1.64061	-1.16351	65.5286	0.326231	0	1.6829e-29	0.0099569	1
23547	LOC731419	LOC731419	LOC731419	0.0149257	1	0.0149257	0.792264	-1.2622	Sm16 down vs Unstim	-1.42854	-1.11523	65.5024	0.16929	1.46627e-11	7.57912e-14	0.00516896	1
16580	LOC339483	LOC339483	LOC339483	0.0149269	1	0.0149269	1.14609	1.14609	Sm16 up vs Unstim	1.06595	1.23227	65.4968	0.0580508	4.27563e-11	7.57912e-14	0.00177263	1
5432	DNAJC3	DNAJC3	DNAJC3	0.014932	1	0.014932	0.818579	-1.22163	Sm16 down vs Unstim	-1.35884	-1.09827	65.4739	0.125114	7.9325e-11	3.03165e-13	0.00382181	1
28410	PSCD1	PSCD1	PSCD1	0.0149378	1	0.0149378	1.26317	1.26317	Sm16 up vs Unstim	1.11558	1.43029	65.4482	0.170401	0	5.04871e-29	0.00520719	1
29933	SEC22C	SEC22C	SEC22C	0.0149391	1	0.0149391	0.804282	-1.24335	Sm16 down vs Unstim	-1.39605	-1.10734	65.4423	0.148108	6.69776e-11	3.03165e-13	0.00452636	1
8342	GTF2A1	GTF2A1	GTF2A1	0.0149689	1	0.0149689	0.947081	-1.05588	Sm16 down vs Unstim	-1.08689	-1.02575	65.309	0.00922937	2.68157e-10	7.57912e-14	0.000282637	1
5905	ELOVL7	ELOVL7	ELOVL7	0.0149696	1	0.0149696	4.06379	4.06379	Sm16 up vs Unstim	1.92628	8.5732	65.3059	6.13774	4.03211e-13	7.57912e-14	0.187969	1
31805	TACSTD2	TACSTD2	TACSTD2	0.0149751	1	0.0149751	0.759913	-1.31594	Sm16 down vs Unstim	-1.52311	-1.13695	65.2812	0.235335	0	1.26218e-29	0.0072099	1
25705	NAMPT	NAMPT	NAMPT	0.0149754	1	0.0149754	5.69749	5.69749	Sm16 up vs Unstim	2.25558	14.3916	65.2801	9.4526	3.14051e-12	9.09495e-13	0.289601	1
31553	STARD8	STARD8	STARD8	0.0149779	1	0.0149779	0.483439	-2.06851	Sm16 down vs Unstim	-3.04628	-1.40458	65.269	1.64932	0	1.6829e-29	0.0505392	1
7647	GAL3ST4	GAL3ST4	GAL3ST4	0.0149841	1	0.0149841	0.547843	-1.82534	Sm16 down vs Unstim	-2.51512	-1.32473	65.2414	1.13057	0	9.46633e-30	0.034658	1
4178	CLIC6	CLIC6	CLIC6	0.0149856	1	0.0149856	3.9923	3.9923	Sm16 up vs Unstim	1.90959	8.34651	65.2345	5.98332	1.65266e-12	3.03165e-13	0.18344	1
31001	SNORD12C	SNORD12C	SNORD12C	0.0150108	1	0.0150108	1.41566	1.41566	Sm16 up vs Unstim	1.17617	1.7039	65.1223	0.37721	6.54237e-12	7.57912e-14	0.0115847	1
929	APEX1	APEX1	APEX1	0.0150183	1	0.0150183	0.874401	-1.14364	Sm16 down vs Unstim	-1.2285	-1.06464	65.089	0.0562407	0	5.04871e-29	0.00172812	1
6292	FADD	FADD	FADD	0.0150197	1	0.0150197	0.823005	-1.21506	Sm16 down vs Unstim	-1.34808	-1.09516	65.0828	0.118464	8.32778e-11	3.03165e-13	0.0036404	1
4740	CUGBP2	CUGBP2	CUGBP2	0.0150503	1	0.0150503	0.730606	-1.36873	Sm16 down vs Unstim	-1.61844	-1.15755	64.9475	0.307589	3.20067e-11	3.03165e-13	0.00947193	1
33769	WDR3	WDR3	WDR3	0.0150519	1	0.0150519	1.41792	1.41792	Sm16 up vs Unstim	1.17674	1.70853	64.9408	0.380688	6.46454e-12	7.57912e-14	0.0117242	1
22322	LOC653934	LOC653934	LOC653934	0.0150614	1	0.0150614	0.88289	-1.13264	Sm16 down vs Unstim	-1.21055	-1.05975	64.8988	0.0484352	5.07767e-11	7.57912e-14	0.00149264	1
6583	FAM71E2	FAM71E2	FAM71E2	0.0150706	1	0.0150706	1.09094	1.09094	Sm16 up vs Unstim	1.04137	1.14288	64.8583	0.0236548	3.11714e-10	2.27374e-13	0.00072943	1
34639	ZNF695	ZNF695	ZNF695	0.0150966	1	0.0150966	0.824811	-1.2124	Sm16 down vs Unstim	-1.34392	-1.09375	64.7438	0.115813	2.1185e-11	7.57912e-14	0.00357758	1
23788	LRRC25	LRRC25	LRRC25	0.0151161	1	0.0151161	0.457025	-2.18807	Sm16 down vs Unstim	-3.32676	-1.43913	64.6586	1.91418	1.28006e-12	7.57912e-14	0.0592089	1
19296	LOC645038	LOC645038	LOC645038	0.0151259	1	0.0151259	0.837019	-1.19472	Sm16 down vs Unstim	-1.31408	-1.08619	64.6154	0.098817	7.43387e-11	2.27374e-13	0.00305862	1
33655	VPS11	VPS11	VPS11	0.0151347	1	0.0151347	0.8727	-1.14587	Sm16 down vs Unstim	-1.23253	-1.0653	64.5771	0.0578844	1.69109e-10	3.03165e-13	0.00179272	1
4846	CYLD	CYLD	CYLD	0.0151454	1	0.0151454	1.88169	1.88169	Sm16 up vs Unstim	1.34121	2.63997	64.5305	1.24769	5.87988e-12	2.27374e-13	0.0386698	1
4108	CLCC1	CLCC1	CLCC1	0.0151751	1	0.0151751	0.683118	-1.46388	Sm16 down vs Unstim	-1.79573	-1.19335	64.4014	0.453409	5.38262e-12	7.57912e-14	0.0140807	1
1382	ATPIF1	ATPIF1	ATPIF1	0.0151889	1	0.0151889	0.867412	-1.15285	Sm16 down vs Unstim	-1.24426	-1.06817	64.3415	0.0631667	0	1.6829e-29	0.00196348	1
16479	LOC284757	LOC284757	LOC284757	0.0152159	1	0.0152159	0.866258	-1.15439	Sm16 down vs Unstim	-1.24689	-1.06875	64.2245	0.0643553	0	1.26218e-29	0.00200407	1
27519	PHF11	PHF11	PHF11	0.0152287	1	0.0152287	1.19096	1.19096	Sm16 up vs Unstim	1.08426	1.30817	64.1691	0.0953544	1.02008e-10	3.03165e-13	0.00297197	1
5412	DNAJB9	DNAJB9	DNAJB9	0.015229	1	0.015229	1.35519	1.35519	Sm16 up vs Unstim	1.15106	1.59551	64.1678	0.288414	3.37248e-11	3.03165e-13	0.00898937	1
29679	S100A3	S100A3	S100A3	0.0152308	1	0.0152308	2.87656	2.87656	Sm16 up vs Unstim	1.63074	5.07413	64.1604	3.48544	2.79035e-12	3.03165e-13	0.108648	1
2703	C3ORF14	C3orf14	C3ORF14	0.0152833	1	0.0152833	0.937814	-1.06631	Sm16 down vs Unstim	-1.10379	-1.0301	63.9346	0.0128696	2.25913e-09	9.09495e-13	0.000402587	1
18004	LOC642213	LOC642213	LOC642213	0.0153002	1	0.0153002	1.21467	1.21467	Sm16 up vs Unstim	1.09392	1.34875	63.8627	0.118076	2.04963e-11	7.57912e-14	0.0036978	1
13767	LHX2	LHX2	LHX2	0.0153004	1	0.0153004	2.79051	2.79051	Sm16 up vs Unstim	1.60591	4.84892	63.8618	3.28794	2.94419e-12	3.03165e-13	0.102971	1
153	ABCA1	ABCA1	ABCA1	0.0153053	1	0.0153053	1.74964	1.74964	Sm16 up vs Unstim	1.29456	2.36471	63.8407	0.977019	2.97142e-11	9.09495e-13	0.030608	1
28081	PPOX	PPOX	PPOX	0.0153188	1	0.0153188	0.726421	-1.37661	Sm16 down vs Unstim	-1.63529	-1.15885	63.7831	0.31895	0	1.6829e-29	0.0100011	1
25416	MSH4	MSH4	MSH4	0.0153832	1	0.0153832	0.858881	-1.16431	Sm16 down vs Unstim	-1.26397	-1.0725	63.51	0.0722501	3.33114e-11	7.57912e-14	0.00227524	1
13213	KIAA1957	KIAA1957	KIAA1957	0.0154085	1	0.0154085	0.77518	-1.29002	Sm16 down vs Unstim	-1.48033	-1.12418	63.4032	0.202471	1.18669e-11	7.57912e-14	0.00638678	1
31034	SNORD36A	SNORD36A	SNORD36A	0.0154118	1	0.0154118	1.61535	1.61535	Sm16 up vs Unstim	1.24657	2.09323	63.3892	0.717972	0	1.6829e-29	0.0226528	1
18353	LOC642976	LOC642976	LOC642976	0.0154122	1	0.0154122	0.815985	-1.22551	Sm16 down vs Unstim	-1.36788	-1.09797	63.3874	0.129113	0	1.26218e-29	0.00407378	1
12233	HSD3B7	HSD3B7	HSD3B7	0.0154124	1	0.0154124	0.716304	-1.39606	Sm16 down vs Unstim	-1.67191	-1.16572	63.3866	0.347557	6.91132e-12	7.57912e-14	0.0109662	1
16468	LOC284428	LOC284428	LOC284428	0.0154159	1	0.0154159	1.10966	1.10966	Sm16 up vs Unstim	1.04898	1.17386	63.3719	0.0338046	0	1.26218e-29	0.00106686	1
33444	UNG	UNG	UNG	0.01542	1	0.01542	0.800479	-1.24925	Sm16 down vs Unstim	-1.40895	-1.10765	63.3547	0.154623	6.21089e-11	3.03165e-13	0.00488119	1
15827	LOC100134000	LOC100134000	LOC100134000	0.0154245	1	0.0154245	2.94636	2.94636	Sm16 up vs Unstim	1.64274	5.28447	63.336	3.6454	6.58406e-13	7.57912e-14	0.115113	1
34397	ZNF367	ZNF367	ZNF367	0.0154291	1	0.0154291	0.837267	-1.19436	Sm16 down vs Unstim	-1.31476	-1.08499	63.3166	0.0984892	2.43623e-11	7.57912e-14	0.003111	1
413	ADAP2	ADAP2	ADAP2	0.0154412	1	0.0154412	0.565324	-1.7689	Sm16 down vs Unstim	-2.40822	-1.2993	63.2658	1.01562	9.44245e-12	3.03165e-13	0.0321066	1
13509	KRTAP19-1	KRTAP19-1	KRTAP19-1	0.0154414	1	0.0154414	1.08106	1.08106	Sm16 up vs Unstim	1.03643	1.12761	63.2648	0.0189641	0	1.26218e-29	0.000599515	1
22740	LOC728522	LOC728522	LOC728522	0.0154471	1	0.0154471	1.17298	1.17298	Sm16 up vs Unstim	1.07597	1.27874	63.241	0.0794741	9.04656e-11	2.27374e-13	0.00251337	1
24197	MBOAT1	MBOAT1	MBOAT1	0.0154483	1	0.0154483	0.685399	-1.459	Sm16 down vs Unstim	-1.78988	-1.1893	63.2359	0.445511	5.37891e-12	7.57912e-14	0.0140904	1
7627	GAGE12E	GAGE12E	GAGE12E	0.0154533	1	0.0154533	1.19957	1.19957	Sm16 up vs Unstim	1.08708	1.32371	63.2149	0.103377	2.31731e-11	7.57912e-14	0.00327065	1
25412	MSC	MSC	MSC	0.0154546	1	0.0154546	4.68357	4.68357	Sm16 up vs Unstim	2.03082	10.8015	63.2093	7.44335	1.28725e-12	3.03165e-13	0.235514	1
307	ACSL1	ACSL1	ACSL1	0.0154717	1	0.0154717	3.48687	3.48687	Sm16 up vs Unstim	1.77301	6.8574	63.1381	4.87045	0	5.04871e-29	0.154279	1
6914	FIS	FIS	FIS	0.0154734	1	0.0154734	1.19741	1.19741	Sm16 up vs Unstim	1.08611	1.32011	63.131	0.101331	2.36096e-11	7.57912e-14	0.00321019	1
8038	GOLGA9P	GOLGA9P	GOLGA9P	0.0154941	1	0.0154941	0.519289	-1.92571	Sm16 down vs Unstim	-2.74668	-1.35012	63.0447	1.34065	0	9.46633e-30	0.0425301	1
31241	SPA17	SPA17	SPA17	0.0154953	1	0.0154953	0.807707	-1.23807	Sm16 down vs Unstim	-1.38997	-1.10277	63.0395	0.142386	0	6.73161e-29	0.00451734	1
5158	DENND2D	DENND2D	DENND2D	0.0154983	1	0.0154983	1.68998	1.68998	Sm16 up vs Unstim	1.27168	2.24587	63.0271	0.859583	1.11145e-11	3.03165e-13	0.0272766	1
1978	C12ORF61	C12orf61	C12ORF61	0.0155002	1	0.0155002	1.47357	1.47357	Sm16 up vs Unstim	1.1943	1.81815	63.0192	0.469256	5.08922e-12	7.57912e-14	0.0148925	1
31352	SPNS2	SPNS2	SPNS2	0.0155073	1	0.0155073	0.488308	-2.04789	Sm16 down vs Unstim	-3.02046	-1.38848	62.9896	1.60416	0	1.6829e-29	0.050934	1
826	ANKRD50	ANKRD50	ANKRD50	0.0155104	1	0.0155104	0.73485	-1.36082	Sm16 down vs Unstim	-1.60822	-1.15148	62.9767	0.296341	3.22135e-11	3.03165e-13	0.00941112	1
28150	PPTC7	PPTC7	PPTC7	0.0155297	1	0.0155297	2.01759	2.01759	Sm16 up vs Unstim	1.37864	2.95266	62.8965	1.53814	1.85952e-11	9.09495e-13	0.0489102	1
22048	LOC653265	LOC653265	LOC653265	0.0155501	1	0.0155501	1.31145	1.31145	Sm16 up vs Unstim	1.13195	1.51943	62.8121	0.229517	1.03709e-11	7.57912e-14	0.00730805	1
34075	ZC3H12A	ZC3H12A	ZC3H12A	0.0155674	1	0.0155674	6.21266	6.21266	Sm16 up vs Unstim	2.30339	16.7566	62.7408	10.4165	9.13013e-13	3.03165e-13	0.332049	1
14208	LOC100129034	LOC100129034	LOC100129034	0.0155684	1	0.0155684	1.26042	1.26042	Sm16 up vs Unstim	1.11151	1.42928	62.7367	0.167237	5.68642e-11	3.03165e-13	0.00533139	1
26435	OBFC2B	OBFC2B	OBFC2B	0.0155807	1	0.0155807	0.840071	-1.19038	Sm16 down vs Unstim	-1.30862	-1.08281	62.6859	0.0948152	1.00217e-10	3.03165e-13	0.00302509	1
31845	TANK	TANK	TANK	0.0155909	1	0.0155909	2.04641	2.04641	Sm16 up vs Unstim	1.38653	3.02033	62.6438	1.60092	5.93139e-12	3.03165e-13	0.051112	1
34065	ZBTB6	ZBTB6	ZBTB6	0.0155995	1	0.0155995	1.10712	1.10712	Sm16 up vs Unstim	1.04752	1.17011	62.6084	0.0323315	7.33829e-11	7.57912e-14	0.00103282	1
33534	USP45	USP45	USP45	0.0156088	1	0.0156088	1.24863	1.24863	Sm16 up vs Unstim	1.10657	1.40893	62.5702	0.153935	1.54035e-11	7.57912e-14	0.00492038	1
22898	LOC728897	LOC728897	LOC728897	0.0156409	1	0.0156409	1.23243	1.23243	Sm16 up vs Unstim	1.09987	1.38096	62.4388	0.136356	5.20584e-11	2.27374e-13	0.00436766	1
24474	MGC42105	MGC42105	MGC42105	0.0156627	1	0.0156627	1.47529	1.47529	Sm16 up vs Unstim	1.19359	1.82347	62.3498	0.472074	0	9.46633e-30	0.0151428	1
12700	IQSEC1	IQSEC1	IQSEC1	0.0156816	1	0.0156816	0.716188	-1.39628	Sm16 down vs Unstim	-1.67501	-1.16393	62.273	0.347893	2.71333e-11	3.03165e-13	0.0111732	1
5442	DNAL1	DNAL1	DNAL1	0.0156858	1	0.0156858	1.17371	1.17371	Sm16 up vs Unstim	1.07554	1.28083	62.256	0.0800919	0	1.6829e-29	0.00257299	1
32097	TEX15	TEX15	TEX15	0.0156941	1	0.0156941	1.07919	1.07919	Sm16 up vs Unstim	1.03525	1.125	62.2222	0.0181333	1.30034e-10	7.57912e-14	0.000582855	1
28524	PTGFR	PTGFR	PTGFR	0.015698	1	0.015698	1.47214	1.47214	Sm16 up vs Unstim	1.19214	1.8179	62.2062	0.4669	0	9.46633e-30	0.0150114	1
7433	FOXO3	FOXO3	FOXO3	0.0156989	1	0.0156989	1.08767	1.08767	Sm16 up vs Unstim	1.03893	1.1387	62.2026	0.0220488	1.2829e-09	9.09495e-13	0.000708935	1
627	ALDH1A3	ALDH1A3	ALDH1A3	0.0157012	1	0.0157012	1.52933	1.52933	Sm16 up vs Unstim	1.21294	1.92824	62.1934	0.563465	0	9.46633e-30	0.0181198	1
12201	HS1BP3	HS1BP3	HS1BP3	0.0157187	1	0.0157187	0.565826	-1.76733	Sm16 down vs Unstim	-2.41172	-1.29511	62.1225	1.01247	0	1.6829e-29	0.0325958	1
34691	ZNF776	ZNF776	ZNF776	0.0157311	1	0.0157311	0.81028	-1.23414	Sm16 down vs Unstim	-1.3844	-1.10019	62.0724	0.138176	1.70238e-11	7.57912e-14	0.00445208	1
24355	METTL7B	METTL7B	METTL7B	0.0157372	1	0.0157372	0.682346	-1.46553	Sm16 down vs Unstim	-1.80579	-1.18939	62.0475	0.456103	2.0621e-11	3.03165e-13	0.0147018	1
6443	FAM174B	FAM174B	FAM174B	0.0157525	1	0.0157525	0.731985	-1.36615	Sm16 down vs Unstim	-1.62012	-1.15199	61.9858	0.303903	7.72942e-12	7.57912e-14	0.00980555	1
27109	PAQR8	PAQR8	PAQR8	0.0157594	1	0.0157594	1.82425	1.82425	Sm16 up vs Unstim	1.31332	2.53396	61.9581	1.12833	0	1.6829e-29	0.0364223	1
33219	TXNDC14	TXNDC14	TXNDC14	0.0157628	1	0.0157628	1.07389	1.07389	Sm16 up vs Unstim	1.03284	1.11657	61.9446	0.0158662	0	5.04871e-29	0.00051227	1
29720	SAMD14	SAMD14	SAMD14	0.0157632	1	0.0157632	1.52974	1.52974	Sm16 up vs Unstim	1.21252	1.92994	61.9429	0.564174	1.66428e-11	3.03165e-13	0.0182159	1
24662	MIR135A2	MIR135A2	MIR135A2	0.0157699	1	0.0157699	1.10091	1.10091	Sm16 up vs Unstim	1.04453	1.16034	61.9159	0.0288571	0	1.6829e-29	0.000932139	1
4784	CXORF12	CXorf12	CXORF12	0.0157708	1	0.0157708	0.588292	-1.69984	Sm16 down vs Unstim	-2.27195	-1.27179	61.9123	0.878748	1.06798e-11	3.03165e-13	0.0283869	1
32747	TP53BP2	TP53BP2	TP53BP2	0.0157771	1	0.0157771	1.98725	1.98725	Sm16 up vs Unstim	1.36498	2.89318	61.8871	1.47244	1.91132e-11	9.09495e-13	0.0475847	1
26510	OPN3	OPN3	OPN3	0.0158418	1	0.0158418	1.55996	1.55996	Sm16 up vs Unstim	1.22256	1.99047	61.628	0.617297	0	1.6829e-29	0.020033	1
23690	LOC93622	LOC93622	LOC93622	0.0158474	1	0.0158474	0.757344	-1.3204	Sm16 down vs Unstim	-1.53771	-1.1338	61.606	0.241176	3.87202e-11	3.03165e-13	0.00782962	1
24636	MIR1293	MIR1293	MIR1293	0.0158502	1	0.0158502	1.39693	1.39693	Sm16 up vs Unstim	1.16302	1.6779	61.5946	0.348868	0	1.26218e-29	0.0113279	1
14166	LOC100128893	LOC100128893	LOC100128893	0.0158611	1	0.0158611	0.962982	-1.03844	Sm16 down vs Unstim	-1.06015	-1.01718	61.5514	0.0044422	5.25084e-10	7.57912e-14	0.000144341	1
9853	HS.408455		HS.408455	0.0158646	1	0.0158646	0.786339	-1.27172	Sm16 down vs Unstim	-1.45093	-1.11464	61.5374	0.180382	1.29281e-11	7.57912e-14	0.0058625	1
14738	LOC100130764	LOC100130764	LOC100130764	0.0158709	1	0.0158709	0.888865	-1.12503	Sm16 down vs Unstim	-1.20014	-1.05462	61.5125	0.0433312	1.61388e-10	2.27374e-13	0.00140886	1
27381	PDSS1	PDSS1	PDSS1	0.0158795	1	0.0158795	1.55284	1.55284	Sm16 up vs Unstim	1.21968	1.97701	61.4783	0.604668	1.54118e-11	3.03165e-13	0.0196709	1
9358	HS.183831		HS.183831	0.0158944	1	0.0158944	1.47303	1.47303	Sm16 up vs Unstim	1.19086	1.82206	61.4192	0.468363	4.96947e-12	7.57912e-14	0.0152514	1
26155	NOS3	NOS3	NOS3	0.0158971	1	0.0158971	0.869104	-1.15061	Sm16 down vs Unstim	-1.24274	-1.06531	61.4086	0.0614482	3.78712e-11	7.57912e-14	0.00200129	1
23233	LOC729779	LOC729779	LOC729779	0.0159349	1	0.0159349	0.78908	-1.2673	Sm16 down vs Unstim	-1.44356	-1.11256	61.2595	0.175197	1.32506e-11	7.57912e-14	0.00571984	1
28989	RCN1	RCN1	RCN1	0.0159388	1	0.0159388	1.8795	1.8795	Sm16 up vs Unstim	1.32854	2.65896	61.2441	1.24311	7.46801e-12	3.03165e-13	0.0405951	1
28807	RALGDS	RALGDS	RALGDS	0.0159633	1	0.0159633	1.4692	1.4692	Sm16 up vs Unstim	1.18891	1.81558	61.1478	0.462093	2.00586e-11	3.03165e-13	0.015114	1
20957	LOC650014	LOC650014	LOC650014	0.0159864	1	0.0159864	1.28717	1.28717	Sm16 up vs Unstim	1.12012	1.47913	61.0573	0.198966	0	1.6829e-29	0.00651735	1
31586	STK24	STK24	STK24	0.0160091	1	0.0160091	0.836067	-1.19608	Sm16 down vs Unstim	-1.3201	-1.0837	60.9686	0.100086	2.77016e-10	9.09495e-13	0.00328319	1
28872	RASIP1	RASIP1	RASIP1	0.0160191	1	0.0160191	0.854339	-1.1705	Sm16 down vs Unstim	-1.2766	-1.07321	60.9296	0.0773745	0	1.26218e-29	0.0025398	1
10028	HS.461819		HS.461819	0.0160215	1	0.0160215	1.32898	1.32898	Sm16 up vs Unstim	1.13613	1.55457	60.9202	0.252544	0	9.46633e-30	0.00829099	1
7373	FNDC1	FNDC1	FNDC1	0.0160394	1	0.0160394	1.19029	1.19029	Sm16 up vs Unstim	1.08125	1.31034	60.8507	0.0947417	2.43396e-11	7.57912e-14	0.00311391	1
27807	PLK3	PLK3	PLK3	0.0160409	1	0.0160409	1.98316	1.98316	Sm16 up vs Unstim	1.35936	2.89322	60.8449	1.46363	1.57536e-12	7.57912e-14	0.0481103	1
1445	B3GNT6	B3GNT6	B3GNT6	0.0160513	1	0.0160513	0.502063	-1.99178	Sm16 down vs Unstim	-2.91312	-1.36184	60.8041	1.48223	6.21823e-12	3.03165e-13	0.0487542	1
11555	HS.569344		HS.569344	0.016059	1	0.016059	0.864452	-1.1568	Sm16 down vs Unstim	-1.25364	-1.06744	60.7743	0.0662401	3.47687e-11	7.57912e-14	0.00217987	1
31036	SNORD36C	SNORD36C	SNORD36C	0.016091	1	0.016091	1.52384	1.52384	Sm16 up vs Unstim	1.20745	1.92314	60.6505	0.553972	1.65957e-11	3.03165e-13	0.0182677	1
15771	LOC100133866	LOC100133866	LOC100133866	0.0160912	1	0.0160912	1.81031	1.81031	Sm16 up vs Unstim	1.30421	2.51279	60.65	1.09971	2.08998e-12	7.57912e-14	0.036264	1
9516	HS.250624		HS.250624	0.0161338	1	0.0161338	1.17604	1.17604	Sm16 up vs Unstim	1.07513	1.28641	60.4858	0.0820864	2.79236e-11	7.57912e-14	0.00271424	1
24289	MED27	MED27	MED27	0.0161654	1	0.0161654	1.16017	1.16017	Sm16 up vs Unstim	1.06854	1.25965	60.3647	0.0689077	1.3279e-10	3.03165e-13	0.00228305	1
2411	C1ORF222	C1orf222	C1ORF222	0.0161702	1	0.0161702	1.18261	1.18261	Sm16 up vs Unstim	1.0777	1.29774	60.3464	0.0878293	2.60376e-11	7.57912e-14	0.00291084	1
28419	PSEN2	PSEN2	PSEN2	0.0161703	1	0.0161703	0.591369	-1.69099	Sm16 down vs Unstim	-2.26206	-1.26409	60.3459	0.861551	0	6.73161e-29	0.0285538	1
12534	IL1R2	IL1R2	IL1R2	0.0161753	1	0.0161753	1.30546	1.30546	Sm16 up vs Unstim	1.12625	1.51319	60.3267	0.221831	1.03057e-11	7.57912e-14	0.00735434	1
26276	NRP2	NRP2	NRP2	0.0161976	1	0.0161976	1.75356	1.75356	Sm16 up vs Unstim	1.28441	2.39409	60.2415	0.984854	0	9.46633e-30	0.0326968	1
24517	MGST3	MGST3	MGST3	0.0162716	1	0.0162716	0.896161	-1.11587	Sm16 down vs Unstim	-1.18596	-1.04992	59.961	0.0375267	2.42202e-10	3.03165e-13	0.0012517	1
27524	PHF16	PHF16	PHF16	0.0162959	1	0.0162959	1.59529	1.59529	Sm16 up vs Unstim	1.2304	2.0684	59.8693	0.68105	1.33252e-11	3.03165e-13	0.0227512	1
12699	IQGAP3	IQGAP3	IQGAP3	0.0163052	1	0.0163052	0.645568	-1.54902	Sm16 down vs Unstim	-1.97595	-1.21434	59.8343	0.597923	1.13767e-11	2.27374e-13	0.019986	1
10234	HS.528210		HS.528210	0.0163068	1	0.0163068	1.12164	1.12164	Sm16 up vs Unstim	1.05226	1.1956	59.8283	0.0411423	1.65321e-10	2.27374e-13	0.00137535	1
12868	KANK1	KANK1	KANK1	0.0163193	1	0.0163193	2.04005	2.04005	Sm16 up vs Unstim	1.37193	3.03355	59.7814	1.58704	5.70988e-12	3.03165e-13	0.0530948	1
9512	HS.249577		HS.249577	0.0163404	1	0.0163404	1.13314	1.13314	Sm16 up vs Unstim	1.05695	1.21482	59.702	0.0487768	4.63836e-11	7.57912e-14	0.00163401	1
433	ADCY8	ADCY8	ADCY8	0.0163433	1	0.0163433	0.570396	-1.75317	Sm16 down vs Unstim	-2.39668	-1.28244	59.6914	0.984061	0	1.6829e-29	0.0329717	1
6874	FGF8	FGF8	FGF8	0.0163446	1	0.0163446	1.10447	1.10447	Sm16 up vs Unstim	1.04501	1.16732	59.6863	0.030827	7.33724e-11	7.57912e-14	0.00103297	1
26156	NOSIP	NOSIP	NOSIP	0.0163473	1	0.0163473	0.900942	-1.10995	Sm16 down vs Unstim	-1.17635	-1.0473	59.6763	0.0339725	0	6.73161e-29	0.00113856	1
10247	HS.529633		HS.529633	0.0163614	1	0.0163614	0.656291	-1.52372	Sm16 down vs Unstim	-1.92673	-1.205	59.6236	0.553754	4.08028e-12	7.57912e-14	0.018575	1
3665	CD70	CD70	CD70	0.0163633	1	0.0163633	2.93979	2.93979	Sm16 up vs Unstim	1.61193	5.36152	59.6164	3.63037	0	1.6829e-29	0.121791	1
6150	ERICH1	ERICH1	ERICH1	0.0163714	1	0.0163714	1.32137	1.32137	Sm16 up vs Unstim	1.13127	1.54342	59.5863	0.242451	3.72539e-11	3.03165e-13	0.0081378	1
26431	OAZ2	OAZ2	OAZ2	0.0163862	1	0.0163862	1.30593	1.30593	Sm16 up vs Unstim	1.12532	1.51552	59.5309	0.222426	1.21711e-10	9.09495e-13	0.0074726	1
21956	LOC653086	LOC653086	LOC653086	0.0164113	1	0.0164113	1.31562	1.31562	Sm16 up vs Unstim	1.12887	1.53326	59.4378	0.234915	1.15059e-10	9.09495e-13	0.00790458	1
3879	CEP135	CEP135	CEP135	0.0164119	1	0.0164119	1.44633	1.44633	Sm16 up vs Unstim	1.17712	1.77711	59.4356	0.425174	2.11899e-11	3.03165e-13	0.0143071	1
5792	EGR3	EGR3	EGR3	0.0164253	1	0.0164253	1.22105	1.22105	Sm16 up vs Unstim	1.09221	1.36508	59.386	0.124517	1.80736e-11	7.57912e-14	0.00419348	1
32701	TNS3	TNS3	TNS3	0.0164315	1	0.0164315	0.712902	-1.40272	Sm16 down vs Unstim	-1.69451	-1.16117	59.363	0.357543	2.51673e-11	3.03165e-13	0.012046	1
1486	BAIAP2	BAIAP2	BAIAP2	0.0164524	1	0.0164524	0.644426	-1.55177	Sm16 down vs Unstim	-1.98364	-1.21392	59.2855	0.602768	3.72724e-12	7.57912e-14	0.0203344	1
33299	UBE2L6	UBE2L6	UBE2L6	0.0164732	1	0.0164732	0.914666	-1.0933	Sm16 down vs Unstim	-1.14921	-1.0401	59.2087	0.0248391	3.61325e-10	3.03165e-13	0.000839036	1
16461	LOC284352	LOC284352	LOC284352	0.016502	1	0.016502	1.18509	1.18509	Sm16 up vs Unstim	1.07764	1.30324	59.1029	0.0900313	2.48774e-11	7.57912e-14	0.00304659	1
14090	LOC100128588	LOC100128588	LOC100128588	0.0165518	1	0.0165518	0.928841	-1.07661	Sm16 down vs Unstim	-1.12209	-1.03297	58.9205	0.0170124	1.31247e-10	7.57912e-14	0.00057747	1
13286	KIRREL	KIRREL	KIRREL	0.0165736	1	0.0165736	0.833039	-1.20042	Sm16 down vs Unstim	-1.32995	-1.08351	58.841	0.104183	6.42084e-11	2.27374e-13	0.00354118	1
33293	UBE2H	UBE2H	UBE2H	0.0165842	1	0.0165842	1.71505	1.71505	Sm16 up vs Unstim	1.26714	2.32129	58.8026	0.90851	9.81105e-12	3.03165e-13	0.0309003	1
2240	C17ORF96	C17orf96	C17ORF96	0.0166007	1	0.0166007	4.90173	4.90173	Sm16 up vs Unstim	2.00816	11.9647	58.7424	7.88878	3.3862e-12	9.09495e-13	0.268589	1
26346	NUDT1	NUDT1	NUDT1	0.016607	1	0.016607	0.756869	-1.32123	Sm16 down vs Unstim	-1.54493	-1.12993	58.7196	0.242267	3.67399e-11	3.03165e-13	0.00825164	1
11066	HS.554445		HS.554445	0.0166532	1	0.0166532	0.826593	-1.20978	Sm16 down vs Unstim	-1.34652	-1.08693	58.5526	0.113232	1.9596e-11	7.57912e-14	0.00386769	1
726	AMPD3	AMPD3	AMPD3	0.016654	1	0.016654	3.93237	3.93237	Sm16 up vs Unstim	1.82086	8.49243	58.5499	5.8533	3.79066e-13	7.57912e-14	0.199942	1
31862	TAS1R2	TAS1R2	TAS1R2	0.0166572	1	0.0166572	0.937389	-1.06679	Sm16 down vs Unstim	-1.1063	-1.0287	58.5382	0.0130517	1.69966e-10	7.57912e-14	0.00044592	1
29687	S100A9	S100A9	S100A9	0.0166668	1	0.0166668	2.36945	2.36945	Sm16 up vs Unstim	1.45847	3.84943	58.5038	2.32336	3.81696e-12	3.03165e-13	0.0794258	1
30406	SLC22A12	SLC22A12	SLC22A12	0.0166942	1	0.0166942	0.889391	-1.12436	Sm16 down vs Unstim	-1.20107	-1.05256	58.4052	0.042897	5.15956e-11	7.57912e-14	0.00146895	1
18675	LOC643752	LOC643752	LOC643752	0.0167043	1	0.0167043	1.45723	1.45723	Sm16 up vs Unstim	1.17878	1.80145	58.3691	0.442645	1.49912e-11	2.27374e-13	0.0151671	1
5186	DGAT2	DGAT2	DGAT2	0.0167156	1	0.0167156	1.69862	1.69862	Sm16 up vs Unstim	1.26028	2.28942	58.3285	0.876371	7.56664e-12	2.27374e-13	0.0300495	1
4327	COL19A1	COL19A1	COL19A1	0.0167163	1	0.0167163	0.878103	-1.13882	Sm16 down vs Unstim	-1.22535	-1.0584	58.3262	0.0527557	1.25691e-10	2.27374e-13	0.00180899	1
13356	KLHL5	KLHL5	KLHL5	0.0167182	1	0.0167182	1.56741	1.56741	Sm16 up vs Unstim	1.21679	2.01908	58.3193	0.630608	1.40185e-11	3.03165e-13	0.021626	1
24564	MIR1185-1	MIR1185-1	MIR1185-1	0.0167185	1	0.0167185	1.3067	1.3067	Sm16 up vs Unstim	1.12388	1.51926	58.3184	0.223408	3.9569e-11	3.03165e-13	0.00766168	1
27365	PDK2	PDK2	PDK2	0.0167221	1	0.0167221	0.723934	-1.38134	Sm16 down vs Unstim	-1.65714	-1.15145	58.3053	0.325831	6.78116e-12	7.57912e-14	0.0111767	1
33823	WDR81	WDR81	WDR81	0.016745	1	0.016745	0.714612	-1.39936	Sm16 down vs Unstim	-1.69128	-1.15782	58.2236	0.352499	2.50374e-11	3.03165e-13	0.0121085	1
31424	SRGAP1	SRGAP1	SRGAP1	0.0167561	1	0.0167561	1.57536	1.57536	Sm16 up vs Unstim	1.21911	2.0357	58.1841	0.644871	1.36767e-11	3.03165e-13	0.0221666	1
29674	S100A12	S100A12	S100A12	0.0167609	1	0.0167609	2.35436	2.35436	Sm16 up vs Unstim	1.45238	3.8165	58.167	2.28907	0	9.46633e-30	0.0787068	1
14960	LOC100131509	LOC100131509	LOC100131509	0.0167681	1	0.0167681	1.30816	1.30816	Sm16 up vs Unstim	1.12417	1.52226	58.1413	0.225275	9.78049e-12	7.57912e-14	0.00774922	1
34338	ZNF280A	ZNF280A	ZNF280A	0.0167876	1	0.0167876	0.194517	-5.14095	Sm16 down vs Unstim	-12.9572	-2.03975	58.0719	8.36882	2.62961e-13	7.57912e-14	0.288223	1
280	ACOT11	ACOT11	ACOT11	0.0168168	1	0.0168168	0.591107	-1.69174	Sm16 down vs Unstim	-2.27704	-1.25689	57.9685	0.863004	1.01819e-11	3.03165e-13	0.0297749	1
27181	PCCA	PCCA	PCCA	0.0168186	1	0.0168186	0.723513	-1.38215	Sm16 down vs Unstim	-1.65954	-1.15112	57.9621	0.327007	0	6.73161e-29	0.0112835	1
6200	ETV3L	ETV3L	ETV3L	0.016831	1	0.016831	4.82164	4.82164	Sm16 up vs Unstim	1.98126	11.734	57.9186	7.7261	2.84084e-13	7.57912e-14	0.266792	1
27774	PLEKHA9	PLEKHA9	PLEKHA9	0.0168538	1	0.0168538	0.748281	-1.3364	Sm16 down vs Unstim	-1.57465	-1.13419	57.8382	0.262523	0	1.6829e-29	0.00907785	1
30300	SIRT4	SIRT4	SIRT4	0.0168637	1	0.0168637	1.27879	1.27879	Sm16 up vs Unstim	1.11265	1.46973	57.8032	0.188799	1.16022e-11	7.57912e-14	0.00653249	1
25959	NEUROG3	NEUROG3	NEUROG3	0.0168708	1	0.0168708	0.845478	-1.18276	Sm16 down vs Unstim	-1.30065	-1.07556	57.7781	0.0879624	2.48917e-11	7.57912e-14	0.00304483	1
34409	ZNF395	ZNF395	ZNF395	0.016879	1	0.016879	0.437785	-2.28422	Sm16 down vs Unstim	-3.64631	-1.43095	57.7494	2.13024	4.1093e-12	3.03165e-13	0.0737753	1
29591	RSAD1	RSAD1	RSAD1	0.016929	1	0.016929	0.85215	-1.1735	Sm16 down vs Unstim	-1.28495	-1.07172	57.5746	0.0799173	1.09204e-10	3.03165e-13	0.00277613	1
20074	LOC646996	LOC646996	LOC646996	0.0169375	1	0.0169375	1.21278	1.21278	Sm16 up vs Unstim	1.08708	1.35301	57.5447	0.116187	7.50752e-11	3.03165e-13	0.00403815	1
13595	LAMA5	LAMA5	LAMA5	0.0169863	1	0.0169863	1.41912	1.41912	Sm16 up vs Unstim	1.16323	1.7313	57.3752	0.382534	2.27354e-11	3.03165e-13	0.0133345	1
12741	ISG20L2	ISG20L2	ISG20L2	0.0169923	1	0.0169923	1.21639	1.21639	Sm16 up vs Unstim	1.08828	1.35958	57.3544	0.119797	2.17716e-10	9.09495e-13	0.00417743	1
15082	LOC100131866	LOC100131866	LOC100131866	0.0169974	1	0.0169974	1.12917	1.12917	Sm16 up vs Unstim	1.05385	1.20986	57.3368	0.0460724	1.88643e-10	3.03165e-13	0.00160708	1
15327	LOC100132632	LOC100132632	LOC100132632	0.0170014	1	0.0170014	1.16106	1.16106	Sm16 up vs Unstim	1.06659	1.2639	57.3231	0.0696268	3.11991e-11	7.57912e-14	0.00242928	1
1178	ASAH1	ASAH1	ASAH1	0.0170042	1	0.0170042	1.12543	1.12543	Sm16 up vs Unstim	1.05233	1.20361	57.3132	0.0435931	0	1.6829e-29	0.00152122	1
22688	LOC728401	LOC728401	LOC728401	0.0170046	1	0.0170046	1.05356	1.05356	Sm16 up vs Unstim	1.02278	1.08527	57.312	0.00849922	2.55538e-10	7.57912e-14	0.000296595	1
8210	GPRC5C	GPRC5C	GPRC5C	0.0170057	1	0.0170057	0.657982	-1.5198	Sm16 down vs Unstim	-1.928	-1.19802	57.3083	0.547005	3.97023e-12	7.57912e-14	0.0190899	1
6850	FGD3	FGD3	FGD3	0.0170063	1	0.0170063	0.458982	-2.17873	Sm16 down vs Unstim	-3.39181	-1.39951	57.306	1.89334	0	6.73161e-29	0.0660783	1
16547	LOC286297	LOC286297	LOC286297	0.0170091	1	0.0170091	1.1461	1.1461	Sm16 up vs Unstim	1.06062	1.23848	57.2964	0.0580582	3.73984e-11	7.57912e-14	0.00202659	1
8477	HAVCR2	HAVCR2	HAVCR2	0.0170204	1	0.0170204	0.569138	-1.75704	Sm16 down vs Unstim	-2.42086	-1.27525	57.2574	0.99182	8.7508e-12	3.03165e-13	0.0346443	1
28416	PSD3	PSD3	PSD3	0.0170296	1	0.0170296	1.46301	1.46301	Sm16 up vs Unstim	1.17831	1.8165	57.2255	0.451999	5.75735e-11	9.09495e-13	0.0157971	1
23921	LY9	LY9	LY9	0.0170363	1	0.0170363	0.68216	-1.46593	Sm16 down vs Unstim	-1.82228	-1.17927	57.2026	0.456756	4.74592e-12	7.57912e-14	0.0159698	1
543	AHCTF1	AHCTF1	AHCTF1	0.0170588	1	0.0170588	1.26942	1.26942	Sm16 up vs Unstim	1.10822	1.45407	57.1251	0.177677	4.87353e-11	3.03165e-13	0.00622065	1
30719	SLMO1	SLMO1	SLMO1	0.0170604	1	0.0170604	0.752985	-1.32805	Sm16 down vs Unstim	-1.56084	-1.12997	57.1194	0.251298	3.44544e-11	3.03165e-13	0.00879903	1
28242	PRIMA1	PRIMA1	PRIMA1	0.0170656	1	0.0170656	1.14447	1.14447	Sm16 up vs Unstim	1.05983	1.23586	57.1016	0.0568472	3.80652e-11	7.57912e-14	0.00199109	1
10129	HS.512090		HS.512090	0.0170715	1	0.0170715	1.15029	1.15029	Sm16 up vs Unstim	1.06213	1.24577	57.0815	0.0612067	3.53415e-11	7.57912e-14	0.00214454	1
30610	SLC46A3	SLC46A3	SLC46A3	0.017081	1	0.017081	0.617697	-1.61892	Sm16 down vs Unstim	-2.13015	-1.23038	57.0489	0.724597	0	0	0.0254027	1
24029	MAK	MAK	MAK	0.0170825	1	0.0170825	1.16377	1.16377	Sm16 up vs Unstim	1.06744	1.26879	57.0438	0.0718147	3.01012e-11	7.57912e-14	0.00251788	1
823	ANKRD47	ANKRD47	ANKRD47	0.0170856	1	0.0170856	0.768691	-1.30091	Sm16 down vs Unstim	-1.51126	-1.11984	57.0331	0.216058	3.001e-11	2.27374e-13	0.00757658	1
29729	SAMD9L	SAMD9L	SAMD9L	0.0170915	1	0.0170915	0.801519	-1.24763	Sm16 down vs Unstim	-1.41527	-1.09985	57.0128	0.152824	1.69648e-10	9.09495e-13	0.00536106	1
33695	VSNL1	VSNL1	VSNL1	0.0171142	1	0.0171142	2.45937	2.45937	Sm16 up vs Unstim	1.4722	4.10847	56.9352	2.52832	8.5337e-13	7.57912e-14	0.088814	1
20791	LOC649416	LOC649416	LOC649416	0.0171162	1	0.0171162	0.557204	-1.79467	Sm16 down vs Unstim	-2.50509	-1.28573	56.9286	1.0678	2.02036e-12	7.57912e-14	0.0375136	1
1664	BMP6	BMP6	BMP6	0.0171338	1	0.0171338	4.96393	4.96393	Sm16 up vs Unstim	1.98983	12.3833	56.8685	8.01444	0	0	0.281859	1
12719	IRF8	IRF8	IRF8	0.0171561	1	0.0171561	2.22479	2.22479	Sm16 up vs Unstim	1.40932	3.51213	56.7927	1.99643	4.31208e-12	3.03165e-13	0.0703059	1
33855	WHAMM	WHAMM	WHAMM	0.0171964	1	0.0171964	0.774381	-1.29135	Sm16 down vs Unstim	-1.49459	-1.11575	56.6559	0.204115	1.26224e-10	9.09495e-13	0.00720541	1
33245	TYSND1	TYSND1	TYSND1	0.0172059	1	0.0172059	0.604948	-1.65303	Sm16 down vs Unstim	-2.2034	-1.24014	56.6241	0.788691	2.72072e-12	7.57912e-14	0.0278571	1
3444	CCDC50	CCDC50	CCDC50	0.0172134	1	0.0172134	1.49579	1.49579	Sm16 up vs Unstim	1.18812	1.88314	56.5986	0.506179	1.69493e-11	3.03165e-13	0.0178866	1
12567	IL32	IL32	IL32	0.0172204	1	0.0172204	3.42775	3.42775	Sm16 up vs Unstim	1.6942	6.9351	56.5752	4.73798	4.52503e-13	7.57912e-14	0.167493	1
16220	LOC146481	LOC146481	LOC146481	0.017245	1	0.017245	0.864847	-1.15627	Sm16 down vs Unstim	-1.25649	-1.06405	56.492	0.0658251	0	1.26218e-29	0.00233042	1
33047	TSR1	TSR1	TSR1	0.0172606	1	0.0172606	1.31603	1.31603	Sm16 up vs Unstim	1.1245	1.54019	56.4399	0.235457	6.3586e-11	5.30539e-13	0.00834364	1
13238	KIF20A	KIF20A	KIF20A	0.0172636	1	0.0172636	0.586512	-1.705	Sm16 down vs Unstim	-2.31445	-1.25602	56.4296	0.888814	9.62376e-12	3.03165e-13	0.0315017	1
12483	IK	IK	IK	0.0172701	1	0.0172701	1.07909	1.07909	Sm16 up vs Unstim	1.03304	1.12718	56.4077	0.0180885	0	6.73161e-29	0.000641347	1
28687	RAB15	RAB15	RAB15	0.0172824	1	0.0172824	0.805971	-1.24074	Sm16 down vs Unstim	-1.404	-1.09646	56.3666	0.145268	1.47042e-11	7.57912e-14	0.00515439	1
2375	C1ORF163	C1orf163	C1ORF163	0.0173037	1	0.0173037	1.27514	1.27514	Sm16 up vs Unstim	1.10924	1.46585	56.2953	0.184434	4.6268e-11	3.03165e-13	0.00655237	1
8716	HIST2H4A	HIST2H4A	HIST2H4A	0.017307	1	0.017307	0.772405	-1.29466	Sm16 down vs Unstim	-1.50133	-1.11643	56.2845	0.208213	0	1.6829e-29	0.00739859	1
6471	FAM193A	FAM193A	FAM193A	0.017309	1	0.017309	1.1667	1.1667	Sm16 up vs Unstim	1.06796	1.27457	56.2778	0.0742154	0	1.6829e-29	0.00263747	1
9568	HS.276860		HS.276860	0.0173098	1	0.0173098	0.359889	-2.77863	Sm16 down vs Unstim	-4.99338	-1.54621	56.275	3.26067	2.61612e-12	3.03165e-13	0.115883	1
7356	FMNL3	FMNL3	FMNL3	0.0173208	1	0.0173208	1.85489	1.85489	Sm16 up vs Unstim	1.30128	2.64402	56.2384	1.19171	5.36502e-12	2.27374e-13	0.0423808	1
30529	SLC32A1	SLC32A1	SLC32A1	0.0173363	1	0.0173363	0.86196	-1.16015	Sm16 down vs Unstim	-1.26341	-1.06532	56.1868	0.0688916	0	1.6829e-29	0.00245224	1
6558	FAM58A	FAM58A	FAM58A	0.0173367	1	0.0173367	0.824995	-1.21213	Sm16 down vs Unstim	-1.35365	-1.0854	56.1855	0.115545	7.37089e-11	3.03165e-13	0.004113	1
3157	CACNA1S	CACNA1S	CACNA1S	0.0173634	1	0.0173634	1.43485	1.43485	Sm16 up vs Unstim	1.16607	1.76558	56.0968	0.407002	5.22313e-12	7.57912e-14	0.0145107	1
25163	MLLT6	MLLT6	MLLT6	0.0173792	1	0.0173792	2.70172	2.70172	Sm16 up vs Unstim	1.52602	4.78323	56.0444	3.08402	2.75464e-12	3.03165e-13	0.110056	1
23927	LYN	LYN	LYN	0.0173937	1	0.0173937	1.46866	1.46866	Sm16 up vs Unstim	1.17745	1.83189	55.9964	0.461206	0	3.78653e-29	0.0164727	1
24327	MESDC1	MESDC1	MESDC1	0.017397	1	0.017397	1.41727	1.41727	Sm16 up vs Unstim	1.15974	1.73198	55.9854	0.37968	0	1.6829e-29	0.0135635	1
17812	LOC613037	LOC613037	LOC613037	0.0174005	1	0.0174005	1.20441	1.20441	Sm16 up vs Unstim	1.08223	1.34037	55.9741	0.107996	2.35694e-10	9.09495e-13	0.0038588	1
18254	LOC642755	LOC642755	LOC642755	0.0174074	1	0.0174074	1.0441	1.0441	Sm16 up vs Unstim	1.0185	1.07033	55.9511	0.00581315	1.45897e-09	3.03165e-13	0.000207794	1
29108	RGPD1	RGPD1	RGPD1	0.017425	1	0.017425	2.33741	2.33741	Sm16 up vs Unstim	1.43391	3.8102	55.8931	2.25061	9.41124e-13	7.57912e-14	0.0805327	1
19906	LOC646576	LOC646576	LOC646576	0.0174363	1	0.0174363	1.05279	1.05279	Sm16 up vs Unstim	1.02207	1.08443	55.856	0.00826101	2.56228e-10	7.57912e-14	0.000295796	1
4018	CHRM3	CHRM3	CHRM3	0.0174579	1	0.0174579	0.373715	-2.67583	Sm16 down vs Unstim	-4.71745	-1.51779	55.785	3.02455	2.7958e-12	3.03165e-13	0.108436	1
26259	NRCAM	NRCAM	NRCAM	0.0174946	1	0.0174946	0.91331	-1.09492	Sm16 down vs Unstim	-1.1537	-1.03913	55.6649	0.0256721	8.21692e-11	7.57912e-14	0.00092238	1
32880	TRIM39	TRIM39	TRIM39	0.0174985	1	0.0174985	1.2107	1.2107	Sm16 up vs Unstim	1.08429	1.35185	55.6521	0.114131	1.84786e-11	7.57912e-14	0.00410158	1
31254	SPAG5	SPAG5	SPAG5	0.0175098	1	0.0175098	0.755816	-1.32307	Sm16 down vs Unstim	-1.55501	-1.12573	55.6154	0.244695	0	0	0.00879954	1
23166	LOC729597	LOC729597	LOC729597	0.0175302	1	0.0175302	1.20311	1.20311	Sm16 up vs Unstim	1.0813	1.33864	55.5489	0.106746	1.97202e-11	7.57912e-14	0.00384333	1
30815	SNAPC4	SNAPC4	SNAPC4	0.0175342	1	0.0175342	1.89208	1.89208	Sm16 up vs Unstim	1.30932	2.73423	55.5359	1.26953	1.98931e-11	9.09495e-13	0.0457192	1
27306	PDCD1LG2	PDCD1LG2	PDCD1LG2	0.0175586	1	0.0175586	1.65198	1.65198	Sm16 up vs Unstim	1.23608	2.20781	55.4565	0.786687	2.6714e-12	7.57912e-14	0.0283713	1
5678	E2F5	E2F5	E2F5	0.0175837	1	0.0175837	1.51549	1.51549	Sm16 up vs Unstim	1.19167	1.9273	55.3752	0.539617	0	1.6829e-29	0.0194895	1
16836	LOC388938	LOC388938	LOC388938	0.01759	1	0.01759	0.762917	-1.31076	Sm16 down vs Unstim	-1.5328	-1.12088	55.3549	0.22862	9.17553e-12	7.57912e-14	0.00826014	1
7462	FRG2	FRG2	FRG2	0.0176124	1	0.0176124	0.917488	-1.08993	Sm16 down vs Unstim	-1.14562	-1.03695	55.2827	0.0231527	9.0485e-11	7.57912e-14	0.000837611	1
28251	PRKAG1	PRKAG1	PRKAG1	0.0176139	1	0.0176139	0.862386	-1.15957	Sm16 down vs Unstim	-1.26331	-1.06436	55.2778	0.0684343	0	0	0.00247601	1
23597	LOC731954	LOC731954	LOC731954	0.0176152	1	0.0176152	3.00502	3.00502	Sm16 up vs Unstim	1.58965	5.68059	55.2737	3.77964	0	9.46633e-30	0.136761	1
4259	CNKSR3	CNKSR3	CNKSR3	0.0176153	1	0.0176153	3.4744	3.4744	Sm16 up vs Unstim	1.68987	7.14338	55.2734	4.84253	5.19056e-12	9.09495e-13	0.175221	1
5252	DIAPH1	DIAPH1	DIAPH1	0.0176398	1	0.0176398	0.834527	-1.19828	Sm16 down vs Unstim	-1.33063	-1.0791	55.1943	0.102158	2.45693e-10	9.09495e-13	0.00370175	1
829	ANKRD54	ANKRD54	ANKRD54	0.0176907	1	0.0176907	0.767607	-1.30275	Sm16 down vs Unstim	-1.51873	-1.11748	55.0313	0.218382	1.14594e-10	9.09495e-13	0.00793666	1
14089	LOC100128585	LOC100128585	LOC100128585	0.0177065	1	0.0177065	2.37632	2.37632	Sm16 up vs Unstim	1.43807	3.92674	54.981	2.33899	8.90786e-13	7.57912e-14	0.0850836	1
30938	SNORA8	SNORA8	SNORA8	0.0177116	1	0.0177116	1.39016	1.39016	Sm16 up vs Unstim	1.14825	1.68303	54.9646	0.338792	2.45923e-11	3.03165e-13	0.0123277	1
33066	TTC15	TTC15	TTC15	0.0177248	1	0.0177248	0.749507	-1.33421	Sm16 down vs Unstim	-1.57735	-1.12855	54.9227	0.259567	3.20738e-11	3.03165e-13	0.00945209	1
2095	C15ORF17	C15orf17	C15ORF17	0.0177417	1	0.0177417	0.741037	-1.34946	Sm16 down vs Unstim	-1.60607	-1.13385	54.869	0.280433	2.96584e-11	3.03165e-13	0.0102219	1
5251	DIABLO	DIABLO	DIABLO	0.0177429	1	0.0177429	1.19747	1.19747	Sm16 up vs Unstim	1.07845	1.32962	54.865	0.10139	2.46077e-10	9.09495e-13	0.00369597	1
32628	TNFAIP3	TNFAIP3	TNFAIP3	0.0177664	1	0.0177664	5.30043	5.30043	Sm16 up vs Unstim	2.01041	13.9745	54.7906	8.68405	9.56385e-13	3.03165e-13	0.31699	1
26262	NRG1	NRG1	NRG1	0.0177942	1	0.0177942	3.29048	3.29048	Sm16 up vs Unstim	1.64568	6.5792	54.7024	4.42883	0	9.46633e-30	0.161924	1
15080	LOC100131859	LOC100131859	LOC100131859	0.0178114	1	0.0178114	1.2805	1.2805	Sm16 up vs Unstim	1.10887	1.47869	54.6484	0.19086	4.34023e-11	3.03165e-13	0.006985	1
12215	HSD11B1	HSD11B1	HSD11B1	0.0178127	1	0.0178127	1.53242	1.53242	Sm16 up vs Unstim	1.1953	1.96462	54.6441	0.56884	3.64034e-12	7.57912e-14	0.0208198	1
19377	LOC645236	LOC645236	LOC645236	0.0178186	1	0.0178186	1.05899	1.05899	Sm16 up vs Unstim	1.02424	1.09492	54.6255	0.0102556	8.07393e-10	3.03165e-13	0.000375486	1
7747	GCLC	GCLC	GCLC	0.017819	1	0.017819	0.642697	-1.55594	Sm16 down vs Unstim	-2.01263	-1.20288	54.6243	0.610161	0	1.6829e-29	0.0223403	1
24476	MGC42367	MGC42367	MGC42367	0.0178272	1	0.0178272	0.507313	-1.97117	Sm16 down vs Unstim	-2.92646	-1.32772	54.5984	1.43782	5.75606e-12	3.03165e-13	0.0526688	1
10284	HS.535394		HS.535394	0.0178605	1	0.0178605	1.26437	1.26437	Sm16 up vs Unstim	1.1028	1.44961	54.4938	0.171787	1.20211e-11	7.57912e-14	0.00630483	1
19684	LOC646044	LOC646044	LOC646044	0.0178701	1	0.0178701	0.803699	-1.24425	Sm16 down vs Unstim	-1.41332	-1.0954	54.4638	0.149096	5.53722e-11	3.03165e-13	0.00547504	1
3774	CDK6	CDK6	CDK6	0.0178917	1	0.0178917	1.31956	1.31956	Sm16 up vs Unstim	1.12247	1.55127	54.3963	0.240072	0	3.78653e-29	0.00882679	1
5349	DLL4	DLL4	DLL4	0.0178985	1	0.0178985	6.43457	6.43457	Sm16 up vs Unstim	2.17147	19.0671	54.3752	10.8206	0	9.46633e-30	0.397999	1
12486	IKBKB	IKBKB	IKBKB	0.017902	1	0.017902	1.26561	1.26561	Sm16 up vs Unstim	1.10307	1.45211	54.3641	0.173234	1.42708e-10	9.09495e-13	0.0063731	1
32757	TP63	TP63	TP63	0.0179137	1	0.0179137	1.47107	1.47107	Sm16 up vs Unstim	1.1743	1.84284	54.3277	0.465146	4.4261e-12	7.57912e-14	0.0171237	1
2740	C3ORF56	C3orf56	C3ORF56	0.0179196	1	0.0179196	1.40214	1.40214	Sm16 up vs Unstim	1.15103	1.70803	54.3094	0.356673	5.77023e-12	7.57912e-14	0.0131349	1
13633	LAT2	LAT2	LAT2	0.0179282	1	0.0179282	1.05597	1.05597	Sm16 up vs Unstim	1.02291	1.09009	54.2826	0.00925831	8.88747e-10	3.03165e-13	0.000341115	1
29396	ROR2	ROR2	ROR2	0.0179291	1	0.0179291	1.41799	1.41799	Sm16 up vs Unstim	1.15636	1.7388	54.2797	0.38079	1.62055e-11	2.27374e-13	0.0140307	1
3807	CDS2	CDS2	CDS2	0.0179457	1	0.0179457	0.830621	-1.20392	Sm16 down vs Unstim	-1.3418	-1.0802	54.2281	0.107525	7.64473e-11	3.03165e-13	0.00396567	1
23062	LOC729348	LOC729348	LOC729348	0.0179806	1	0.0179806	1.33411	1.33411	Sm16 up vs Unstim	1.12712	1.57911	54.1201	0.259432	7.9054e-12	7.57912e-14	0.00958728	1
30159	SGCE	SGCE	SGCE	0.0179941	1	0.0179941	1.18821	1.18821	Sm16 up vs Unstim	1.07417	1.31436	54.0783	0.0928489	0	9.46633e-30	0.00343387	1
2753	C3ORF74	C3orf74	C3ORF74	0.0179964	1	0.0179964	1.26214	1.26214	Sm16 up vs Unstim	1.1014	1.44634	54.0711	0.169215	1.21092e-11	7.57912e-14	0.006259	1
33777	WDR4	WDR4	WDR4	0.0180082	1	0.0180082	1.53101	1.53101	Sm16 up vs Unstim	1.19318	1.9645	54.0348	0.566387	1.44614e-11	3.03165e-13	0.0209638	1
31061	SNORD52	SNORD52	SNORD52	0.018036	1	0.018036	1.38475	1.38475	Sm16 up vs Unstim	1.14435	1.67567	53.9492	0.330828	2.4719e-11	3.03165e-13	0.0122644	1
4857	CYP1A1	CYP1A1	CYP1A1	0.0180502	1	0.0180502	1.25023	1.25023	Sm16 up vs Unstim	1.09686	1.42505	53.9057	0.155715	1.31187e-11	7.57912e-14	0.00577733	1
5963	ENPP7	ENPP7	ENPP7	0.0180652	1	0.0180652	1.24434	1.24434	Sm16 up vs Unstim	1.09466	1.41448	53.8596	0.149194	1.36804e-11	7.57912e-14	0.00554012	1
18871	LOC644150	LOC644150	LOC644150	0.0180687	1	0.0180687	0.517622	-1.93191	Sm16 down vs Unstim	-2.84231	-1.31311	53.849	1.35383	6.02923e-12	3.03165e-13	0.0502826	1
23859	LRSAM1	LRSAM1	LRSAM1	0.0181118	1	0.0181118	0.819857	-1.21972	Sm16 down vs Unstim	-1.37057	-1.08548	53.7172	0.123171	1.6527e-11	7.57912e-14	0.00458589	1
31420	SREBF1	SREBF1	SREBF1	0.0181246	1	0.0181246	1.1839	1.1839	Sm16 up vs Unstim	1.07216	1.30729	53.6782	0.0889765	2.74342e-10	9.09495e-13	0.00331518	1
21788	LOC652675	LOC652675	LOC652675	0.0181267	1	0.0181267	1.14829	1.14829	Sm16 up vs Unstim	1.05872	1.24543	53.6719	0.0596922	0	0	0.00222434	1
29626	RTN4IP1	RTN4IP1	RTN4IP1	0.0181385	1	0.0181385	0.736885	-1.35706	Sm16 down vs Unstim	-1.62369	-1.13422	53.636	0.291044	0	1.6829e-29	0.0108526	1
24027	MAGOHB	MAGOHB	MAGOHB	0.0181467	1	0.0181467	1.1271	1.1271	Sm16 up vs Unstim	1.05058	1.2092	53.6111	0.0446954	4.54549e-11	7.57912e-14	0.0016674	1
34442	ZNF440	ZNF440	ZNF440	0.0181498	1	0.0181498	0.896362	-1.11562	Sm16 down vs Unstim	-1.18971	-1.04614	53.6017	0.0373736	1.63051e-10	2.27374e-13	0.0013945	1
5688	EBF1	EBF1	EBF1	0.0181525	1	0.0181525	3.99549	3.99549	Sm16 up vs Unstim	1.77014	9.01845	53.5935	5.99023	0	0	0.223543	1
3970	CHD9	CHD9	CHD9	0.0181618	1	0.0181618	0.433593	-2.30631	Sm16 down vs Unstim	-3.76941	-1.41112	53.5652	2.18016	3.72429e-12	3.03165e-13	0.081402	1
11219	HS.561632		HS.561632	0.0181704	1	0.0181704	1.17055	1.17055	Sm16 up vs Unstim	1.06702	1.28412	53.5391	0.0774192	2.62067e-11	7.57912e-14	0.00289206	1
1870	C10ORF82	C10orf82	C10ORF82	0.0181763	1	0.0181763	1.16266	1.16266	Sm16 up vs Unstim	1.06404	1.27042	53.5212	0.0709147	0	1.26218e-29	0.00264997	1
29546	RPS6KA3	RPS6KA3	RPS6KA3	0.0181824	1	0.0181824	1.77107	1.77107	Sm16 up vs Unstim	1.26536	2.47887	53.5029	1.01999	7.95114e-12	3.03165e-13	0.0381285	1
17307	LOC401717	LOC401717	LOC401717	0.0181842	1	0.0181842	1.24276	1.24276	Sm16 up vs Unstim	1.09361	1.41225	53.4973	0.147467	5.49904e-11	3.03165e-13	0.00551305	1
12736	ISCA2	ISCA2	ISCA2	0.0181927	1	0.0181927	0.750028	-1.33328	Sm16 down vs Unstim	-1.57916	-1.12569	53.4716	0.258316	3.13776e-11	3.03165e-13	0.00966183	1
8724	HIVEP2	HIVEP2	HIVEP2	0.018222	1	0.018222	3.71906	3.71906	Sm16 up vs Unstim	1.71598	8.06037	53.3833	5.38618	0	0	0.201793	1
31629	STUB1	STUB1	STUB1	0.0182995	1	0.0182995	0.786592	-1.27131	Sm16 down vs Unstim	-1.46479	-1.10338	53.1511	0.179899	4.47849e-11	3.03165e-13	0.00676936	1
14608	LOC100130293	LOC100130293	LOC100130293	0.0183084	1	0.0183084	1.14717	1.14717	Sm16 up vs Unstim	1.05786	1.24402	53.1242	0.0588511	3.42079e-11	7.57912e-14	0.0022156	1
8031	GOLGA7	GOLGA7	GOLGA7	0.0183092	1	0.0183092	1.15866	1.15866	Sm16 up vs Unstim	1.06219	1.2639	53.1221	0.0677108	3.56769e-10	9.09495e-13	0.00254925	1
10893	HS.547366		HS.547366	0.0183249	1	0.0183249	0.86861	-1.15127	Sm16 down vs Unstim	-1.25114	-1.05936	53.0751	0.0619476	3.2468e-11	7.57912e-14	0.00233434	1
13585	LAD1	LAD1	LAD1	0.0183297	1	0.0183297	1.44495	1.44495	Sm16 up vs Unstim	1.1626	1.79586	53.0608	0.422966	4.75398e-12	7.57912e-14	0.0159427	1
26943	OSMR	OSMR	OSMR	0.0183337	1	0.0183337	1.38182	1.38182	Sm16 up vs Unstim	1.14151	1.67271	53.049	0.326527	6.15668e-12	7.57912e-14	0.0123104	1
17933	LOC642031	LOC642031	LOC642031	0.0183581	1	0.0183581	1.34676	1.34676	Sm16 up vs Unstim	1.12944	1.60591	52.9766	0.276701	0	1.6829e-29	0.0104462	1
4979	DCAF10	DCAF10	DCAF10	0.01836	1	0.01836	1.10558	1.10558	Sm16 up vs Unstim	1.04189	1.17316	52.9709	0.0314508	2.55302e-10	3.03165e-13	0.00118747	1
27498	PGPEP1	PGPEP1	PGPEP1	0.0183625	1	0.0183625	0.630648	-1.58567	Sm16 down vs Unstim	-2.08249	-1.20738	52.9634	0.663522	0	9.46633e-30	0.0250558	1
31006	SNORD15B	SNORD15B	SNORD15B	0.0183626	1	0.0183626	1.3194	1.3194	Sm16 up vs Unstim	1.11997	1.55434	52.9631	0.239862	8.36759e-12	7.57912e-14	0.00905771	1
30528	SLC31A2	SLC31A2	SLC31A2	0.018368	1	0.018368	1.63516	1.63516	Sm16 up vs Unstim	1.22259	2.18695	52.9471	0.754936	1.06312e-11	3.03165e-13	0.0285166	1
30451	SLC25A24	SLC25A24	SLC25A24	0.018408	1	0.018408	1.88043	1.88043	Sm16 up vs Unstim	1.29391	2.7328	52.8289	1.24504	6.43184e-12	3.03165e-13	0.047135	1
33759	WDR19	WDR19	WDR19	0.0184213	1	0.0184213	1.21518	1.21518	Sm16 up vs Unstim	1.08272	1.36384	52.7895	0.118583	2.0244e-10	9.09495e-13	0.00449267	1
26530	OR10G3	OR10G3	OR10G3	0.0184264	1	0.0184264	1.2279	1.2279	Sm16 up vs Unstim	1.08731	1.38666	52.7747	0.131595	0	1.26218e-29	0.00498704	1
3025	C8ORFK32	C8ORFK32	C8ORFK32	0.0184306	1	0.0184306	0.626046	-1.59733	Sm16 down vs Unstim	-2.10801	-1.21036	52.7623	0.684772	0	9.46633e-30	0.0259569	1
264	ACCS	ACCS	ACCS	0.0184436	1	0.0184436	0.767842	-1.30235	Sm16 down vs Unstim	-1.52304	-1.11364	52.7239	0.217878	3.66812e-11	3.03165e-13	0.00826486	1
5209	DHCR24	DHCR24	DHCR24	0.0184443	1	0.0184443	0.637932	-1.56757	Sm16 down vs Unstim	-2.04603	-1.20099	52.722	0.63088	1.26676e-11	3.03165e-13	0.0239323	1
34379	ZNF33A	ZNF33A	ZNF33A	0.0184575	1	0.0184575	1.06183	1.06183	Sm16 up vs Unstim	1.02473	1.10027	52.6832	0.0112371	5.33002e-10	2.27374e-13	0.000426591	1
8330	GSTO1	GSTO1	GSTO1	0.0184639	1	0.0184639	0.922693	-1.08378	Sm16 down vs Unstim	-1.13674	-1.0333	52.6643	0.0202107	3.94987e-10	3.03165e-13	0.000767531	1
7393	FOSL2	FOSL2	FOSL2	0.0184652	1	0.0184652	1.81532	1.81532	Sm16 up vs Unstim	1.27472	2.58517	52.6607	1.10997	0	1.6829e-29	0.0421556	1
8776	HMGCL	HMGCL	HMGCL	0.0184671	1	0.0184671	0.77973	-1.28249	Sm16 down vs Unstim	-1.48637	-1.10658	52.6549	0.193271	1.23892e-10	9.09495e-13	0.00734103	1
14059	LOC100128477	LOC100128477	LOC100128477	0.0184789	1	0.0184789	0.881914	-1.1339	Sm16 down vs Unstim	-1.22164	-1.05246	52.6205	0.049299	4.04488e-11	7.57912e-14	0.00187376	1
22672	LOC728347	LOC728347	LOC728347	0.0184836	1	0.0184836	1.14147	1.14147	Sm16 up vs Unstim	1.0553	1.23467	52.6066	0.0546584	0	1.6829e-29	0.002078	1
10731	HS.544265		HS.544265	0.0184854	1	0.0184854	0.861186	-1.16119	Sm16 down vs Unstim	-1.26884	-1.06267	52.6015	0.0697268	2.85883e-11	7.57912e-14	0.00265113	1
30304	SIT1	SIT1	SIT1	0.0184877	1	0.0184877	0.804945	-1.24232	Sm16 down vs Unstim	-1.413	-1.09226	52.5946	0.146989	1.35595e-11	7.57912e-14	0.00558952	1
26986	OXCT2	OXCT2	OXCT2	0.0185055	1	0.0185055	1.4568	1.4568	Sm16 up vs Unstim	1.16522	1.82134	52.5427	0.441956	1.80212e-11	3.03165e-13	0.0168227	1
4596	CSDC2	CSDC2	CSDC2	0.0185119	1	0.0185119	1.33267	1.33267	Sm16 up vs Unstim	1.12377	1.58041	52.5239	0.257496	2.31898e-11	2.27374e-13	0.00980491	1
31781	SYTL3	SYTL3	SYTL3	0.0185454	1	0.0185454	2.3118	2.3118	Sm16 up vs Unstim	1.405	3.80384	52.4263	2.19257	3.62447e-12	3.03165e-13	0.083644	1
8425	H2AFB1	H2AFB1	H2AFB1	0.0185687	1	0.0185687	1.46413	1.46413	Sm16 up vs Unstim	1.16714	1.8367	52.3587	0.453829	4.37205e-12	7.57912e-14	0.0173354	1
3730	CDCA7	CDCA7	CDCA7	0.0185993	1	0.0185993	0.586575	-1.70481	Sm16 down vs Unstim	-2.34182	-1.24108	52.2702	0.888452	8.91803e-12	3.03165e-13	0.0339946	1
3411	CCDC16	CCDC16	CCDC16	0.0186007	1	0.0186007	1.22427	1.22427	Sm16 up vs Unstim	1.08537	1.38094	52.266	0.127823	6.1981e-11	3.03165e-13	0.00489125	1
17658	LOC441711	LOC441711	LOC441711	0.0186279	1	0.0186279	1.47342	1.47342	Sm16 up vs Unstim	1.16969	1.85601	52.1878	0.469002	0	9.46633e-30	0.0179737	1
305	ACSF2	ACSF2	ACSF2	0.0186302	1	0.0186302	0.794811	-1.25816	Sm16 down vs Unstim	-1.44259	-1.09731	52.181	0.164656	0	0	0.00631097	1
34481	ZNF501	ZNF501	ZNF501	0.0186468	1	0.0186468	0.823465	-1.21438	Sm16 down vs Unstim	-1.3634	-1.08165	52.1332	0.117786	1.67729e-11	7.57912e-14	0.00451866	1
8754	HLA-F	HLA-F	HLA-F	0.018648	1	0.018648	1.12164	1.12164	Sm16 up vs Unstim	1.04748	1.20105	52.1299	0.0411402	0	5.04871e-29	0.00157837	1
27478	PGBD5	PGBD5	PGBD5	0.0186566	1	0.0186566	0.455109	-2.19728	Sm16 down vs Unstim	-3.51294	-1.37435	52.1052	1.93477	0	1.6829e-29	0.0742642	1
6054	ERCC-00031	ERCC-00031	ERCC-00031	0.0186577	1	0.0186577	0.895245	-1.11701	Sm16 down vs Unstim	-1.19318	-1.04571	52.1019	0.0382301	1.54938e-10	2.27374e-13	0.00146751	1
24229	MCM3	MCM3	MCM3	0.0186592	1	0.0186592	0.8489	-1.17799	Sm16 down vs Unstim	-1.29883	-1.0684	52.0976	0.0837801	2.82779e-10	9.09495e-13	0.00321627	1
31889	TASP1	TASP1	TASP1	0.0186831	1	0.0186831	1.39942	1.39942	Sm16 up vs Unstim	1.14522	1.71004	52.029	0.352585	1.67762e-11	2.27374e-13	0.0135534	1
33043	TSPYL3	TSPYL3	TSPYL3	0.0186847	1	0.0186847	1.3634	1.3634	Sm16 up vs Unstim	1.13322	1.64032	52.0243	0.299989	0	9.46633e-30	0.0115326	1
12377	IER5	IER5	IER5	0.0186935	1	0.0186935	3.07459	3.07459	Sm16 up vs Unstim	1.57303	6.00948	51.9991	3.93851	2.00131e-12	3.03165e-13	0.151484	1
9091	HS.12876		HS.12876	0.018739	1	0.018739	0.566479	-1.76529	Sm16 down vs Unstim	-2.47896	-1.25708	51.8693	1.00837	0	1.6829e-29	0.0388812	1
13251	KIF2C	KIF2C	KIF2C	0.0187547	1	0.0187547	0.745645	-1.34112	Sm16 down vs Unstim	-1.59828	-1.12534	51.8247	0.268951	2.92087e-11	3.03165e-13	0.0103793	1
33585	VASH1	VASH1	VASH1	0.0187734	1	0.0187734	0.627802	-1.59286	Sm16 down vs Unstim	-2.10415	-1.20581	51.7715	0.676605	3.47957e-11	9.09495e-13	0.0261381	1
29214	RIPK5	RIPK5	RIPK5	0.0187742	1	0.0187742	1.83862	1.83862	Sm16 up vs Unstim	1.2774	2.64641	51.7695	1.15797	6.77683e-12	3.03165e-13	0.0447355	1
23946	LYSMD2	LYSMD2	LYSMD2	0.0188167	1	0.0188167	1.36608	1.36608	Sm16 up vs Unstim	1.13336	1.64659	51.6489	0.303809	0	6.73161e-29	0.0117644	1
8247	GRHL1	GRHL1	GRHL1	0.0188483	1	0.0188483	1.21774	1.21774	Sm16 up vs Unstim	1.08216	1.37032	51.56	0.121163	1.61262e-11	7.57912e-14	0.00469989	1
29577	RRM2	RRM2	RRM2	0.0188662	1	0.0188662	1.3613	1.3613	Sm16 up vs Unstim	1.13148	1.63779	51.5096	0.297015	7.88642e-11	9.09495e-13	0.0115324	1
16567	LOC338758	LOC338758	LOC338758	0.0188685	1	0.0188685	3.026	3.026	Sm16 up vs Unstim	1.558	5.87721	51.5031	3.8276	2.03965e-12	3.03165e-13	0.148636	1
12780	ITGB3	ITGB3	ITGB3	0.0188822	1	0.0188822	1.71973	1.71973	Sm16 up vs Unstim	1.24234	2.38057	51.4647	0.917713	0	9.46633e-30	0.0356638	1
16302	LOC158572	LOC158572	LOC158572	0.0188861	1	0.0188861	1.25966	1.25966	Sm16 up vs Unstim	1.09678	1.44673	51.4538	0.166364	1.17205e-11	7.57912e-14	0.00646653	1
30247	SHPK	SHPK	SHPK	0.0189228	1	0.0189228	0.695991	-1.4368	Sm16 down vs Unstim	-1.78609	-1.15582	51.3509	0.410074	1.89817e-11	3.03165e-13	0.0159714	1
7616	GADD45G	GADD45G	GADD45G	0.0189301	1	0.0189301	1.40178	1.40178	Sm16 up vs Unstim	1.14444	1.71699	51.3307	0.356132	0	0	0.013876	1
3194	CALHM3	CALHM3	CALHM3	0.0189419	1	0.0189419	0.580693	-1.72208	Sm16 down vs Unstim	-2.38704	-1.24236	51.2978	0.922343	0	9.46633e-30	0.0359603	1
28981	RCBTB1	RCBTB1	RCBTB1	0.0189428	1	0.0189428	0.822258	-1.21616	Sm16 down vs Unstim	-1.36789	-1.08127	51.2952	0.119572	1.62568e-11	7.57912e-14	0.00466211	1
3007	C8ORF51	C8orf51	C8ORF51	0.0189541	1	0.0189541	0.600753	-1.66458	Sm16 down vs Unstim	-2.26097	-1.2255	51.2638	0.810681	2.39635e-12	7.57912e-14	0.0316278	1
22585	LOC728115	LOC728115	LOC728115	0.0189764	1	0.0189764	1.74671	1.74671	Sm16 up vs Unstim	1.24903	2.4427	51.2019	0.971172	7.99169e-12	3.03165e-13	0.037935	1
1888	C11ORF24	C11orf24	C11ORF24	0.0189776	1	0.0189776	0.770113	-1.29851	Sm16 down vs Unstim	-1.51937	-1.10976	51.1986	0.213032	0	0	0.00832179	1
6437	FAM171A1	FAM171A1	FAM171A1	0.0189872	1	0.0189872	1.97587	1.97587	Sm16 up vs Unstim	1.31179	2.97613	51.1719	1.44793	5.35715e-12	3.03165e-13	0.0565907	1
13240	KIF21A	KIF21A	KIF21A	0.0189877	1	0.0189877	1.65945	1.65945	Sm16 up vs Unstim	1.22365	2.25046	51.1706	0.800898	2.90545e-11	9.09495e-13	0.0313031	1
4238	CMTM7	CMTM7	CMTM7	0.0190077	1	0.0190077	0.704835	-1.41877	Sm16 down vs Unstim	-1.7512	-1.14945	51.1151	0.381997	2.02833e-11	3.03165e-13	0.0149465	1
3648	CD40LG	CD40LG	CD40LG	0.019019	1	0.019019	1.227	1.227	Sm16 up vs Unstim	1.08483	1.38781	51.0839	0.130662	1.48158e-11	7.57912e-14	0.00511558	1
10224	HS.527657		HS.527657	0.0190303	1	0.0190303	0.749038	-1.33505	Sm16 down vs Unstim	-1.5888	-1.12182	51.0526	0.260696	7.42118e-12	7.57912e-14	0.0102128	1
16899	LOC389517	LOC389517	LOC389517	0.0190506	1	0.0190506	0.922662	-1.08382	Sm16 down vs Unstim	-1.13768	-1.03251	50.9966	0.020228	0	1.6829e-29	0.000793308	1
34417	ZNF409	ZNF409	ZNF409	0.0190524	1	0.0190524	1.35937	1.35937	Sm16 up vs Unstim	1.12979	1.63561	50.9916	0.294293	6.56609e-12	7.57912e-14	0.0115428	1
30099	SF3A3	SF3A3	SF3A3	0.0190587	1	0.0190587	0.862418	-1.15953	Sm16 down vs Unstim	-1.26771	-1.06058	50.9743	0.068399	0	6.73161e-29	0.00268367	1
19132	LOC644684	LOC644684	LOC644684	0.0190776	1	0.0190776	1.19231	1.19231	Sm16 up vs Unstim	1.07234	1.32571	50.9223	0.0965927	7.99122e-11	3.03165e-13	0.00379373	1
457	ADNP2	ADNP2	ADNP2	0.0190896	1	0.0190896	1.11239	1.11239	Sm16 up vs Unstim	1.04318	1.1862	50.8894	0.0354186	2.17793e-10	3.03165e-13	0.00139199	1
6899	FHOD1	FHOD1	FHOD1	0.0191003	1	0.0191003	0.670451	-1.49153	Sm16 down vs Unstim	-1.89841	-1.17186	50.86	0.499042	4.63457e-11	9.09495e-13	0.0196241	1
10154	HS.516646		HS.516646	0.0191072	1	0.0191072	1.54386	1.54386	Sm16 up vs Unstim	1.18794	2.00641	50.8412	0.588828	1.30881e-11	3.03165e-13	0.0231634	1
7605	GABRG2	GABRG2	GABRG2	0.0191435	1	0.0191435	0.719289	-1.39026	Sm16 down vs Unstim	-1.69641	-1.13936	50.7418	0.338945	5.67317e-12	7.57912e-14	0.0133596	1
31298	SPATS2	SPATS2	SPATS2	0.0191539	1	0.0191539	1.14869	1.14869	Sm16 up vs Unstim	1.0564	1.24904	50.7135	0.0599926	9.61027e-11	2.27374e-13	0.00236594	1
26295	NSUN2	NSUN2	NSUN2	0.0191572	1	0.0191572	1.16025	1.16025	Sm16 up vs Unstim	1.06059	1.26927	50.7044	0.0689723	3.34304e-10	9.09495e-13	0.00272056	1
28131	PPP2R5D	PPP2R5D	PPP2R5D	0.0191747	1	0.0191747	0.809739	-1.23497	Sm16 down vs Unstim	-1.40302	-1.08704	50.6568	0.139054	5.52208e-11	3.03165e-13	0.00549005	1
30697	SLCO5A1	SLCO5A1	SLCO5A1	0.0191811	1	0.0191811	2.1064	2.1064	Sm16 up vs Unstim	1.34251	3.30495	50.6395	1.73273	1.10751e-12	7.57912e-14	0.0684341	1
18834	LOC644075	LOC644075	LOC644075	0.0191945	1	0.0191945	1.22918	1.22918	Sm16 up vs Unstim	1.08495	1.39257	50.6032	0.13293	4.32779e-11	2.27374e-13	0.00525381	1
25346	MRPL40	MRPL40	MRPL40	0.0192066	1	0.0192066	0.857804	-1.16577	Sm16 down vs Unstim	-1.27913	-1.06245	50.5702	0.0734471	1.04368e-10	3.03165e-13	0.00290476	1
845	ANO10	ANO10	ANO10	0.0192184	1	0.0192184	0.915548	-1.09224	Sm16 down vs Unstim	-1.15216	-1.03544	50.5383	0.0243052	3.15188e-10	3.03165e-13	0.000961855	1
3675	CD86	CD86	CD86	0.0192225	1	0.0192225	2.08231	2.08231	Sm16 up vs Unstim	1.33576	3.2461	50.5273	1.67963	1.13999e-12	7.57912e-14	0.066484	1
30586	SLC39A6	SLC39A6	SLC39A6	0.0192529	1	0.0192529	1.54648	1.54648	Sm16 up vs Unstim	1.18752	2.01396	50.4452	0.593448	3.86552e-11	9.09495e-13	0.0235284	1
9560	HS.27048		HS.27048	0.0192577	1	0.0192577	0.726838	-1.37582	Sm16 down vs Unstim	-1.66922	-1.13399	50.4321	0.317807	2.40543e-11	3.03165e-13	0.0126033	1
30323	SKP1	SKP1	SKP1	0.0192596	1	0.0192596	1.10985	1.10985	Sm16 up vs Unstim	1.04193	1.1822	50.4271	0.0339138	2.25391e-10	3.03165e-13	0.00134506	1
26562	OR12D3	OR12D3	OR12D3	0.0192685	1	0.0192685	1.11639	1.11639	Sm16 up vs Unstim	1.04433	1.19342	50.4032	0.0378434	5.04727e-11	7.57912e-14	0.00150163	1
9481	HS.22566		HS.22566	0.0192722	1	0.0192722	1.35471	1.35471	Sm16 up vs Unstim	1.12702	1.62839	50.3931	0.287741	7.96415e-11	9.09495e-13	0.0114199	1
425	ADCY1	ADCY1	ADCY1	0.0192732	1	0.0192732	0.756952	-1.32109	Sm16 down vs Unstim	-1.56398	-1.11592	50.3904	0.242076	3.15533e-11	3.03165e-13	0.00960802	1
1090	ARL11	ARL11	ARL11	0.0193067	1	0.0193067	0.68547	-1.45885	Sm16 down vs Unstim	-1.83448	-1.16014	50.3003	0.445267	4.28094e-12	7.57912e-14	0.0177043	1
13128	KIAA1147	KIAA1147	KIAA1147	0.0193318	1	0.0193318	1.33038	1.33038	Sm16 up vs Unstim	1.1187	1.58212	50.2331	0.254419	2.99288e-11	3.03165e-13	0.0101296	1
8997	HS.121525		HS.121525	0.0193385	1	0.0193385	1.28189	1.28189	Sm16 up vs Unstim	1.10247	1.49051	50.2151	0.192539	0	0	0.00766857	1
6034	ERBB2	ERBB2	ERBB2	0.0193409	1	0.0193409	0.932881	-1.07195	Sm16 down vs Unstim	-1.11814	-1.02767	50.2087	0.0150706	1.26252e-10	7.57912e-14	0.000600318	1
20665	LOC648979	LOC648979	LOC648979	0.0193411	1	0.0193411	1.2788	1.2788	Sm16 up vs Unstim	1.10141	1.48476	50.2082	0.188818	0	1.26218e-29	0.0075214	1
3786	CDKN1C	CDKN1C	CDKN1C	0.0193438	1	0.0193438	0.672149	-1.48776	Sm16 down vs Unstim	-1.89369	-1.16885	50.2009	0.492746	3.8608e-12	7.57912e-14	0.0196309	1
28263	PRKCDBP	PRKCDBP	PRKCDBP	0.0193458	1	0.0193458	0.610938	-1.63683	Sm16 down vs Unstim	-2.20784	-1.2135	50.1958	0.758073	2.50926e-12	7.57912e-14	0.0302047	1
9896	HS.435523		HS.435523	0.0193543	1	0.0193543	1.1562	1.1562	Sm16 up vs Unstim	1.05863	1.26277	50.173	0.0657696	2.89091e-11	7.57912e-14	0.00262171	1
6198	ETV2	ETV2	ETV2	0.0193805	1	0.0193805	0.578889	-1.72745	Sm16 down vs Unstim	-2.40831	-1.23907	50.1032	0.932931	8.14075e-12	3.03165e-13	0.0372404	1
840	ANKS4B	ANKS4B	ANKS4B	0.0193921	1	0.0193921	0.812839	-1.23026	Sm16 down vs Unstim	-1.39546	-1.08461	50.0722	0.134064	4.24615e-11	2.27374e-13	0.00535482	1
30287	SIP1	SIP1	SIP1	0.0194116	1	0.0194116	1.02464	1.02464	Sm16 up vs Unstim	1.00958	1.03993	50.0206	0.00184985	4.09883e-09	3.03165e-13	7.39637e-05	1
32704	TNXB	TNXB	TNXB	0.0194471	1	0.0194471	1.28286	1.28286	Sm16 up vs Unstim	1.10231	1.49297	49.9265	0.193708	2.93018e-11	2.27374e-13	0.00775973	1
13032	KHDC1	KHDC1	KHDC1	0.0194721	1	0.0194721	0.727219	-1.3751	Sm16 down vs Unstim	-1.66966	-1.13251	49.8604	0.316764	5.96498e-12	7.57912e-14	0.012706	1
27630	PIM3	PIM3	PIM3	0.0194724	1	0.0194724	2.95452	2.95452	Sm16 up vs Unstim	1.52686	5.71709	49.8595	3.6641	2.06267e-12	3.03165e-13	0.146977	1
3691	CDC16	CDC16	CDC16	0.019494	1	0.019494	0.972098	-1.0287	Sm16 down vs Unstim	-1.04661	-1.01111	49.8028	0.0025002	0	5.04871e-29	0.000100404	1
2777	C4ORF32	C4orf32	C4ORF32	0.0194958	1	0.0194958	1.99801	1.99801	Sm16 up vs Unstim	1.31014	3.04703	49.7981	1.49569	1.51405e-11	9.09495e-13	0.0600702	1
5177	DES	DES	DES	0.0195115	1	0.0195115	1.11138	1.11138	Sm16 up vs Unstim	1.04205	1.18532	49.7568	0.034814	5.4161e-11	7.57912e-14	0.00139937	1
34020	YY1AP1	YY1AP1	YY1AP1	0.0195277	1	0.0195277	1.33807	1.33807	Sm16 up vs Unstim	1.1202	1.5983	49.7143	0.264788	2.84598e-11	3.03165e-13	0.0106524	1
34463	ZNF474	ZNF474	ZNF474	0.0195647	1	0.0195647	1.2775	1.2775	Sm16 up vs Unstim	1.1	1.48363	49.6173	0.187251	0	1.26218e-29	0.0075478	1
3534	CCL8	CCL8	CCL8	0.0195657	1	0.0195657	6.58599	6.58599	Sm16 up vs Unstim	2.08243	20.8291	49.6149	11.0927	1.69498e-13	7.57912e-14	0.447152	1
11956	HS.580251		HS.580251	0.0196033	1	0.0196033	1.25769	1.25769	Sm16 up vs Unstim	1.09317	1.44696	49.5167	0.164119	1.14336e-11	7.57912e-14	0.00662883	1
30886	SNORA41	SNORA41	SNORA41	0.0196437	1	0.0196437	1.65804	1.65804	Sm16 up vs Unstim	1.2167	2.25949	49.4119	0.798215	9.3834e-12	3.03165e-13	0.0323086	1
5609	DUSP1	DUSP1	DUSP1	0.0196458	1	0.0196458	2.48702	2.48702	Sm16 up vs Unstim	1.42387	4.34397	49.4063	2.59154	0	6.73161e-29	0.104907	1
31549	STARD4	STARD4	STARD4	0.0196569	1	0.0196569	2.30039	2.30039	Sm16 up vs Unstim	1.38123	3.8312	49.3778	2.16676	0	0	0.0877627	1
25924	NEIL3	NEIL3	NEIL3	0.0196593	1	0.0196593	0.741549	-1.34853	Sm16 down vs Unstim	-1.61949	-1.1229	49.3714	0.27914	6.70257e-12	7.57912e-14	0.0113078	1
24910	MIR519A2	MIR519A2	MIR519A2	0.0196807	1	0.0196807	1.02102	1.02102	Sm16 up vs Unstim	1.00809	1.03411	49.3163	0.00135053	1.3838e-09	7.57912e-14	5.47703e-05	1
7923	GLRX	GLRX	GLRX	0.0196824	1	0.0196824	1.24253	1.24253	Sm16 up vs Unstim	1.08774	1.41936	49.3117	0.14722	1.52319e-10	9.09495e-13	0.005971	1
29195	RIMKLA	RIMKLA	RIMKLA	0.0196953	1	0.0196953	0.893054	-1.11975	Sm16 down vs Unstim	-1.20014	-1.04475	49.2784	0.0399417	4.6754e-11	7.57912e-14	0.00162106	1
11551	HS.569313		HS.569313	0.0197056	1	0.0197056	0.713427	-1.40169	Sm16 down vs Unstim	-1.72409	-1.13957	49.252	0.355992	5.24291e-12	7.57912e-14	0.0144559	1
19021	LOC644450	LOC644450	LOC644450	0.0197125	1	0.0197125	0.8489	-1.17799	Sm16 down vs Unstim	-1.30247	-1.06541	49.2343	0.0837802	6.68093e-11	2.27374e-13	0.00340333	1
24086	MAP3K5	MAP3K5	MAP3K5	0.0197312	1	0.0197312	2.07116	2.07116	Sm16 up vs Unstim	1.325	3.23751	49.186	1.65514	1.35138e-11	9.09495e-13	0.067301	1
3009	C8ORF55	C8orf55	C8ORF55	0.019753	1	0.019753	0.427443	-2.33949	Sm16 down vs Unstim	-3.94192	-1.38847	49.1301	2.25534	0	1.6829e-29	0.0918107	1
24313	MEIS1	MEIS1	MEIS1	0.0197752	1	0.0197752	0.938286	-1.06577	Sm16 down vs Unstim	-1.1083	-1.02488	49.0734	0.0126686	1.46793e-10	7.57912e-14	0.000516312	1
34334	ZNF275	ZNF275	ZNF275	0.0197778	1	0.0197778	1.21014	1.21014	Sm16 up vs Unstim	1.07635	1.36057	49.0668	0.113585	0	1.6829e-29	0.00462983	1
2120	C15ORF52	C15orf52	C15ORF52	0.0197789	1	0.0197789	0.382955	-2.61127	Sm16 down vs Unstim	-4.7088	-1.44809	49.064	2.87631	2.58568e-12	3.03165e-13	0.117248	1
2331	C1ORF107	C1orf107	C1ORF107	0.0197881	1	0.0197881	1.35763	1.35763	Sm16 up vs Unstim	1.12512	1.6382	49.0404	0.291848	0	0	0.0119023	1
29887	SDC4	SDC4	SDC4	0.0197925	1	0.0197925	3.82626	3.82626	Sm16 up vs Unstim	1.67753	8.72727	49.0292	5.62176	1.322e-12	3.03165e-13	0.229323	1
10847	HS.545716		HS.545716	0.0197927	1	0.0197927	1.09474	1.09474	Sm16 up vs Unstim	1.03551	1.15735	49.0286	0.0255789	7.26368e-11	7.57912e-14	0.00104343	1
23363	LOC730159	LOC730159	LOC730159	0.0197962	1	0.0197962	1.07544	1.07544	Sm16 up vs Unstim	1.02843	1.1246	49.0198	0.0165154	0	1.26218e-29	0.000673827	1
5210	DHCR7	DHCR7	DHCR7	0.0198204	1	0.0198204	0.776385	-1.28802	Sm16 down vs Unstim	-1.50493	-1.10237	48.9581	0.200008	1.11313e-10	9.09495e-13	0.00817058	1
22492	LOC727880	LOC727880	LOC727880	0.0198231	1	0.0198231	1.21547	1.21547	Sm16 up vs Unstim	1.07802	1.37043	48.9513	0.118871	1.56055e-11	7.57912e-14	0.00485669	1
33416	ULBP2	ULBP2	ULBP2	0.0198581	1	0.0198581	0.784123	-1.27531	Sm16 down vs Unstim	-1.48124	-1.09801	48.8623	0.184641	1.20342e-10	9.09495e-13	0.00755761	1
240	ACAD11	ACAD11	ACAD11	0.0198613	1	0.0198613	0.821782	-1.21687	Sm16 down vs Unstim	-1.37315	-1.07837	48.8541	0.12028	6.15681e-11	3.03165e-13	0.00492406	1
9908	HS.436448		HS.436448	0.0198693	1	0.0198693	0.862818	-1.15899	Sm16 down vs Unstim	-1.26922	-1.05834	48.8339	0.0679719	0	1.26218e-29	0.0027838	1
31851	TAPBP	TAPBP	TAPBP	0.0198762	1	0.0198762	1.15346	1.15346	Sm16 up vs Unstim	1.05638	1.25947	48.8164	0.0636373	1.1628e-10	3.03165e-13	0.00260721	1
24937	MIR548F5	MIR548F5	MIR548F5	0.0198791	1	0.0198791	1.26709	1.26709	Sm16 up vs Unstim	1.0952	1.46597	48.8092	0.174955	0	1.6829e-29	0.00716893	1
23757	LRMP	LRMP	LRMP	0.019881	1	0.019881	0.305063	-3.27802	Sm16 down vs Unstim	-6.81042	-1.57779	48.8043	4.40064	0	1.6829e-29	0.180338	1
31281	SPATA18	SPATA18	SPATA18	0.0198867	1	0.0198867	1.26258	1.26258	Sm16 up vs Unstim	1.09367	1.45758	48.7898	0.169719	1.0894e-11	7.57912e-14	0.00695715	1
4022	CHRNA10	CHRNA10	CHRNA10	0.0199002	1	0.0199002	1.28768	1.28768	Sm16 up vs Unstim	1.10191	1.50478	48.7559	0.199594	9.25697e-12	7.57912e-14	0.00818748	1
31141	SNTB2	SNTB2	SNTB2	0.0199052	1	0.0199052	0.751124	-1.33134	Sm16 down vs Unstim	-1.58813	-1.11607	48.7431	0.255701	2.88955e-11	3.03165e-13	0.0104918	1
25216	MNX1	MNX1	MNX1	0.0199157	1	0.0199157	0.745527	-1.34133	Sm16 down vs Unstim	-1.60752	-1.11922	48.7166	0.269242	0	9.46633e-30	0.0110534	1
5745	EEF2K	EEF2K	EEF2K	0.019925	1	0.019925	0.74255	-1.34671	Sm16 down vs Unstim	-1.61802	-1.12089	48.6931	0.276629	2.66821e-11	3.03165e-13	0.0113621	1
13965	LOC100128139	LOC100128139	LOC100128139	0.0199327	1	0.0199327	0.803973	-1.24382	Sm16 down vs Unstim	-1.42298	-1.08722	48.6739	0.14863	1.24102e-11	7.57912e-14	0.00610717	1
21968	LOC653108	LOC653108	LOC653108	0.0199532	1	0.0199532	0.565285	-1.76902	Sm16 down vs Unstim	-2.51533	-1.24414	48.6223	1.01587	0	0	0.0417861	1
33578	VAMP8	VAMP8	VAMP8	0.0199618	1	0.0199618	0.837863	-1.19351	Sm16 down vs Unstim	-1.3312	-1.07007	48.6007	0.0977006	7.5404e-11	3.03165e-13	0.00402054	1
25215	MNT	MNT	MNT	0.0199634	1	0.0199634	1.33578	1.33578	Sm16 up vs Unstim	1.1172	1.59713	48.5966	0.261687	0	1.6829e-29	0.0107698	1
2115	C15ORF44	C15orf44	C15ORF44	0.0199636	1	0.0199636	1.12283	1.12283	Sm16 up vs Unstim	1.04534	1.20606	48.5963	0.0419037	1.75792e-10	3.03165e-13	0.00172456	1
21852	LOC652777	LOC652777	LOC652777	0.0199702	1	0.0199702	1.1385	1.1385	Sm16 up vs Unstim	1.05089	1.23341	48.5798	0.0525264	0	1.26218e-29	0.00216248	1
25787	NCCRP1	NCCRP1	NCCRP1	0.0199741	1	0.0199741	1.35025	1.35025	Sm16 up vs Unstim	1.12176	1.62529	48.5698	0.281529	6.5378e-12	7.57912e-14	0.0115928	1
11773	HS.575085		HS.575085	0.0199789	1	0.0199789	1.19656	1.19656	Sm16 up vs Unstim	1.07106	1.33677	48.5578	0.100537	1.8303e-11	7.57912e-14	0.00414093	1
26075	NLRC3	NLRC3	NLRC3	0.0199855	1	0.0199855	1.23391	1.23391	Sm16 up vs Unstim	1.0837	1.40493	48.5414	0.137925	0	1.26218e-29	0.00568279	1
13362	KLK10	KLK10	KLK10	0.01999	1	0.01999	0.906759	-1.10283	Sm16 down vs Unstim	-1.17155	-1.03813	48.53	0.0299098	6.14873e-11	7.57912e-14	0.00123263	1
11664	HS.572030		HS.572030	0.0199949	1	0.0199949	1.41404	1.41404	Sm16 up vs Unstim	1.14161	1.75146	48.5178	0.374728	5.88784e-11	9.09495e-13	0.015447	1
17540	LOC441013	LOC441013	LOC441013	0.0200147	1	0.0200147	0.912317	-1.09611	Sm16 down vs Unstim	-1.16007	-1.03567	48.4682	0.0262919	2.79437e-10	3.03165e-13	0.00108491	1
32911	TRIM69	TRIM69	TRIM69	0.0200163	1	0.0200163	1.33187	1.33187	Sm16 up vs Unstim	1.11568	1.58996	48.4644	0.256418	7.16246e-12	7.57912e-14	0.0105817	1
22568	LOC728069	LOC728069	LOC728069	0.0200241	1	0.0200241	1.98015	1.98015	Sm16 up vs Unstim	1.29803	3.02071	48.445	1.45713	5.03963e-12	3.03165e-13	0.0601562	1
227	ABLIM3	ABLIM3	ABLIM3	0.0200321	1	0.0200321	0.718085	-1.39259	Sm16 down vs Unstim	-1.70904	-1.13474	48.425	0.342402	0	9.46633e-30	0.0141415	1
28898	RBBP6	RBBP6	RBBP6	0.0200457	1	0.0200457	1.10682	1.10682	Sm16 up vs Unstim	1.03947	1.17852	48.391	0.0321568	0	9.46633e-30	0.00132904	1
7354	FMNL1	FMNL1	FMNL1	0.0200561	1	0.0200561	1.28031	1.28031	Sm16 up vs Unstim	1.09881	1.49179	48.3653	0.190629	9.61465e-12	7.57912e-14	0.00788289	1
21964	LOC653103	LOC653103	LOC653103	0.0200736	1	0.0200736	0.778679	-1.28423	Sm16 down vs Unstim	-1.49929	-1.10001	48.3217	0.195372	1.12474e-10	9.09495e-13	0.0080863	1
20538	LOC648517	LOC648517	LOC648517	0.0200757	1	0.0200757	0.901446	-1.10933	Sm16 down vs Unstim	-1.18291	-1.04032	48.3166	0.0336092	5.44787e-11	7.57912e-14	0.00139121	1
20962	LOC650030	LOC650030	LOC650030	0.0200854	1	0.0200854	1.15778	1.15778	Sm16 up vs Unstim	1.05738	1.26772	48.2925	0.067013	2.73092e-11	7.57912e-14	0.0027753	1
31291	SPATA5L1	SPATA5L1	SPATA5L1	0.0200905	1	0.0200905	1.69086	1.69086	Sm16 up vs Unstim	1.2214	2.34078	48.2799	0.861301	0	6.73161e-29	0.0356795	1
23434	LOC730413	LOC730413	LOC730413	0.0201231	1	0.0201231	0.390376	-2.56163	Sm16 down vs Unstim	-4.58875	-1.43001	48.1993	2.76243	0	1.6829e-29	0.114625	1
33202	TUSC3	TUSC3	TUSC3	0.0201271	1	0.0201271	1.10122	1.10122	Sm16 up vs Unstim	1.03734	1.16903	48.1894	0.0290232	6.29208e-11	7.57912e-14	0.00120455	1
33953	XPNPEP1	XPNPEP1	XPNPEP1	0.0201405	1	0.0201405	1.1037	1.1037	Sm16 up vs Unstim	1.0382	1.17334	48.1563	0.0303969	0	5.04871e-29	0.00126243	1
17407	LOC440080	LOC440080	LOC440080	0.0201417	1	0.0201417	1.11546	1.11546	Sm16 up vs Unstim	1.04239	1.19365	48.1533	0.0372728	4.89578e-11	7.57912e-14	0.00154809	1
17459	LOC440366	LOC440366	LOC440366	0.0201527	1	0.0201527	1.32422	1.32422	Sm16 up vs Unstim	1.11255	1.57617	48.1263	0.246217	0	9.46633e-30	0.0102321	1
33237	TYK2	TYK2	TYK2	0.0201589	1	0.0201589	1.61054	1.61054	Sm16 up vs Unstim	1.19835	2.16451	48.1109	0.709074	1.02849e-11	3.03165e-13	0.0294767	1
18232	LOC642701	LOC642701	LOC642701	0.0201614	1	0.0201614	1.41436	1.41436	Sm16 up vs Unstim	1.14067	1.75373	48.1048	0.375227	1.45749e-11	2.27374e-13	0.0156004	1
546	AHCYL2	AHCYL2	AHCYL2	0.0201801	1	0.0201801	0.814268	-1.2281	Sm16 down vs Unstim	-1.39513	-1.08106	48.0588	0.131802	1.38179e-11	7.57912e-14	0.00548502	1
1544	BCCIP	BCCIP	BCCIP	0.0201861	1	0.0201861	1.26164	1.26164	Sm16 up vs Unstim	1.09214	1.45745	48.0442	0.168642	0	6.73161e-29	0.0070203	1
24179	MB	MB	MB	0.0201942	1	0.0201942	0.754735	-1.32497	Sm16 down vs Unstim	-1.5779	-1.11258	48.0242	0.247202	7.36202e-12	7.57912e-14	0.0102949	1
28575	PTPRB	PTPRB	PTPRB	0.0202083	1	0.0202083	1.26997	1.26997	Sm16 up vs Unstim	1.09478	1.47319	47.9897	0.178324	1.01983e-11	7.57912e-14	0.00743177	1
15285	LOC100132510	LOC100132510	LOC100132510	0.0202236	1	0.0202236	1.41604	1.41604	Sm16 up vs Unstim	1.14079	1.75771	47.9523	0.377801	1.92395e-11	3.03165e-13	0.0157574	1
25356	MRPL49	MRPL49	MRPL49	0.0202252	1	0.0202252	0.848452	-1.17862	Sm16 down vs Unstim	-1.30533	-1.0642	47.9483	0.0843214	0	1.6829e-29	0.00351718	1
5162	DENND4C	DENND4C	DENND4C	0.0202305	1	0.0202305	0.621455	-1.60913	Sm16 down vs Unstim	-2.1626	-1.1973	47.9355	0.706468	1.02852e-11	3.03165e-13	0.0294758	1
2136	C16ORF33	C16orf33	C16ORF33	0.0202388	1	0.0202388	0.805595	-1.24132	Sm16 down vs Unstim	-1.41984	-1.08524	47.9152	0.145897	4.97824e-11	3.03165e-13	0.00608981	1
3532	CCL5	CCL5	CCL5	0.0202491	1	0.0202491	1.61439	1.61439	Sm16 up vs Unstim	1.19862	2.17439	47.8901	0.716201	1.01358e-11	3.03165e-13	0.0299102	1
6685	FARS2	FARS2	FARS2	0.0202527	1	0.0202527	0.850608	-1.17563	Sm16 down vs Unstim	-1.30007	-1.0631	47.8813	0.0817372	8.87963e-11	3.03165e-13	0.00341416	1
25745	NAT8L	NAT8L	NAT8L	0.0202618	1	0.0202618	0.776139	-1.28843	Sm16 down vs Unstim	-1.50838	-1.10055	47.8592	0.200509	9.04525e-12	7.57912e-14	0.00837912	1
559	AIF1	AIF1	AIF1	0.0202722	1	0.0202722	0.795972	-1.25633	Sm16 down vs Unstim	-1.44795	-1.09006	47.8338	0.162569	0	6.73161e-29	0.00679724	1
13135	KIAA1211	KIAA1211	KIAA1211	0.0202864	1	0.0202864	1.29928	1.29928	Sm16 up vs Unstim	1.10393	1.52919	47.7991	0.213995	8.46458e-12	7.57912e-14	0.00895393	1
1013	ARF4	ARF4	ARF4	0.0202916	1	0.0202916	1.11111	1.11111	Sm16 up vs Unstim	1.04058	1.18641	47.7866	0.034656	0	5.04871e-29	0.00145045	1
28683	RAB11FIP5	RAB11FIP5	RAB11FIP5	0.0203195	1	0.0203195	0.586626	-1.70466	Sm16 down vs Unstim	-2.37639	-1.22281	47.719	0.888165	0	6.73161e-29	0.0372248	1
32260	TK2	TK2	TK2	0.0203203	1	0.0203203	0.601581	-1.66229	Sm16 down vs Unstim	-2.28127	-1.21125	47.7169	0.806304	8.97061e-12	3.03165e-13	0.0337953	1
25226	MOCOS	MOCOS	MOCOS	0.0203291	1	0.0203291	1.31431	1.31431	Sm16 up vs Unstim	1.10853	1.55829	47.6957	0.233215	7.75019e-12	7.57912e-14	0.00977928	1
27923	POLG2	POLG2	POLG2	0.0203454	1	0.0203454	0.701432	-1.42566	Sm16 down vs Unstim	-1.77831	-1.14294	47.6564	0.392641	0	1.6829e-29	0.016478	1
13314	KLF8	KLF8	KLF8	0.0203493	1	0.0203493	1.4736	1.4736	Sm16 up vs Unstim	1.15724	1.87645	47.647	0.469304	3.84742e-12	7.57912e-14	0.0196992	1
454	ADM	ADM	ADM	0.020358	1	0.020358	0.55218	-1.811	Sm16 down vs Unstim	-2.62255	-1.25059	47.6259	1.10113	6.5562e-12	3.03165e-13	0.0462409	1
30413	SLC22A18AS	SLC22A18AS	SLC22A18AS	0.0203884	1	0.0203884	0.362964	-2.75509	Sm16 down vs Unstim	-5.18512	-1.46391	47.5526	3.20661	6.7437e-12	9.09495e-13	0.134866	1
12364	IDH2	IDH2	IDH2	0.0203901	1	0.0203901	0.69411	-1.44069	Sm16 down vs Unstim	-1.80932	-1.14717	47.5485	0.416219	0	6.73161e-29	0.0175071	1
26217	NPTX2	NPTX2	NPTX2	0.0203966	1	0.0203966	1.81058	1.81058	Sm16 up vs Unstim	1.25003	2.62251	47.5329	1.10027	6.54853e-12	3.03165e-13	0.0462951	1
13062	KIAA0258	KIAA0258	KIAA0258	0.0204018	1	0.0204018	1.13965	1.13965	Sm16 up vs Unstim	1.05036	1.23653	47.5205	0.053347	3.37567e-11	7.57912e-14	0.00224522	1
1066	ARHGEF18	ARHGEF18	ARHGEF18	0.0204033	1	0.0204033	0.838117	-1.19315	Sm16 down vs Unstim	-1.33219	-1.06862	47.5169	0.0973667	7.39752e-11	3.03165e-13	0.0040982	1
2933	C6ORF97	C6orf97	C6ORF97	0.0204089	1	0.0204089	0.692962	-1.44308	Sm16 down vs Unstim	-1.81439	-1.14776	47.5033	0.420003	1.71443e-11	3.03165e-13	0.0176831	1
31545	STARD10	STARD10	STARD10	0.0204341	1	0.0204341	1.78644	1.78644	Sm16 up vs Unstim	1.24331	2.56684	47.443	1.05108	0	0	0.0443091	1
3961	CHD1	CHD1	CHD1	0.0204425	1	0.0204425	1.57303	1.57303	Sm16 up vs Unstim	1.18526	2.08766	47.4229	0.640685	3.36599e-11	9.09495e-13	0.0270201	1
23271	LOC729898	LOC729898	LOC729898	0.0204612	1	0.0204612	1.44536	1.44536	Sm16 up vs Unstim	1.14809	1.81961	47.3782	0.423628	5.08586e-11	9.09495e-13	0.0178828	1
[truncated: 32,695 more rows]

## Sheet: LPS vs Untreated
S6 Table: Differential expression analyses by microarray of THP-1 macrophages treated with Sm16 and LPS: (b) LPS treated versus Untreated
Column #	Probeset ID	SYMBOL	ILMN_GENE	p-value(Sample Group)	p-value(Batch)	p-value(LPS vs. Unstim)	Ratio(LPS vs. Unstim)	Fold-Change(LPS vs. Unstim)	Fold-Change(LPS vs. Unstim) (Description)	Fold Change(LPS vs. Unstim) 95% lower limit	Fold Change(LPS vs. Unstim) 95% upper limit	F(Sample Group)	SS(Sample Group)	F(Batch)	SS(Batch)	SS(Error)	F(Error)
9856	HS.409512		HS.409512	4.51535e-06	1	4.51535e-06	0.748123	-1.33668	LPS down vs Unstim	-1.34023	-1.33314	221465	0.262906	0	0	2.37424e-06	1
1663	BMP4	BMP4	BMP4	5.82871e-06	1	5.82871e-06	0.178725	-5.59518	LPS down vs Unstim	-5.69616	-5.49599	171563	9.25675	7.02351e-10	7.57912e-14	0.000107911	1
1888	C11ORF21	C11orf21	C11ORF21	2.3939e-05	1	2.3939e-05	0.264552	-3.77997	LPS down vs Unstim	-3.88728	-3.67563	41771.3	5.52025	2.86753e-10	7.57912e-14	0.000264308	1
32773	TPM1	TPM1	TPM1	5.12454e-05	1	5.12454e-05	0.425424	-2.3506	LPS down vs Unstim	-2.4133	-2.28952	19512.5	2.28053	1.29695e-09	3.03165e-13	0.000233752	1
29771	SC5DL	SC5DL	SC5DL	6.11894e-05	1	6.11894e-05	0.48738	-2.05179	LPS down vs Unstim	-2.10202	-2.00275	16341.2	1.61268	1.53598e-09	3.03165e-13	0.000197376	1
2111	C15ORF39	C15orf39	C15ORF39	6.48899e-05	1	6.48899e-05	0.459607	-2.17577	LPS down vs Unstim	-2.2352	-2.11793	15409.2	1.88674	1.23799e-09	3.03165e-13	0.000244884	1
29133	RGS4	RGS4	RGS4	6.89454e-05	1	6.89454e-05	0.0454056	-22.0237	LPS down vs Unstim	-24.5963	-19.7202	14502.7	29.8506	0	0	0.00411655	1
23675	LOC91461	LOC91461	LOC91461	0.000110458	1	0.000110458	0.240295	-4.16156	LPS down vs Unstim	-4.43876	-3.90167	9051.73	6.34764	5.40392e-11	7.57912e-14	0.00140252	1
13156	KIAA1383	KIAA1383	KIAA1383	0.000110665	1	0.000110665	0.509139	-1.9641	LPS down vs Unstim	-2.02504	-1.90499	9034.82	1.42263	0	0	0.000314921	1
31501	ST3GAL1	ST3GAL1	ST3GAL1	0.000122484	1	0.000122484	0.603084	-1.65814	LPS down vs Unstim	-1.69856	-1.61869	8162.82	0.798406	1.54976e-09	3.03165e-13	0.00019562	1
633	ALDH3A1	ALDH3A1	ALDH3A1	0.000133493	1	0.000133493	0.852361	-1.17321	LPS down vs Unstim	-1.18257	-1.16393	7489.53	0.0796697	3.56246e-09	7.57912e-14	2.12749e-05	1
13054	KIAA0182	KIAA0182	KIAA0182	0.000162208	1	0.000162208	0.512031	-1.95301	LPS down vs Unstim	-2.02598	-1.88266	6163.42	1.39886	0	0	0.000453922	1
23715	LPAR5	LPAR5	LPAR5	0.000167246	1	0.000167246	0.164116	-6.09327	LPS down vs Unstim	-6.73795	-5.51027	5977.72	10.1964	2.22167e-11	7.57912e-14	0.00341146	1
1748	BSN	BSN	BSN	0.000185909	1	0.000185909	0.46856	-2.1342	LPS down vs Unstim	-2.23127	-2.04135	5377.47	1.79425	0	9.46633e-30	0.000667321	1
30092	SETDB2	SETDB2	SETDB2	0.000194361	1	0.000194361	0.319825	-3.12671	LPS down vs Unstim	-3.34804	-2.92002	5143.58	4.0573	1.92166e-10	3.03165e-13	0.00157762	1
33173	TUBA4A	TUBA4A	TUBA4A	0.000201426	1	0.000201426	0.380719	-2.62661	LPS down vs Unstim	-2.78619	-2.47617	4963.1	2.91152	0	1.6829e-29	0.00117327	1
13273	KIR2DL4	KIR2DL4	KIR2DL4	0.000241874	1	0.000241874	0.761752	-1.31276	LPS down vs Unstim	-1.33689	-1.28907	4132.89	0.231209	6.77389e-10	7.57912e-14	0.000111887	1
4930	DAB2	DAB2	DAB2	0.000245738	1	0.000245738	0.182789	-5.47078	LPS down vs Unstim	-6.13534	-4.8782	4067.88	9.01659	6.83872e-11	3.03165e-13	0.00443307	1
7020	FLJ20674	FLJ20674	FLJ20674	0.00027267	1	0.00027267	0.796476	-1.25553	LPS down vs Unstim	-1.276	-1.23539	3665.94	0.161669	8.59304e-10	7.57912e-14	8.82007e-05	1
27457	PFKFB4	PFKFB4	PFKFB4	0.00027424	1	0.00027424	0.271789	-3.67932	LPS down vs Unstim	-4.03728	-3.3531	3644.94	5.29844	1.04278e-10	3.03165e-13	0.00290728	1
16683	LOC346887	LOC346887	LOC346887	0.000276664	1	0.000276664	0.312844	-3.19648	LPS down vs Unstim	-3.47374	-2.94135	3613	4.2159	1.29905e-10	3.03165e-13	0.00233374	1
3508	CCL1	CCL1	CCL1	0.000288661	1	0.000288661	8.19146	8.19146	LPS up vs Unstim	7.02389	9.5531	3462.77	13.8088	2.85087e-11	2.27374e-13	0.00797559	1
28573	PTPN6	PTPN6	PTPN6	0.000292712	1	0.000292712	0.486595	-2.0551	LPS down vs Unstim	-2.16703	-1.94894	3414.82	1.61992	3.19538e-10	3.03165e-13	0.000948759	1
23898	LTK	LTK	LTK	0.000294512	1	0.000294512	0.962543	-1.03891	LPS down vs Unstim	-1.04185	-1.03599	3393.95	0.00455012	8.47994e-08	2.27374e-13	2.68131e-06	1
29300	RNF166	RNF166	RNF166	0.000295797	1	0.000295797	0.292816	-3.41511	LPS down vs Unstim	-3.74012	-3.11834	3379.2	4.70962	2.71905e-11	7.57912e-14	0.00278742	1
3801	CDR2L	CDR2L	CDR2L	0.0002962	1	0.0002962	0.381004	-2.62465	LPS down vs Unstim	-2.8191	-2.44361	3374.6	2.90701	0	1.6829e-29	0.00172288	1
30907	SNORA5A	SNORA5A	SNORA5A	0.000331326	1	0.000331326	1.16105	1.16105	LPS up vs Unstim	1.14755	1.17471	3016.67	0.0696149	1.64216e-09	7.57912e-14	4.61534e-05	1
10366	HS.538460		HS.538460	0.000371302	1	0.000371302	1.29923	1.29923	LPS up vs Unstim	1.27133	1.32774	2691.73	0.213934	1.43041e-09	2.27374e-13	0.000158957	1
5596	DTX4	DTX4	DTX4	0.000387171	1	0.000387171	1.54984	1.54984	LPS up vs Unstim	1.49338	1.60842	2581.34	0.599354	1.63211e-10	7.57912e-14	0.000464375	1
27058	PAG1	PAG1	PAG1	0.00038802	1	0.00038802	0.409928	-2.43945	LPS down vs Unstim	-2.63104	-2.26182	2575.69	2.48285	1.5725e-10	3.03165e-13	0.00192791	1
5632	DUSP7	DUSP7	DUSP7	0.000392827	1	0.000392827	0.434404	-2.30201	LPS down vs Unstim	-2.4717	-2.14397	2544.15	2.17042	4.44209e-11	7.57912e-14	0.00170621	1
31122	SNRNP25	SNRNP25	SNRNP25	0.000404162	1	0.000404162	0.646989	-1.54562	LPS down vs Unstim	-1.60496	-1.48847	2472.75	0.591926	6.33231e-10	3.03165e-13	0.000478759	1
5490	DOK3	DOK3	DOK3	0.000416281	1	0.000416281	0.476991	-2.09648	LPS down vs Unstim	-2.23729	-1.96453	2400.72	1.71083	5.3177e-11	7.57912e-14	0.00142526	1
2154	C16ORF59	C16orf59	C16ORF59	0.000424862	1	0.000424862	0.416139	-2.40305	LPS down vs Unstim	-2.59742	-2.22322	2352.21	2.39982	0	0	0.00204048	1
23253	LOC729839	LOC729839	LOC729839	0.000425074	1	0.000425074	0.46243	-2.16249	LPS down vs Unstim	-2.31567	-2.01944	2351.03	1.85713	0	9.46633e-30	0.00157984	1
32224	TIGD2	TIGD2	TIGD2	0.000441574	1	0.000441574	0.525427	-1.90321	LPS down vs Unstim	-2.01728	-1.7956	2263.12	1.29299	2.65314e-10	3.03165e-13	0.00114266	1
11071	HS.554507		HS.554507	0.000458571	1	0.000458571	0.303679	-3.29295	LPS down vs Unstim	-3.67528	-2.95039	2179.19	4.4344	1.8623e-11	7.57912e-14	0.00406977	1
4974	DBP	DBP	DBP	0.000499976	1	0.000499976	0.529396	-1.88895	LPS down vs Unstim	-2.00819	-1.77679	1998.6	1.26294	0	9.46633e-30	0.00126382	1
7853	GINS2	GINS2	GINS2	0.000509027	1	0.000509027	0.509275	-1.96357	LPS down vs Unstim	-2.09655	-1.83903	1963.03	1.4215	6.27987e-10	9.09495e-13	0.00144827	1
3807	CDS1	CDS1	CDS1	0.000522368	1	0.000522368	0.439644	-2.27457	LPS down vs Unstim	-2.46609	-2.09792	1912.86	2.10844	3.43803e-11	7.57912e-14	0.00220449	1
30415	SLC22A18AS	SLC22A18AS	SLC22A18AS	0.000532731	1	0.000532731	0.289398	-3.45545	LPS down vs Unstim	-3.90845	-3.05495	1875.62	4.80011	1.48075e-11	7.57912e-14	0.00511842	1
3699	CDC25C	CDC25C	CDC25C	0.000534453	1	0.000534453	0.587136	-1.70318	LPS down vs Unstim	-1.79587	-1.61528	1869.57	0.885272	0	9.46633e-30	0.000947032	1
15611	LOC100133444	LOC100133444	LOC100133444	0.000535251	1	0.000535251	1.19566	1.19566	LPS up vs Unstim	1.17457	1.21713	1866.78	0.0996964	7.09583e-10	7.57912e-14	0.000106811	1
216	ABHD6	ABHD6	ABHD6	0.000537419	1	0.000537419	0.499556	-2.00178	LPS down vs Unstim	-2.14533	-1.86784	1859.24	1.50385	1.87405e-10	3.03165e-13	0.0016177	1
222	ABI3	ABI3	ABI3	0.000560219	1	0.000560219	0.334428	-2.99018	LPS down vs Unstim	-3.3432	-2.67444	1783.52	3.7457	1.8044e-11	7.57912e-14	0.00420035	1
910	AP4B1	AP4B1	AP4B1	0.000560845	1	0.000560845	0.591197	-1.69148	LPS down vs Unstim	-1.78459	-1.60324	1781.52	0.862506	3.13097e-10	3.03165e-13	0.000968279	1
32820	TRAM2	TRAM2	TRAM2	0.000574626	1	0.000574626	0.292375	-3.42027	LPS down vs Unstim	-3.883	-3.01268	1738.76	4.7212	5.58261e-11	3.03165e-13	0.00543052	1
32568	TMEM86A	TMEM86A	TMEM86A	0.000607345	1	0.000607345	0.256403	-3.90011	LPS down vs Unstim	-4.50589	-3.37577	1645.01	5.78308	1.07795e-11	7.57912e-14	0.00703105	1
7862	GIT2	GIT2	GIT2	0.000608199	1	0.000608199	0.489667	-2.0422	LPS down vs Unstim	-2.20302	-1.89312	1642.7	1.59174	1.56435e-10	3.03165e-13	0.00193796	1
1827	C10ORF140	C10orf140	C10ORF140	0.000639081	1	0.000639081	0.230474	-4.33888	LPS down vs Unstim	-5.09025	-3.69842	1563.25	6.72458	2.64285e-11	2.27374e-13	0.00860335	1
32143	TGFBR2	TGFBR2	TGFBR2	0.000678701	1	0.000678701	0.243895	-4.10012	LPS down vs Unstim	-4.8031	-3.50003	1471.9	6.21591	3.58941e-11	3.03165e-13	0.00844609	1
18658	LOC643713	LOC643713	LOC643713	0.000707802	1	0.000707802	0.775799	-1.28899	LPS down vs Unstim	-1.32702	-1.25206	1411.32	0.201203	2.65817e-10	7.57912e-14	0.000285126	1
6991	FLJ14213	FLJ14213	FLJ14213	0.000708826	1	0.000708826	0.0805538	-12.4141	LPS down vs Unstim	-16.5688	-9.30115	1409.28	19.8079	1.07847e-11	3.03165e-13	0.0281106	1
4410	CORO2A	CORO2A	CORO2A	0.000715731	1	0.000715731	0.46942	-2.13029	LPS down vs Unstim	-2.32415	-1.95259	1395.67	1.78558	8.88618e-11	2.27374e-13	0.00255873	1
29500	RPP25	RPP25	RPP25	0.000718232	1	0.000718232	0.323829	-3.08805	LPS down vs Unstim	-3.51706	-2.71136	1390.81	3.9692	0	1.6829e-29	0.00570776	1
27428	PET112L	PET112L	PET112L	0.000735887	1	0.000735887	0.482091	-2.0743	LPS down vs Unstim	-2.25879	-1.90487	1357.4	1.66203	0	1.6829e-29	0.00244883	1
27549	PHLDA3	PHLDA3	PHLDA3	0.000744631	1	0.000744631	0.656593	-1.52301	LPS down vs Unstim	-1.60017	-1.44957	1341.45	0.552542	0	1.6829e-29	0.0008238	1
23927	LYL1	LYL1	LYL1	0.000770158	1	0.000770158	0.180221	-5.54875	LPS down vs Unstim	-6.80939	-4.5215	1296.93	9.16738	6.43344e-11	9.09495e-13	0.014137	1
695	ALX1	ALX1	ALX1	0.000770743	1	0.000770743	0.590655	-1.69303	LPS down vs Unstim	-1.803	-1.58977	1295.95	0.865514	0	0	0.00133572	1
13887	LOC100127886	LOC100127886	LOC100127886	0.00077626	1	0.00077626	1.09071	1.09071	LPS up vs Unstim	1.0794	1.10212	1286.73	0.0235355	2.07182e-09	7.57912e-14	3.65819e-05	1
8602	HEY2	HEY2	HEY2	0.000776582	1	0.000776582	0.147723	-6.76941	LPS down vs Unstim	-8.5152	-5.38155	1286.19	11.4184	4.26866e-12	7.57912e-14	0.0177553	1
25306	MRGPRE	MRGPRE	MRGPRE	0.000785176	1	0.000785176	1.13045	1.13045	LPS up vs Unstim	1.11385	1.14729	1272.1	0.0469356	0	1.26218e-29	7.37924e-05	1
8201	GPR88	GPR88	GPR88	0.000794046	1	0.000794046	0.278447	-3.59134	LPS down vs Unstim	-4.1939	-3.07536	1257.87	5.1034	9.34041e-12	7.57912e-14	0.00811433	1
30412	SLC22A16	SLC22A16	SLC22A16	0.000801829	1	0.000801829	0.43427	-2.30272	LPS down vs Unstim	-2.54918	-2.08008	1245.65	2.17203	0	6.73161e-29	0.00348738	1
1070	ARHGEF3	ARHGEF3	ARHGEF3	0.000809577	1	0.000809577	0.194128	-5.15123	LPS down vs Unstim	-6.29678	-4.21408	1233.71	8.38924	2.22915e-11	3.03165e-13	0.0136	1
13252	KIF2C	KIF2C	KIF2C	0.00081032	1	0.00081032	0.591212	-1.69144	LPS down vs Unstim	-1.80398	-1.58593	1232.58	0.862421	2.16643e-10	3.03165e-13	0.00139938	1
6834	FERMT1	FERMT1	FERMT1	0.000814116	1	0.000814116	2.38503	2.38503	LPS up vs Unstim	2.14349	2.65378	1226.83	2.3588	0	9.46633e-30	0.00384536	1
20647	LOC648894	LOC648894	LOC648894	0.000820054	1	0.000820054	1.18699	1.18699	LPS up vs Unstim	1.16217	1.21235	1217.93	0.0917434	0	1.26218e-29	0.000150654	1
15001	LOC100131630	LOC100131630	LOC100131630	0.000901575	1	0.000901575	1.16826	1.16826	LPS up vs Unstim	1.14501	1.19199	1107.67	0.0755108	5.55892e-10	7.57912e-14	0.000136342	1
10037	HS.46506		HS.46506	0.000907204	1	0.000907204	0.594956	-1.6808	LPS down vs Unstim	-1.79788	-1.57134	1100.79	0.841826	4.9553e-11	7.57912e-14	0.0015295	1
2630	C22ORF40	C22orf40	C22ORF40	0.000926669	1	0.000926669	0.876538	-1.14085	LPS down vs Unstim	-1.16073	-1.12132	1077.63	0.0542134	7.53275e-10	7.57912e-14	0.000100616	1
34433	ZNF429	ZNF429	ZNF429	0.00093513	1	0.00093513	0.681352	-1.46767	LPS down vs Unstim	-1.54372	-1.39537	1067.87	0.459589	0	9.46633e-30	0.000860757	1
3629	CD300A	CD300A	CD300A	0.000973271	1	0.000973271	0.239336	-4.17822	LPS down vs Unstim	-5.06301	-3.44805	1025.96	6.38327	2.43634e-11	3.03165e-13	0.0124435	1
4377	COMP	COMP	COMP	0.000983318	1	0.000983318	1.21662	1.21662	LPS up vs Unstim	1.18483	1.24926	1015.47	0.120032	3.20596e-10	7.57912e-14	0.000236407	1
19497	LOC645537	LOC645537	LOC645537	0.000985953	1	0.000985953	0.84218	-1.1874	LPS down vs Unstim	-1.21529	-1.16014	1012.75	0.0921074	0	1.6829e-29	0.000181896	1
29306	RNF175	RNF175	RNF175	0.000986081	1	0.000986081	0.744366	-1.34343	LPS down vs Unstim	-1.39814	-1.29086	1012.62	0.272108	1.41024e-10	7.57912e-14	0.000537435	1
26517	OPRL1	OPRL1	OPRL1	0.00100697	1	0.00100697	0.558932	-1.78913	LPS down vs Unstim	-1.93714	-1.65242	991.578	1.05653	0	9.46633e-30	0.002131	1
285	ACOT6	ACOT6	ACOT6	0.00101147	1	0.00101147	0.902089	-1.10854	LPS down vs Unstim	-1.12429	-1.09301	987.162	0.0331489	0	1.26218e-29	6.71599e-05	1
27640	PIP3-E	PIP3-E	PIP3-E	0.00101183	1	0.00101183	0.216191	-4.62554	LPS down vs Unstim	-5.70516	-3.75021	986.808	7.32363	6.1274e-11	9.09495e-13	0.0148431	1
28494	PSRC1	PSRC1	PSRC1	0.00101918	1	0.00101918	0.332485	-3.00765	LPS down vs Unstim	-3.49919	-2.58516	979.678	3.78566	3.92275e-11	3.03165e-13	0.00772837	1
29636	RTTN	RTTN	RTTN	0.00101992	1	0.00101992	0.447515	-2.23456	LPS down vs Unstim	-2.49581	-2.00066	978.969	2.01837	7.3522e-11	3.03165e-13	0.00412346	1
26078	NLRC4	NLRC4	NLRC4	0.00102601	1	0.00102601	0.264594	-3.77937	LPS down vs Unstim	-4.54005	-3.14614	973.152	5.51892	6.68213e-12	7.57912e-14	0.0113424	1
5564	DSCC1	DSCC1	DSCC1	0.00104625	1	0.00104625	0.470416	-2.12578	LPS down vs Unstim	-2.36121	-1.91382	954.295	1.77559	0	1.6829e-29	0.00372125	1
34340	ZNF280A	ZNF280A	ZNF280A	0.00105652	1	0.00105652	0.138745	-7.20745	LPS down vs Unstim	-9.50257	-5.46667	945.008	12.1794	2.94035e-12	7.57912e-14	0.0257763	1
7700	GAS2L3	GAS2L3	GAS2L3	0.00107279	1	0.00107279	0.406512	-2.45995	LPS down vs Unstim	-2.79295	-2.16665	930.647	2.52965	0	0	0.00543634	1
10269	HS.534439		HS.534439	0.00108893	1	0.00108893	0.288661	-3.46428	LPS down vs Unstim	-4.13324	-2.90358	916.831	4.81987	2.88338e-11	3.03165e-13	0.0105142	1
3694	CDC20	CDC20	CDC20	0.00109681	1	0.00109681	0.303445	-3.29549	LPS down vs Unstim	-3.90645	-2.78008	910.234	4.44015	0	5.04871e-29	0.00975606	1
26368	NUDT6	NUDT6	NUDT6	0.00109912	1	0.00109912	0.574622	-1.74028	LPS down vs Unstim	-1.88352	-1.60793	908.317	0.958359	3.59168e-11	7.57912e-14	0.00211019	1
27569	PI3	PI3	PI3	0.00110293	1	0.00110293	3.75461	3.75461	LPS up vs Unstim	3.10739	4.53664	905.175	5.4645	0	9.46633e-30	0.0120739	1
2563	C21ORF122	C21orf122	C21ORF122	0.00111382	1	0.00111382	0.332254	-3.00974	LPS down vs Unstim	-3.52616	-2.56896	896.312	3.79043	0	9.46633e-30	0.00845784	1
25576	MYBPH	MYBPH	MYBPH	0.00111675	1	0.00111675	0.298895	-3.34566	LPS down vs Unstim	-3.98068	-2.81194	893.952	4.55336	2.97599e-11	3.03165e-13	0.010187	1
31651	STXBP4	STXBP4	STXBP4	0.00112104	1	0.00112104	0.703884	-1.42069	LPS down vs Unstim	-1.49447	-1.35055	890.527	0.384952	0	9.46633e-30	0.000864548	1
9378	HS.19339		HS.19339	0.00114134	1	0.00114134	0.542036	-1.8449	LPS down vs Unstim	-2.01682	-1.68763	874.661	1.17097	1.13226e-10	3.03165e-13	0.00267753	1
32983	TRY6	TRY6	TRY6	0.00114392	1	0.00114392	0.91426	-1.09378	LPS down vs Unstim	-1.10815	-1.07959	872.689	0.025087	1.31826e-09	7.57912e-14	5.74935e-05	1
32707	TOB1	TOB1	TOB1	0.00116047	1	0.00116047	0.413934	-2.41584	LPS down vs Unstim	-2.74957	-2.12262	860.221	2.42899	5.36826e-11	3.03165e-13	0.00564736	1
4602	CSF2	CSF2	CSF2	0.00116202	1	0.00116202	76.3159	76.3159	LPS up vs Unstim	40.3878	144.205	859.074	58.6671	5.54913e-13	7.57912e-14	0.136582	1
7796	GFI1	GFI1	GFI1	0.00117618	1	0.00117618	0.231342	-4.32261	LPS down vs Unstim	-5.36587	-3.48218	848.71	6.69019	1.92296e-11	3.03165e-13	0.0157656	1
31526	ST8SIA5	ST8SIA5	ST8SIA5	0.00118375	1	0.00118375	0.191275	-5.22807	LPS down vs Unstim	-6.68	-4.09173	843.272	8.5415	0	1.6829e-29	0.020258	1
23961	LZTS2	LZTS2	LZTS2	0.0012188	1	0.0012188	0.498126	-2.00752	LPS down vs Unstim	-2.22928	-1.80782	818.982	1.51629	0	0	0.00370287	1
3843	CECR6	CECR6	CECR6	0.00124371	1	0.00124371	0.430107	-2.325	LPS down vs Unstim	-2.64287	-2.04537	802.545	2.22248	1.36842e-11	7.57912e-14	0.00553859	1
34509	ZNF533	ZNF533	ZNF533	0.00125149	1	0.00125149	0.201265	-4.96857	LPS down vs Unstim	-6.34316	-3.89185	797.549	8.02377	0	0	0.0201211	1
24379	MFSD11	MFSD11	MFSD11	0.00127017	1	0.00127017	0.717044	-1.39461	LPS down vs Unstim	-1.46766	-1.3252	785.799	0.345408	3.44848e-10	3.03165e-13	0.000879126	1
24108	MAPBPIP	MAPBPIP	MAPBPIP	0.00127185	1	0.00127185	0.716211	-1.39624	LPS down vs Unstim	-1.46968	-1.32646	784.759	0.347826	3.41998e-10	3.03165e-13	0.000886453	1
2911	C6ORF26	C6orf26	C6ORF26	0.00127311	1	0.00127311	0.612752	-1.63198	LPS down vs Unstim	-1.75956	-1.51366	783.978	0.748979	3.96664e-11	7.57912e-14	0.00191072	1
14425	LOC100129697	LOC100129697	LOC100129697	0.00131708	1	0.00131708	0.880273	-1.13601	LPS down vs Unstim	-1.15888	-1.11359	757.754	0.0507712	2.26235e-09	3.03165e-13	0.000134004	1
13640	LBH	LBH	LBH	0.00131731	1	0.00131731	0.337971	-2.95884	LPS down vs Unstim	-3.50563	-2.49733	757.624	3.67398	0	1.6829e-29	0.00969869	1
32817	TRAK2	TRAK2	TRAK2	0.00133247	1	0.00133247	0.616111	-1.62308	LPS down vs Unstim	-1.7515	-1.50408	748.984	0.73235	4.65076e-10	9.09495e-13	0.00195558	1
26363	NUDT22	NUDT22	NUDT22	0.00135004	1	0.00135004	0.638577	-1.56598	LPS down vs Unstim	-1.68117	-1.45868	739.217	0.628046	1.78414e-10	3.03165e-13	0.00169922	1
34580	ZNF616	ZNF616	ZNF616	0.00135321	1	0.00135321	0.497557	-2.00982	LPS down vs Unstim	-2.24486	-1.79939	737.481	1.52127	1.8371e-11	7.57912e-14	0.00412558	1
32086	TESK2	TESK2	TESK2	0.00136709	1	0.00136709	0.590088	-1.69466	LPS down vs Unstim	-1.84317	-1.55812	729.981	0.868678	3.18451e-11	7.57912e-14	0.00238	1
3810	CDT1	CDT1	CDT1	0.00140072	1	0.00140072	0.548918	-1.82177	LPS down vs Unstim	-2.00671	-1.65387	712.421	1.12322	2.88432e-10	9.09495e-13	0.00315324	1
9732	HS.355933		HS.355933	0.00140486	1	0.00140486	0.475384	-2.10356	LPS down vs Unstim	-2.37188	-1.8656	710.315	1.72646	0	9.46633e-30	0.00486111	1
30267	SIGLEC11	SIGLEC11	SIGLEC11	0.00140585	1	0.00140585	0.374021	-2.67365	LPS down vs Unstim	-3.13387	-2.28102	709.812	3.01953	8.90825e-12	7.57912e-14	0.00850798	1
28887	RASSF7	RASSF7	RASSF7	0.00142548	1	0.00142548	0.252357	-3.96263	LPS down vs Unstim	-4.95712	-3.16766	700.019	5.91903	0	1.6829e-29	0.0169111	1
24300	MEF2A	MEF2A	MEF2A	0.00144052	1	0.00144052	0.624534	-1.60119	LPS down vs Unstim	-1.72929	-1.48259	692.692	0.691864	3.7941e-11	7.57912e-14	0.00199761	1
23758	LRMP	LRMP	LRMP	0.00145836	1	0.00145836	0.219421	-4.55744	LPS down vs Unstim	-5.84892	-3.55113	684.201	7.18249	1.44397e-11	3.03165e-13	0.0209953	1
3258	CARD10	CARD10	CARD10	0.00147252	1	0.00147252	0.61991	-1.61314	LPS down vs Unstim	-1.74581	-1.49054	677.609	0.713877	3.59703e-11	7.57912e-14	0.00210705	1
12526	IL1A	IL1A	IL1A	0.00150527	1	0.00150527	62.0819	62.0819	LPS up vs Unstim	31.1401	123.768	662.831	53.2127	1.41611e-12	2.27374e-13	0.160562	1
30076	SESN1	SESN1	SESN1	0.00151575	1	0.00151575	0.187289	-5.33933	LPS down vs Unstim	-7.07114	-4.03166	658.241	8.76037	1.13897e-11	3.03165e-13	0.0266175	1
433	ADCY7	ADCY7	ADCY7	0.00152284	1	0.00152284	0.35681	-2.80262	LPS down vs Unstim	-3.33271	-2.35684	655.168	3.31574	2.99517e-11	3.03165e-13	0.0101218	1
34808	ZXDC	ZXDC	ZXDC	0.00153096	1	0.00153096	0.642324	-1.55685	LPS down vs Unstim	-1.67744	-1.44492	651.686	0.611765	4.03685e-11	7.57912e-14	0.00187748	1
9026	HS.125056		HS.125056	0.00154427	1	0.00154427	0.299719	-3.33646	LPS down vs Unstim	-4.09135	-2.72085	646.054	4.53262	2.16057e-11	3.03165e-13	0.0140317	1
8315	GSPT2	GSPT2	GSPT2	0.0015451	1	0.0015451	0.590185	-1.69438	LPS down vs Unstim	-1.85263	-1.54965	645.707	0.868133	1.12745e-10	3.03165e-13	0.00268894	1
27495	PGM2L1	PGM2L1	PGM2L1	0.00154905	1	0.00154905	1.51308	1.51308	LPS up vs Unstim	1.41049	1.62314	644.057	0.535493	1.36735e-10	2.27374e-13	0.00166288	1
16042	LOC100134634	LOC100134634	LOC100134634	0.00158565	1	0.00158565	1.26561	1.26561	LPS up vs Unstim	1.21549	1.3178	629.157	0.173234	1.37631e-10	7.57912e-14	0.000550686	1
29162	RHOBTB2	RHOBTB2	RHOBTB2	0.00158718	1	0.00158718	0.412788	-2.42255	LPS down vs Unstim	-2.81982	-2.08125	628.547	2.44428	9.74485e-12	7.57912e-14	0.00777757	1
13483	KRT8P15	KRT8P15	KRT8P15	0.00160574	1	0.00160574	0.820167	-1.21926	LPS down vs Unstim	-1.26171	-1.17824	621.266	0.122703	5.75617e-10	2.27374e-13	0.000395008	1
33678	VPS37D	VPS37D	VPS37D	0.00163941	1	0.00163941	0.377334	-2.65017	LPS down vs Unstim	-3.14126	-2.23585	608.475	2.96561	7.7753e-12	7.57912e-14	0.00974769	1
13326	KLHDC8B	KLHDC8B	KLHDC8B	0.00163956	1	0.00163956	0.184011	-5.43446	LPS down vs Unstim	-7.3012	-4.04501	608.42	8.94605	2.57727e-12	7.57912e-14	0.0294075	1
7727	GBP2	GBP2	GBP2	0.00164061	1	0.00164061	7.53509	7.53509	LPS up vs Unstim	5.29717	10.7185	608.03	12.7338	0	6.73161e-29	0.0418855	1
27735	PLAT	PLAT	PLAT	0.0016593	1	0.0016593	50.2965	50.2965	LPS up vs Unstim	25.2897	100.03	601.165	47.9242	0	1.6829e-29	0.159438	1
31295	SPATA7	SPATA7	SPATA7	0.00166809	1	0.00166809	0.406761	-2.45845	LPS down vs Unstim	-2.88003	-2.09857	597.989	2.52622	0	0	0.00844905	1
5660	DYNLRB2	DYNLRB2	DYNLRB2	0.00167328	1	0.00167328	0.562172	-1.77881	LPS down vs Unstim	-1.96884	-1.60713	596.129	1.03563	2.18134e-11	7.57912e-14	0.00347452	1
20297	LOC647606	LOC647606	LOC647606	0.00167488	1	0.00167488	0.695738	-1.43732	LPS down vs Unstim	-1.53226	-1.34827	595.557	0.410895	0	9.46633e-30	0.00137987	1
19071	LOC644574	LOC644574	LOC644574	0.00167619	1	0.00167619	1.08913	1.08913	LPS up vs Unstim	1.07285	1.10565	595.091	0.0227565	0	1.26218e-29	7.64809e-05	1
11217	HS.561603		HS.561603	0.00168045	1	0.00168045	0.493329	-2.02704	LPS down vs Unstim	-2.29645	-1.78925	593.58	1.5587	0	9.46633e-30	0.00525185	1
10741	HS.544388		HS.544388	0.00168491	1	0.00168491	1.05804	1.05804	LPS up vs Unstim	1.04753	1.06865	592.005	0.00993682	2.2577e-09	7.57912e-14	3.35701e-05	1
3097	C9ORF66	C9orf66	C9ORF66	0.00168724	1	0.00168724	0.188054	-5.31761	LPS down vs Unstim	-7.14726	-3.95634	591.184	8.71778	1.02794e-11	3.03165e-13	0.0294926	1
5285	DKFZP434E1119	DKFZp434E1119	DKFZP434E1119	0.00171799	1	0.00171799	0.892008	-1.12107	LPS down vs Unstim	-1.14418	-1.09842	580.575	0.0407735	5.39596e-10	7.57912e-14	0.000140459	1
24392	MGAT1	MGAT1	MGAT1	0.00173415	1	0.00173415	0.596836	-1.6755	LPS down vs Unstim	-1.83806	-1.52732	575.151	0.831629	0	6.73161e-29	0.00289186	1
17680	LOC441806	LOC441806	LOC441806	0.00177276	1	0.00177276	1.18942	1.18942	LPS up vs Unstim	1.15257	1.22744	562.593	0.0939408	2.26949e-10	7.57912e-14	0.000333956	1
1992	C12ORF76	C12orf76	C12ORF76	0.00177566	1	0.00177566	0.496033	-2.01599	LPS down vs Unstim	-2.28965	-1.77505	561.671	1.53467	0	0	0.00546467	1
5734	EDNRA	EDNRA	EDNRA	0.00183267	1	0.00183267	0.161354	-6.19757	LPS down vs Unstim	-8.67652	-4.42687	544.151	10.3888	1.98493e-12	7.57912e-14	0.0381834	1
22365	LOC654118	LOC654118	LOC654118	0.00187574	1	0.00187574	1.09429	1.09429	LPS up vs Unstim	1.07604	1.11284	531.623	0.0253468	0	1.26218e-29	9.53565e-05	1
6347	FAM117B	FAM117B	FAM117B	0.00191669	1	0.00191669	0.49083	-2.03737	LPS down vs Unstim	-2.33009	-1.78142	520.233	1.58118	4.98729e-11	3.03165e-13	0.00607875	1
2121	C15ORF52	C15orf52	C15ORF52	0.00193728	1	0.00193728	0.198962	-5.02609	LPS down vs Unstim	-6.82688	-3.70032	514.689	8.13942	2.3963e-12	7.57912e-14	0.0316285	1
12364	IDH1	IDH1	IDH1	0.00194755	1	0.00194755	0.28428	-3.51766	LPS down vs Unstim	-4.46815	-2.76935	511.965	4.93924	1.57119e-11	3.03165e-13	0.0192952	1
22562	LOC728054	LOC728054	LOC728054	0.00196974	1	0.00196974	1.05665	1.05665	LPS up vs Unstim	1.04557	1.06785	506.181	0.00948023	2.02337e-09	7.57912e-14	3.74579e-05	1
5731	EDN1	EDN1	EDN1	0.00198271	1	0.00198271	6.75347	6.75347	LPS up vs Unstim	4.68127	9.74294	502.86	11.3902	1.67303e-12	7.57912e-14	0.0453018	1
3498	CCDC93	CCDC93	CCDC93	0.00200134	1	0.00200134	0.721259	-1.38646	LPS down vs Unstim	-1.47661	-1.30182	498.166	0.333341	6.79603e-10	9.09495e-13	0.00133827	1
12809	ITPR3	ITPR3	ITPR3	0.00202147	1	0.00202147	1.37019	1.37019	LPS up vs Unstim	1.28908	1.45641	493.189	0.309693	0	1.6829e-29	0.00125588	1
28614	PUS10	PUS10	PUS10	0.00203992	1	0.00203992	0.436453	-2.2912	LPS down vs Unstim	-2.69241	-1.94977	488.717	2.14599	8.63014e-12	7.57912e-14	0.00878215	1
4109	CLCC1	CLCC1	CLCC1	0.00204206	1	0.00204206	0.596403	-1.67672	LPS down vs Unstim	-1.85426	-1.51618	488.201	0.833968	2.21839e-11	7.57912e-14	0.00341649	1
31799	TACC1	TACC1	TACC1	0.00204563	1	0.00204563	0.766514	-1.30461	LPS down vs Unstim	-1.374	-1.23872	487.348	0.220742	3.34659e-10	3.03165e-13	0.000905891	1
30411	SLC22A15	SLC22A15	SLC22A15	0.0020499	1	0.0020499	0.372938	-2.68141	LPS down vs Unstim	-3.25042	-2.21201	486.329	3.03736	0	1.6829e-29	0.012491	1
8537	HDDC3	HDDC3	HDDC3	0.00205548	1	0.00205548	0.53943	-1.85381	LPS down vs Unstim	-2.0914	-1.64321	485.006	1.18946	6.18081e-11	3.03165e-13	0.00490494	1
16299	LOC158318	LOC158318	LOC158318	0.00206402	1	0.00206402	1.09776	1.09776	LPS up vs Unstim	1.07789	1.11799	482.991	0.0271595	0	1.26218e-29	0.000112464	1
1996	C13ORF15	C13orf15	C13ORF15	0.0020654	1	0.0020654	0.623279	-1.60442	LPS down vs Unstim	-1.76006	-1.46254	482.669	0.697788	1.04851e-10	3.03165e-13	0.00289138	1
5354	DLX3	DLX3	DLX3	0.00209468	1	0.00209468	0.140041	-7.14077	LPS down vs Unstim	-10.5228	-4.84572	475.9	12.065	4.48433e-12	2.27374e-13	0.050704	1
3715	CDC42EP2	CDC42EP2	CDC42EP2	0.00210252	1	0.00210252	2.63077	2.63077	LPS up vs Unstim	2.17307	3.18487	474.121	2.92106	0	0	0.012322	1
12321	HTT	HTT	HTT	0.00211488	1	0.00211488	0.661518	-1.51167	LPS down vs Unstim	-1.64068	-1.39281	471.341	0.533088	1.00519e-10	2.27374e-13	0.002262	1
13776	LIF	LIF	LIF	0.00214269	1	0.00214269	2.9391	2.9391	LPS up vs Unstim	2.37035	3.64433	465.204	3.62879	4.85814e-12	7.57912e-14	0.0156009	1
3026	C8ORFK32	C8ORFK32	C8ORFK32	0.0021431	1	0.0021431	0.571309	-1.75037	LPS down vs Unstim	-1.9572	-1.56539	465.115	0.978463	5.40413e-11	2.27374e-13	0.0042074	1
23435	LOC730413	LOC730413	LOC730413	0.00218431	1	0.00218431	0.295727	-3.3815	LPS down vs Unstim	-4.32199	-2.64567	456.31	4.63407	4.47783e-11	9.09495e-13	0.0203111	1
12553	IL24	IL24	IL24	0.00220522	1	0.00220522	2.76973	2.76973	LPS up vs Unstim	2.25369	3.40392	451.971	3.24022	5.28598e-12	7.57912e-14	0.0143382	1
8615	HHEX	HHEX	HHEX	0.00221521	1	0.00221521	0.224081	-4.46268	LPS down vs Unstim	-6.04454	-3.29479	449.925	6.98487	0	1.6829e-29	0.031049	1
17673	LOC441771	LOC441771	LOC441771	0.00222098	1	0.00222098	1.50413	1.50413	LPS up vs Unstim	1.38445	1.63415	448.753	0.520249	3.26877e-11	7.57912e-14	0.00231864	1
27769	PLEKHA2	PLEKHA2	PLEKHA2	0.00222315	1	0.00222315	0.315535	-3.16922	LPS down vs Unstim	-4.00637	-2.507	448.313	4.15398	0	1.6829e-29	0.0185316	1
25801	NCKIPSD	NCKIPSD	NCKIPSD	0.00223937	1	0.00223937	0.425008	-2.3529	LPS down vs Unstim	-2.80151	-1.97612	445.054	2.28576	0	1.6829e-29	0.0102718	1
17644	LOC441554	LOC441554	LOC441554	0.00224588	1	0.00224588	1.20264	1.20264	LPS up vs Unstim	1.15816	1.24883	443.761	0.106299	1.58201e-10	7.57912e-14	0.000479083	1
30818	SNAPC5	SNAPC5	SNAPC5	0.00224613	1	0.00224613	0.553346	-1.80719	LPS down vs Unstim	-2.03938	-1.60143	443.711	1.09332	1.53794e-11	7.57912e-14	0.00492809	1
7056	FLJ25404	FLJ25404	FLJ25404	0.0022529	1	0.0022529	0.90091	-1.10999	LPS down vs Unstim	-1.13394	-1.08655	442.372	0.0339957	0	9.46633e-30	0.000153697	1
13642	LBR	LBR	LBR	0.00225437	1	0.00225437	0.406599	-2.45943	LPS down vs Unstim	-2.95674	-2.04576	442.084	2.52846	2.65032e-11	3.03165e-13	0.0114388	1
5232	DHRS9	DHRS9	DHRS9	0.00227088	1	0.00227088	0.33706	-2.96683	LPS down vs Unstim	-3.70933	-2.37296	438.859	3.69228	1.35126e-11	2.27374e-13	0.0168267	1
28110	PPP1R3C	PPP1R3C	PPP1R3C	0.00228421	1	0.00228421	0.370921	-2.69599	LPS down vs Unstim	-3.30707	-2.19783	436.289	3.07086	0	0	0.0140772	1
3194	CALHM2	CALHM2	CALHM2	0.00228884	1	0.00228884	0.271716	-3.68031	LPS down vs Unstim	-4.81471	-2.81319	435.404	5.30062	1.24513e-11	3.03165e-13	0.0243481	1
32424	TMEM169	TMEM169	TMEM169	0.00230752	1	0.00230752	0.272088	-3.67528	LPS down vs Unstim	-4.81205	-2.80705	431.867	5.2895	9.28207e-12	2.27374e-13	0.024496	1
31560	STAT4	STAT4	STAT4	0.00231427	1	0.00231427	15.6942	15.6942	LPS up vs Unstim	8.86759	27.7761	430.602	23.6671	6.89478e-13	7.57912e-14	0.109925	1
21821	LOC652730	LOC652730	LOC652730	0.00232323	1	0.00232323	1.2917	1.2917	LPS up vs Unstim	1.22481	1.36225	428.935	0.204547	7.94673e-11	7.57912e-14	0.000953741	1
21375	LOC651561	LOC651561	LOC651561	0.00236157	1	0.00236157	1.13366	1.13366	LPS up vs Unstim	1.10426	1.16384	421.947	0.0491333	3.2544e-10	7.57912e-14	0.000232889	1
27476	PGBD1	PGBD1	PGBD1	0.00236776	1	0.00236776	0.736408	-1.35794	LPS down vs Unstim	-1.44794	-1.27354	420.841	0.292281	5.4564e-11	7.57912e-14	0.00138903	1
13255	KIF3C	KIF3C	KIF3C	0.00237183	1	0.00237183	0.541918	-1.8453	LPS down vs Unstim	-2.09855	-1.62261	420.115	1.1718	4.07593e-11	2.27374e-13	0.00557844	1
33205	TUSC4	TUSC4	TUSC4	0.00237556	1	0.00237556	0.452358	-2.21064	LPS down vs Unstim	-2.61153	-1.87128	419.454	1.96469	0	1.6829e-29	0.00936786	1
9569	HS.276860		HS.276860	0.00238081	1	0.00238081	0.265433	-3.76743	LPS down vs Unstim	-4.97963	-2.85031	418.526	5.49268	2.88754e-12	7.57912e-14	0.0262477	1
15516	LOC100133138	LOC100133138	LOC100133138	0.00238338	1	0.00238338	1.13469	1.13469	LPS up vs Unstim	1.10492	1.16527	418.073	0.0498522	3.17802e-10	7.57912e-14	0.000238486	1
7753	GCNT1	GCNT1	GCNT1	0.00238923	1	0.00238923	0.122193	-8.1838	LPS down vs Unstim	-12.744	-5.25538	417.045	13.7966	1.14552e-12	7.57912e-14	0.0661633	1
14994	LOC100131594	LOC100131594	LOC100131594	0.00240011	1	0.00240011	0.925921	-1.08001	LPS down vs Unstim	-1.0977	-1.06259	415.148	0.0184945	0	1.26218e-29	8.90983e-05	1
30220	SH3TC1	SH3TC1	SH3TC1	0.00240232	1	0.00240232	0.289841	-3.45017	LPS down vs Unstim	-4.48198	-2.6559	414.766	4.78827	0	1.6829e-29	0.0230891	1
30449	SLC25A20	SLC25A20	SLC25A20	0.00241721	1	0.00241721	0.428191	-2.3354	LPS down vs Unstim	-2.79529	-1.95118	412.201	2.24606	8.34561e-11	9.09495e-13	0.0108979	1
2549	C20ORF72	C20orf72	C20ORF72	0.00242148	1	0.00242148	0.509009	-1.9646	LPS down vs Unstim	-2.26716	-1.70242	411.471	1.42371	4.38095e-11	3.03165e-13	0.00692007	1
204	ABHD10	ABHD10	ABHD10	0.00242336	1	0.00242336	0.264065	-3.78694	LPS down vs Unstim	-5.02341	-2.85482	411.151	5.53555	0	0	0.0269271	1
12551	IL23A	IL23A	IL23A	0.00243454	1	0.00243454	50.0255	50.0255	LPS up vs Unstim	21.7669	114.97	409.255	47.7921	3.24509e-13	7.57912e-14	0.233557	1
11490	HS.567094		HS.567094	0.00243596	1	0.00243596	0.715394	-1.39783	LPS down vs Unstim	-1.50107	-1.3017	409.017	0.350208	0	9.46633e-30	0.00171244	1
16880	LOC389328	LOC389328	LOC389328	0.00244168	1	0.00244168	1.27617	1.27617	LPS up vs Unstim	1.21158	1.34421	408.055	0.185667	8.3286e-11	7.57912e-14	0.000910012	1
26935	OSBPL7	OSBPL7	OSBPL7	0.00244944	1	0.00244944	0.309648	-3.22947	LPS down vs Unstim	-4.14714	-2.51486	406.758	4.29074	3.59246e-12	7.57912e-14	0.0210973	1
20599	LOC648733	LOC648733	LOC648733	0.0024574	1	0.0024574	1.17417	1.17417	LPS up vs Unstim	1.13457	1.21516	405.434	0.0804896	1.90884e-10	7.57912e-14	0.000397054	1
34419	ZNF409	ZNF409	ZNF409	0.00248851	1	0.00248851	1.25471	1.25471	LPS up vs Unstim	1.19496	1.31745	400.347	0.160741	0	1.26218e-29	0.000803006	1
18404	LOC643107	LOC643107	LOC643107	0.00249073	1	0.00249073	0.73285	-1.36454	LPS down vs Unstim	-1.4589	-1.27628	399.989	0.301608	5.02567e-11	7.57912e-14	0.00150808	1
10331	HS.537796		HS.537796	0.00251078	1	0.00251078	1.21894	1.21894	LPS up vs Unstim	1.16791	1.2722	396.784	0.122377	1.2287e-10	7.57912e-14	0.000616843	1
28369	PRR7	PRR7	PRR7	0.00252001	1	0.00252001	0.536258	-1.86478	LPS down vs Unstim	-2.13398	-1.62953	395.324	1.21231	1.23575e-11	7.57912e-14	0.00613323	1
28380	PRRX2	PRRX2	PRRX2	0.00252349	1	0.00252349	2.08659	2.08659	LPS up vs Unstim	1.77936	2.44687	394.778	1.68905	8.85725e-12	7.57912e-14	0.00855697	1
3085	C9ORF45	C9orf45	C9ORF45	0.00255123	1	0.00255123	0.500889	-1.99645	LPS down vs Unstim	-2.3208	-1.71743	390.469	1.49232	9.91547e-12	7.57912e-14	0.00764373	1
28164	PRAM1	PRAM1	PRAM1	0.00255272	1	0.00255272	0.361383	-2.76715	LPS down vs Unstim	-3.4539	-2.21695	390.24	3.2343	4.57236e-12	7.57912e-14	0.0165759	1
29008	RDH5	RDH5	RDH5	0.0025757	1	0.0025757	0.738323	-1.35442	LPS down vs Unstim	-1.44737	-1.26744	386.744	0.287339	1.53017e-10	2.27374e-13	0.00148594	1
26595	OR1J2	OR1J2	OR1J2	0.0025785	1	0.0025785	0.795043	-1.25779	LPS down vs Unstim	-1.32256	-1.1962	386.324	0.164238	8.91387e-11	7.57912e-14	0.000850261	1
12149	HS.7023		HS.7023	0.0025834	1	0.0025834	1.10067	1.10067	LPS up vs Unstim	1.07777	1.12404	385.588	0.028722	0	1.26218e-29	0.000148978	1
2259	C18ORF51	C18orf51	C18ORF51	0.00259004	1	0.00259004	1.06674	1.06674	LPS up vs Unstim	1.05172	1.08196	384.595	0.0130303	1.1185e-09	7.57912e-14	6.77613e-05	1
31706	SUSD3	SUSD3	SUSD3	0.00259744	1	0.00259744	0.305224	-3.27628	LPS down vs Unstim	-4.25224	-2.52432	383.494	4.39672	1.32214e-11	3.03165e-13	0.0229298	1
3210	CAMK1G	CAMK1G	CAMK1G	0.00260699	1	0.00260699	1.72314	1.72314	LPS up vs Unstim	1.52863	1.9424	382.085	0.924432	1.5663e-11	7.57912e-14	0.00483888	1
907	AP3M2	AP3M2	AP3M2	0.00260797	1	0.00260797	0.599216	-1.66885	LPS down vs Unstim	-1.86803	-1.4909	381.94	0.818851	7.07032e-11	3.03165e-13	0.00428785	1
239	ACACB	ACACB	ACACB	0.00262462	1	0.00262462	0.595033	-1.68058	LPS down vs Unstim	-1.88476	-1.49852	379.508	0.84141	1.70924e-11	7.57912e-14	0.00443421	1
15411	LOC100132861	LOC100132861	LOC100132861	0.002625	1	0.002625	0.859679	-1.16322	LPS down vs Unstim	-1.20273	-1.12502	379.453	0.071371	0	1.26218e-29	0.000376178	1
25460	MT3	MT3	MT3	0.00263185	1	0.00263185	1.17608	1.17608	LPS up vs Unstim	1.13464	1.21904	378.462	0.0821274	5.23894e-10	2.27374e-13	0.000434007	1
25459	MT2A	MT2A	MT2A	0.00264355	1	0.00264355	9.62207	9.62207	LPS up vs Unstim	5.82525	15.8936	376.78	16.0035	0	6.73161e-29	0.084949	1
34222	ZMYM3	ZMYM3	ZMYM3	0.00264439	1	0.00264439	0.47655	-2.09842	LPS down vs Unstim	-2.47317	-1.78045	376.659	1.71511	8.32235e-12	7.57912e-14	0.00910695	1
23708	LOXL4	LOXL4	LOXL4	0.00266323	1	0.00266323	0.316544	-3.15912	LPS down vs Unstim	-4.0805	-2.44578	373.985	4.13101	0	6.73161e-29	0.0220919	1
12720	IRF8	IRF8	IRF8	0.00267497	1	0.00267497	2.57912	2.57912	LPS up vs Unstim	2.08796	3.18583	372.336	2.80254	2.01387e-11	3.03165e-13	0.0150538	1
1005	ARAP3	ARAP3	ARAP3	0.00271081	1	0.00271081	0.548579	-1.82289	LPS down vs Unstim	-2.08591	-1.59304	367.395	1.12553	4.94796e-11	3.03165e-13	0.00612707	1
30249	SHPK	SHPK	SHPK	0.00271194	1	0.00271194	0.477666	-2.09351	LPS down vs Unstim	-2.47127	-1.7735	367.241	1.7043	3.26629e-11	3.03165e-13	0.00928164	1
25154	MLKL	MLKL	MLKL	0.0027614	1	0.0027614	0.374154	-2.67269	LPS down vs Unstim	-3.33951	-2.13902	360.636	3.01734	4.52933e-12	7.57912e-14	0.0167334	1
2833	C5ORF53	C5orf53	C5ORF53	0.00277598	1	0.00277598	0.569979	-1.75445	LPS down vs Unstim	-1.99344	-1.54412	358.734	0.986631	0	0	0.00550062	1
13607	LAMP3	LAMP3	LAMP3	0.00277997	1	0.00277997	39.9675	39.9675	LPS up vs Unstim	17.2817	92.4333	358.217	42.4657	0	1.6829e-29	0.237094	1
12533	IL1F9	IL1F9	IL1F9	0.00278628	1	0.00278628	10.617	10.617	LPS up vs Unstim	6.20142	18.1766	357.402	17.4248	7.7728e-13	7.57912e-14	0.0975082	1
30682	SLC9A3R1	SLC9A3R1	SLC9A3R1	0.00278888	1	0.00278888	0.419981	-2.38106	LPS down vs Unstim	-2.90109	-1.95425	357.067	2.34977	2.30342e-11	3.03165e-13	0.0131615	1
838	ANKS1A	ANKS1A	ANKS1A	0.00282719	1	0.00282719	0.387474	-2.58082	LPS down vs Unstim	-3.20744	-2.07662	352.209	2.80644	1.90237e-11	3.03165e-13	0.0159362	1
7473	FRMD7	FRMD7	FRMD7	0.00284635	1	0.00284635	4.3857	4.3857	LPS up vs Unstim	3.12135	6.1622	349.828	6.82331	1.94289e-12	7.57912e-14	0.0390095	1
13771	LHX5	LHX5	LHX5	0.0028607	1	0.0028607	1.11413	1.11413	LPS up vs Unstim	1.08671	1.14225	348.066	0.0364666	3.61706e-10	7.57912e-14	0.000209538	1
20009	LOC646829	LOC646829	LOC646829	0.00288501	1	0.00288501	1.12306	1.12306	LPS up vs Unstim	1.09327	1.15365	345.12	0.0420488	3.11032e-10	7.57912e-14	0.000243676	1
6626	FAM84B	FAM84B	FAM84B	0.00289262	1	0.00289262	0.12066	-8.28777	LPS down vs Unstim	-13.5343	-5.07504	344.208	13.9628	9.34197e-13	7.57912e-14	0.0811298	1
30473	SLC25A42	SLC25A42	SLC25A42	0.00289879	1	0.00289879	0.550053	-1.81801	LPS down vs Unstim	-2.08864	-1.58244	343.472	1.11549	1.16685e-11	7.57912e-14	0.00649536	1
13084	KIAA0513	KIAA0513	KIAA0513	0.00290217	1	0.00290217	0.443806	-2.25324	LPS down vs Unstim	-2.72122	-1.86574	343.07	2.06037	0	9.46633e-30	0.0120114	1
3010	C8ORF55	C8orf55	C8ORF55	0.00291371	1	0.00291371	0.225117	-4.44214	LPS down vs Unstim	-6.28531	-3.13948	341.705	6.94185	0	0	0.0406306	1
2168	C16ORF75	C16orf75	C16ORF75	0.00291839	1	0.00291839	0.555914	-1.79884	LPS down vs Unstim	-2.0625	-1.56889	341.155	1.07629	4.80478e-11	3.03165e-13	0.00630965	1
1577	BCORL1	BCORL1	BCORL1	0.00294005	1	0.00294005	1.93752	1.93752	LPS up vs Unstim	1.6599	2.26156	338.631	1.36577	9.39589e-12	7.57912e-14	0.00806643	1
3885	CEP192	CEP192	CEP192	0.00296101	1	0.00296101	0.690202	-1.44885	LPS down vs Unstim	-1.58055	-1.32813	336.223	0.429192	0	1.6829e-29	0.00255302	1
22527	LOC727962	LOC727962	LOC727962	0.00297833	1	0.00297833	1.45495	1.45495	LPS up vs Unstim	1.33206	1.58918	334.26	0.438972	2.8856e-11	7.57912e-14	0.00262653	1
235	ABTB2	ABTB2	ABTB2	0.00297944	1	0.00297944	21.5146	21.5146	LPS up vs Unstim	10.4479	44.3035	334.134	29.4008	4.30676e-13	7.57912e-14	0.175982	1
9572	HS.278265		HS.278265	0.00299188	1	0.00299188	1.12546	1.12546	LPS up vs Unstim	1.09451	1.15727	332.739	0.043611	0	1.26218e-29	0.000262134	1
31548	STARD13	STARD13	STARD13	0.00302683	1	0.00302683	0.484967	-2.062	LPS down vs Unstim	-2.44824	-1.73668	328.879	1.63503	7.62251e-12	7.57912e-14	0.00994308	1
30015	2006-09-01	2006-09-01	2006-09-01	0.00304998	1	0.00304998	0.613663	-1.62956	LPS down vs Unstim	-1.83053	-1.45065	326.372	0.74444	0	9.46633e-30	0.00456192	1
548	AHDC1	AHDC1	AHDC1	0.00305537	1	0.00305537	1.91737	1.91737	LPS up vs Unstim	1.64178	2.23923	325.793	1.32295	0	0	0.00812144	1
22592	LOC728127	LOC728127	LOC728127	0.00305679	1	0.00305679	1.3226	1.3226	LPS up vs Unstim	1.2373	1.41378	325.642	0.244069	0	0	0.00149901	1
11000	HS.552082		HS.552082	0.00305703	1	0.00305703	0.718399	-1.39198	LPS down vs Unstim	-1.5062	-1.28643	325.616	0.341499	0	1.6829e-29	0.00209756	1
27107	PAQR4	PAQR4	PAQR4	0.00306852	1	0.00306852	0.310609	-3.21948	LPS down vs Unstim	-4.25689	-2.43489	324.391	4.26809	3.45625e-11	9.09495e-13	0.0263145	1
34740	ZNF837	ZNF837	ZNF837	0.00308548	1	0.00308548	0.620223	-1.61232	LPS down vs Unstim	-1.80779	-1.43799	322.599	0.712374	1.71611e-11	7.57912e-14	0.00441647	1
2834	C5ORF54	C5orf54	C5ORF54	0.00311542	1	0.00311542	0.55027	-1.81729	LPS down vs Unstim	-2.09832	-1.5739	319.485	1.11402	1.08679e-11	7.57912e-14	0.00697384	1
3971	CHD9	CHD9	CHD9	0.00312332	1	0.00312332	0.282938	-3.53435	LPS down vs Unstim	-4.79144	-2.60707	318.673	4.97648	0	6.73161e-29	0.0312326	1
1118	ARMC2	ARMC2	ARMC2	0.00313356	1	0.00313356	0.748829	-1.33542	LPS down vs Unstim	-1.432	-1.24535	317.627	0.261198	4.60826e-11	7.57912e-14	0.00164468	1
8478	HAVCR2	HAVCR2	HAVCR2	0.00314548	1	0.00314548	0.36027	-2.7757	LPS down vs Unstim	-3.55317	-2.16834	316.418	3.25393	0	3.78653e-29	0.0205673	1
1591	BECN1L1	BECN1L1	BECN1L1	0.00315227	1	0.00315227	1.07459	1.07459	LPS up vs Unstim	1.05603	1.09347	315.733	0.0161576	0	1.26218e-29	0.00010235	1
14531	LOC100130082	LOC100130082	LOC100130082	0.00316761	1	0.00316761	6.97776	6.97776	LPS up vs Unstim	4.35427	11.1819	314.197	11.7832	1.01048e-12	7.57912e-14	0.0750054	1
15031	LOC100131707	LOC100131707	LOC100131707	0.00317443	1	0.00317443	0.796439	-1.25559	LPS down vs Unstim	-1.32699	-1.18803	313.518	0.161735	7.34593e-11	7.57912e-14	0.00103174	1
1403	AURKA	AURKA	AURKA	0.00320752	1	0.00320752	0.420296	-2.37928	LPS down vs Unstim	-2.94035	-1.92527	310.269	2.34571	6.01496e-11	9.09495e-13	0.0151205	1
2515	C20ORF177	C20orf177	C20ORF177	0.00322322	1	0.00322322	0.393899	-2.53872	LPS down vs Unstim	-3.18928	-2.02087	308.75	2.70991	1.72703e-11	3.03165e-13	0.0175541	1
18421	LOC643147	LOC643147	LOC643147	0.00324195	1	0.00324195	1.10045	1.10045	LPS up vs Unstim	1.07488	1.12663	306.957	0.0286055	4.06647e-10	7.57912e-14	0.000186381	1
5477	DOCK10	DOCK10	DOCK10	0.00326183	1	0.00326183	0.439891	-2.27329	LPS down vs Unstim	-2.783	-1.85694	305.077	2.10557	0	5.04871e-29	0.0138035	1
12033	HS.582068		HS.582068	0.0032771	1	0.0032771	0.85734	-1.1664	LPS down vs Unstim	-1.21158	-1.1229	303.649	0.0739669	1.55569e-10	7.57912e-14	0.000487188	1
24323	MEP1A	MEP1A	MEP1A	0.00329582	1	0.00329582	8.75035	8.75035	LPS up vs Unstim	5.11395	14.9725	301.915	14.6892	7.78891e-13	7.57912e-14	0.0973066	1
2683	C2ORF68	C2orf68	C2ORF68	0.00331032	1	0.00331032	0.623653	-1.60345	LPS down vs Unstim	-1.80279	-1.42616	300.586	0.696016	0	9.46633e-30	0.00463106	1
12422	IFNGR1	IFNGR1	IFNGR1	0.00333067	1	0.00333067	0.491725	-2.03366	LPS down vs Unstim	-2.42672	-1.70426	298.741	1.5731	0	3.78653e-29	0.0105315	1
7848	GIMAP6	GIMAP6	GIMAP6	0.00335322	1	0.00335322	0.284665	-3.5129	LPS down vs Unstim	-4.80798	-2.56666	296.722	4.92861	2.28147e-12	7.57912e-14	0.0332204	1
461	ADORA2A	ADORA2A	ADORA2A	0.00335752	1	0.00335752	28.5642	28.5642	LPS up vs Unstim	12.358	66.0231	296.34	35.0824	3.20103e-13	7.57912e-14	0.236771	1
30717	SLITRK5	SLITRK5	SLITRK5	0.00336819	1	0.00336819	0.558527	-1.79042	LPS down vs Unstim	-2.07148	-1.5475	295.396	1.05916	0	1.6829e-29	0.00717108	1
12945	KCNJ2	KCNJ2	KCNJ2	0.00337016	1	0.00337016	0.512512	-1.95117	LPS down vs Unstim	-2.3067	-1.65045	295.223	1.39493	3.20809e-11	3.03165e-13	0.00945002	1
4785	CXORF12	CXorf12	CXORF12	0.00337234	1	0.00337234	0.465921	-2.14629	LPS down vs Unstim	-2.59881	-1.77256	295.031	1.82109	1.84182e-11	2.27374e-13	0.0123451	1
3878	CEP110	CEP110	CEP110	0.00337807	1	0.00337807	0.490762	-2.03765	LPS down vs Unstim	-2.43574	-1.70462	294.528	1.5818	0	0	0.0107412	1
33599	VCAM1	VCAM1	VCAM1	0.00339776	1	0.00339776	10.6876	10.6876	LPS up vs Unstim	5.89078	19.3903	292.812	17.5227	6.33255e-13	7.57912e-14	0.119685	1
6414	FAM159A	FAM159A	FAM159A	0.0034109	1	0.0034109	0.80875	-1.23648	LPS down vs Unstim	-1.3044	-1.17209	291.679	0.140668	0	9.46633e-30	0.000964543	1
2402	C1ORF203	C1orf203	C1ORF203	0.00341632	1	0.00341632	0.353977	-2.82504	LPS down vs Unstim	-3.67066	-2.17424	291.213	3.36723	3.27738e-12	7.57912e-14	0.0231256	1
9153	HS.133181		HS.133181	0.00343527	1	0.00343527	0.243647	-4.1043	LPS down vs Unstim	-5.86526	-2.87204	289.599	6.22488	2.11561e-11	9.09495e-13	0.0429897	1
1446	B3GNT6	B3GNT6	B3GNT6	0.00344262	1	0.00344262	0.346111	-2.88925	LPS down vs Unstim	-3.77931	-2.2088	288.977	3.51453	1.24637e-11	3.03165e-13	0.0243239	1
18596	LOC643550	LOC643550	LOC643550	0.00344719	1	0.00344719	0.673392	-1.48502	LPS down vs Unstim	-1.64145	-1.3435	288.592	0.488174	0	9.46633e-30	0.00338314	1
22774	LOC728608	LOC728608	LOC728608	0.0034572	1	0.0034572	1.245	1.245	LPS up vs Unstim	1.17769	1.31616	287.752	0.149921	7.27353e-11	7.57912e-14	0.00104201	1
19215	LOC644869	LOC644869	LOC644869	0.00346087	1	0.00346087	0.806234	-1.24034	LPS down vs Unstim	-1.31002	-1.17436	287.446	0.14483	0	0	0.0010077	1
1751	BSPRY	BSPRY	BSPRY	0.00348023	1	0.00348023	0.661538	-1.51163	LPS down vs Unstim	-1.67924	-1.36075	285.838	0.533012	2.03223e-11	7.57912e-14	0.00372946	1
27416	PELI3	PELI3	PELI3	0.00348627	1	0.00348627	0.692497	-1.44405	LPS down vs Unstim	-1.58573	-1.31503	285.341	0.421542	2.56514e-11	7.57912e-14	0.00295466	1
24057	MANSC1	MANSC1	MANSC1	0.00352453	1	0.00352453	0.798918	-1.25169	LPS down vs Unstim	-1.32577	-1.18175	282.227	0.157347	0	1.26218e-29	0.00111504	1
32989	TSC22D3	TSC22D3	TSC22D3	0.00352668	1	0.00352668	0.557656	-1.79322	LPS down vs Unstim	-2.08263	-1.54402	282.053	1.06484	1.00377e-11	7.57912e-14	0.00755063	1
6338	FAM113B	FAM113B	FAM113B	0.0035382	1	0.0035382	0.27084	-3.69221	LPS down vs Unstim	-5.16252	-2.64066	281.13	5.32693	1.99995e-12	7.57912e-14	0.0378966	1
23905	LUZP4	LUZP4	LUZP4	0.00354774	1	0.00354774	0.897488	-1.11422	LPS down vs Unstim	-1.14562	-1.08368	280.371	0.0365204	2.90929e-10	7.57912e-14	0.000260515	1
28642	PYCARD	PYCARD	PYCARD	0.00355337	1	0.00355337	0.385956	-2.59097	LPS down vs Unstim	-3.30973	-2.02831	279.924	2.82973	4.49848e-11	9.09495e-13	0.0202178	1
15143	LOC100132051	LOC100132051	LOC100132051	0.00357335	1	0.00357335	2.96759	2.96759	LPS up vs Unstim	2.24168	3.92856	278.351	3.69401	8.56652e-12	2.27374e-13	0.0265421	1
202	ABCG8	ABCG8	ABCG8	0.00357548	1	0.00357548	1.28504	1.28504	LPS up vs Unstim	1.20453	1.37093	278.183	0.196363	5.3686e-11	7.57912e-14	0.00141175	1
31569	STC2	STC2	STC2	0.00358161	1	0.00358161	0.638691	-1.5657	LPS down vs Unstim	-1.75785	-1.39456	277.705	0.627544	1.67698e-11	7.57912e-14	0.0045195	1
6852	FGD4	FGD4	FGD4	0.00358633	1	0.00358633	0.744442	-1.34329	LPS down vs Unstim	-1.44972	-1.24467	277.338	0.271918	3.86508e-11	7.57912e-14	0.00196092	1
12015	HS.581671		HS.581671	0.00362353	1	0.00362353	0.772732	-1.29411	LPS down vs Unstim	-1.38373	-1.2103	274.475	0.207532	1.50358e-10	2.27374e-13	0.00151221	1
26092	NLRP8	NLRP8	NLRP8	0.00363743	1	0.00363743	1.53843	1.53843	LPS up vs Unstim	1.37531	1.72091	273.42	0.579325	7.15414e-11	3.03165e-13	0.00423762	1
32455	TMEM187	TMEM187	TMEM187	0.00363895	1	0.00363895	0.430992	-2.32023	LPS down vs Unstim	-2.88845	-1.86379	273.305	2.21167	1.87317e-11	3.03165e-13	0.0161846	1
4183	CLIP3	CLIP3	CLIP3	0.0036433	1	0.0036433	0.544237	-1.83743	LPS down vs Unstim	-2.15287	-1.56822	272.977	1.15552	8.9524e-12	7.57912e-14	0.00846602	1
25761	NBPF11	NBPF11	NBPF11	0.0036455	1	0.0036455	1.27657	1.27657	LPS up vs Unstim	1.1979	1.3604	272.812	0.18614	5.55408e-11	7.57912e-14	0.0013646	1
5005	DCLRE1A	DCLRE1A	DCLRE1A	0.00365109	1	0.00365109	0.595446	-1.67941	LPS down vs Unstim	-1.92246	-1.4671	272.392	0.839163	4.92035e-11	3.03165e-13	0.00616144	1
23816	LRRC45	LRRC45	LRRC45	0.0036725	1	0.0036725	0.548182	-1.82421	LPS down vs Unstim	-2.1347	-1.55888	270.795	1.12825	0	9.46633e-30	0.00833283	1
2738	C3ORF52	C3orf52	C3ORF52	0.00367352	1	0.00367352	3.90889	3.90889	LPS up vs Unstim	2.73671	5.58312	270.719	5.80221	1.76813e-12	7.57912e-14	0.0428651	1
12613	INDO	INDO	INDO	0.00367731	1	0.00367731	62.143	62.143	LPS up vs Unstim	21.0946	183.068	270.439	53.2381	1.92502e-13	7.57912e-14	0.393716	1
8766	HMCN1	HMCN1	HMCN1	0.00371143	1	0.00371143	0.614267	-1.62796	LPS down vs Unstim	-1.85044	-1.43223	267.939	0.741446	0	9.46633e-30	0.00553444	1
23826	LRRC56	LRRC56	LRRC56	0.00373269	1	0.00373269	0.590096	-1.69464	LPS down vs Unstim	-1.94744	-1.47465	266.404	0.868632	1.16223e-11	7.57912e-14	0.00652117	1
28101	PPP1R16B	PPP1R16B	PPP1R16B	0.00375163	1	0.00375163	0.492706	-2.02961	LPS down vs Unstim	-2.44713	-1.68332	265.051	1.56428	6.42104e-12	7.57912e-14	0.0118036	1
2410	C1ORF218	C1orf218	C1ORF218	0.00375193	1	0.00375193	0.347911	-2.8743	LPS down vs Unstim	-3.79944	-2.17442	265.031	3.48025	1.15434e-11	3.03165e-13	0.026263	1
25271	MPI	MPI	MPI	0.00375512	1	0.00375512	0.587301	-1.7027	LPS down vs Unstim	-1.95999	-1.47919	264.804	0.88434	1.13473e-11	7.57912e-14	0.00667921	1
2337	C1ORF112	C1orf112	C1ORF112	0.00376108	1	0.00376108	0.573402	-1.74398	LPS down vs Unstim	-2.02049	-1.50531	264.382	0.965722	0	1.6829e-29	0.00730549	1
24202	MBP	MBP	MBP	0.00379734	1	0.00379734	0.279767	-3.57441	LPS down vs Unstim	-5.01533	-2.54746	261.843	5.06573	0	6.73161e-29	0.0386929	1
7090	FLJ32255	FLJ32255	FLJ32255	0.00383372	1	0.00383372	0.418437	-2.38985	LPS down vs Unstim	-3.01621	-1.89356	259.344	2.36976	4.14725e-12	7.57912e-14	0.018275	1
2747	C3ORF63	C3orf63	C3ORF63	0.00384497	1	0.00384497	0.717776	-1.39319	LPS down vs Unstim	-1.52245	-1.27491	258.581	0.343293	1.14177e-10	3.03165e-13	0.00265521	1
981	APPL2	APPL2	APPL2	0.0038721	1	0.0038721	0.518745	-1.92773	LPS down vs Unstim	-2.29925	-1.61624	256.759	1.34493	2.89383e-11	3.03165e-13	0.0104762	1
28995	RCOR2	RCOR2	RCOR2	0.0038942	1	0.0038942	0.354163	-2.82356	LPS down vs Unstim	-3.73414	-2.13502	255.293	3.36382	2.87604e-12	7.57912e-14	0.0263527	1
16440	LOC283914	LOC283914	LOC283914	0.00391145	1	0.00391145	1.09905	1.09905	LPS up vs Unstim	1.07139	1.12742	254.161	0.0278476	3.45867e-10	7.57912e-14	0.000219134	1
1901	C11ORF45	C11orf45	C11ORF45	0.00391817	1	0.00391817	0.459798	-2.17487	LPS down vs Unstim	-2.68275	-1.76314	253.722	1.88472	5.10153e-12	7.57912e-14	0.0148566	1
27330	PDE4B	PDE4B	PDE4B	0.00393788	1	0.00393788	8.03274	8.03274	LPS up vs Unstim	4.56903	14.1222	252.445	13.5531	7.05858e-13	7.57912e-14	0.107375	1
10167	HS.519206		HS.519206	0.00393958	1	0.00393958	0.802255	-1.24649	LPS down vs Unstim	-1.32314	-1.17427	252.335	0.151559	6.30935e-11	7.57912e-14	0.00120125	1
24166	MAST3	MAST3	MAST3	0.0039551	1	0.0039551	0.47581	-2.10168	LPS down vs Unstim	-2.57105	-1.718	251.339	1.7223	2.21207e-11	3.03165e-13	0.013705	1
24302	MEF2C	MEF2C	MEF2C	0.00396419	1	0.00396419	0.521608	-1.91715	LPS down vs Unstim	-2.288	-1.60641	250.76	1.32248	2.87421e-11	3.03165e-13	0.0105478	1
28863	RASD2	RASD2	RASD2	0.00396515	1	0.00396515	0.265076	-3.7725	LPS down vs Unstim	-5.41159	-2.62986	250.698	5.50382	5.17841e-12	2.27374e-13	0.043908	1
29017	REEP1	REEP1	REEP1	0.00402526	1	0.00402526	0.471144	-2.12249	LPS down vs Unstim	-2.60819	-1.72724	246.932	1.76831	5.29185e-12	7.57912e-14	0.0143223	1
9764	HS.370423		HS.370423	0.00403116	1	0.00403116	0.596399	-1.67673	LPS down vs Unstim	-1.93183	-1.45532	246.569	0.833989	1.12038e-11	7.57912e-14	0.00676476	1
22350	LOC654080	LOC654080	LOC654080	0.00406362	1	0.00406362	0.677977	-1.47498	LPS down vs Unstim	-1.64142	-1.32541	244.587	0.471563	1.96554e-11	7.57912e-14	0.003856	1
6851	FGD3	FGD3	FGD3	0.0040816	1	0.0040816	0.239571	-4.17413	LPS down vs Unstim	-6.18977	-2.81486	243.503	6.37452	5.79036e-12	3.03165e-13	0.0523568	1
2624	C22ORF32	C22orf32	C22ORF32	0.00408484	1	0.00408484	0.663257	-1.50771	LPS down vs Unstim	-1.68852	-1.34627	243.309	0.526336	0	9.46633e-30	0.00432649	1
3546	CCND3	CCND3	CCND3	0.00408719	1	0.00408719	0.55508	-1.80154	LPS down vs Unstim	-2.11925	-1.53147	243.168	1.0818	3.4073e-11	3.03165e-13	0.00889752	1
30244	SHMT1	SHMT1	SHMT1	0.00409275	1	0.00409275	0.536691	-1.86327	LPS down vs Unstim	-2.21259	-1.5691	242.835	1.20916	7.61054e-12	7.57912e-14	0.00995872	1
738	ANAPC1	ANAPC1	ANAPC1	0.00410567	1	0.00410567	0.737167	-1.35654	LPS down vs Unstim	-1.4759	-1.24684	242.067	0.290315	1.2639e-10	3.03165e-13	0.00239864	1
26239	NR2C1	NR2C1	NR2C1	0.00411645	1	0.00411645	0.683541	-1.46297	LPS down vs Unstim	-1.62552	-1.31668	241.429	0.451937	8.09767e-11	3.03165e-13	0.00374385	1
27913	POLB	POLB	POLB	0.00411812	1	0.00411812	0.635272	-1.57413	LPS down vs Unstim	-1.7849	-1.38825	241.33	0.64266	5.69219e-11	3.03165e-13	0.00532598	1
32889	TRIM45	TRIM45	TRIM45	0.00414073	1	0.00414073	0.659708	-1.51582	LPS down vs Unstim	-1.70145	-1.35044	240.004	0.540179	0	9.46633e-30	0.00450141	1
4003	CHN2	CHN2	CHN2	0.00415883	1	0.00415883	0.704902	-1.41864	LPS down vs Unstim	-1.56366	-1.28706	238.953	0.381788	0	9.46633e-30	0.00319551	1
13810	LIN7B	LIN7B	LIN7B	0.00416017	1	0.00416017	0.558778	-1.78962	LPS down vs Unstim	-2.10439	-1.52193	238.876	1.05753	0	9.46633e-30	0.00885419	1
17008	LOC390937	LOC390937	LOC390937	0.00417529	1	0.00417529	1.98642	1.98642	LPS up vs Unstim	1.64036	2.40548	238.005	1.47066	6.13287e-12	7.57912e-14	0.0123582	1
14095	LOC100128601	LOC100128601	LOC100128601	0.00421049	1	0.00421049	1.15259	1.15259	LPS up vs Unstim	1.10765	1.19936	236.003	0.0629641	1.42041e-10	7.57912e-14	0.000533587	1
33507	USP18	USP18	USP18	0.0042108	1	0.0042108	0.560507	-1.7841	LPS down vs Unstim	-2.09816	-1.51705	235.986	1.04633	8.54684e-12	7.57912e-14	0.00886774	1
26064	NKX3-1	NKX3-1	NKX3-1	0.00421505	1	0.00421505	13.315	13.315	LPS up vs Unstim	6.44565	27.5051	235.746	20.9251	0	1.6829e-29	0.177522	1
21667	LOC652458	LOC652458	LOC652458	0.00422167	1	0.00422167	0.824993	-1.21213	LPS down vs Unstim	-1.27933	-1.14847	235.374	0.115547	0	9.46633e-30	0.000981817	1
6485	FAM20C	FAM20C	FAM20C	0.00425385	1	0.00425385	0.327842	-3.05025	LPS down vs Unstim	-4.17529	-2.22835	233.582	3.88296	9.11854e-12	3.03165e-13	0.0332471	1
5910	ELP4	ELP4	ELP4	0.00428528	1	0.00428528	0.615361	-1.62506	LPS down vs Unstim	-1.86404	-1.41672	231.858	0.73604	0	0	0.00634906	1
31910	TBC1D2	TBC1D2	TBC1D2	0.00430296	1	0.00430296	0.439747	-2.27403	LPS down vs Unstim	-2.86963	-1.80205	230.899	2.10724	0	1.6829e-29	0.0182525	1
16287	LOC153684	LOC153684	LOC153684	0.0043219	1	0.0043219	0.419152	-2.38577	LPS down vs Unstim	-3.05347	-1.86408	229.881	2.36049	0	9.46633e-30	0.0205366	1
5676	E2F2	E2F2	E2F2	0.00435223	1	0.00435223	0.334034	-2.9937	LPS down vs Unstim	-4.09096	-2.19075	228.268	3.75376	9.21781e-12	3.03165e-13	0.032889	1
10339	HS.538000		HS.538000	0.00435717	1	0.00435717	0.898657	-1.11277	LPS down vs Unstim	-1.14717	-1.0794	228.008	0.0356465	2.42394e-10	7.57912e-14	0.000312678	1
34573	ZNF608	ZNF608	ZNF608	0.0043781	1	0.0043781	0.775446	-1.28958	LPS down vs Unstim	-1.38674	-1.19923	226.911	0.201926	0	9.46633e-30	0.00177978	1
30331	SLAIN2	SLAIN2	SLAIN2	0.00439221	1	0.00439221	0.791543	-1.26336	LPS down vs Unstim	-1.35074	-1.18162	226.177	0.170617	0	9.46633e-30	0.00150871	1
16276	LOC152195	LOC152195	LOC152195	0.00439818	1	0.00439818	0.51276	-1.95023	LPS down vs Unstim	-2.36121	-1.61078	225.868	1.39292	6.14495e-12	7.57912e-14	0.0123339	1
218	ABHD8	ABHD8	ABHD8	0.0044172	1	0.0044172	0.529421	-1.88886	LPS down vs Unstim	-2.26696	-1.57381	224.889	1.26275	2.69961e-11	3.03165e-13	0.01123	1
31567	STBD1	STBD1	STBD1	0.00444369	1	0.00444369	0.521974	-1.91581	LPS down vs Unstim	-2.30997	-1.5889	223.54	1.31963	0	0	0.0118067	1
28860	RASAL2	RASAL2	RASAL2	0.00445758	1	0.00445758	0.406655	-2.45909	LPS down vs Unstim	-3.18719	-1.89732	222.838	2.52769	3.34084e-12	7.57912e-14	0.0226863	1
25639	MYO1H	MYO1H	MYO1H	0.00447635	1	0.00447635	0.846196	-1.18176	LPS down vs Unstim	-1.24016	-1.12611	221.898	0.0870752	0	1.26218e-29	0.000784823	1
30695	SLCO2B1	SLCO2B1	SLCO2B1	0.00449714	1	0.00449714	0.249885	-4.00184	LPS down vs Unstim	-5.97893	-2.67852	220.865	6.00398	5.57617e-12	3.03165e-13	0.054368	1
2644	C2ORF18	C2orf18	C2ORF18	0.00450134	1	0.00450134	0.596854	-1.67545	LPS down vs Unstim	-1.9456	-1.44282	220.657	0.831534	4.02242e-11	3.03165e-13	0.00753689	1
18824	LOC644057	LOC644057	LOC644057	0.00450343	1	0.00450343	1.2961	1.2961	LPS up vs Unstim	1.20228	1.39725	220.554	0.210016	3.97971e-11	7.57912e-14	0.00190444	1
14405	LOC100129638	LOC100129638	LOC100129638	0.00450407	1	0.00450407	0.892831	-1.12003	LPS down vs Unstim	-1.15743	-1.08384	220.522	0.0401186	2.08303e-10	7.57912e-14	0.000363851	1
4605	CSF3	CSF3	CSF3	0.00450415	1	0.00450415	2.06349	2.06349	LPS up vs Unstim	1.67281	2.5454	220.518	1.6383	0	1.26218e-29	0.0148586	1
6447	FAM176A	FAM176A	FAM176A	0.00450537	1	0.00450537	13.7964	13.7964	LPS up vs Unstim	6.44883	29.5155	220.459	21.5032	0	0	0.195077	1
6549	FAM53B	FAM53B	FAM53B	0.00452197	1	0.00452197	0.425976	-2.34755	LPS down vs Unstim	-3.00754	-1.83239	219.644	2.27362	3.66092e-12	7.57912e-14	0.0207028	1
13229	KIF14	KIF14	KIF14	0.00452342	1	0.00452342	0.607689	-1.64558	LPS down vs Unstim	-1.90165	-1.42399	219.573	0.774566	1.28911e-10	9.09495e-13	0.00705521	1
33112	TTLL1	TTLL1	TTLL1	0.00453908	1	0.00453908	0.568464	-1.75913	LPS down vs Unstim	-2.07323	-1.49261	218.81	0.995996	8.32528e-12	7.57912e-14	0.00910375	1
3634	CD300LF	CD300LF	CD300LF	0.00459018	1	0.00459018	0.416097	-2.40328	LPS down vs Unstim	-3.10597	-1.85957	216.357	2.40036	0	0	0.0221889	1
30529	SLC31A1	SLC31A1	SLC31A1	0.00459737	1	0.00459737	0.758785	-1.3179	LPS down vs Unstim	-1.42882	-1.21559	216.017	0.237889	1.37646e-10	3.03165e-13	0.0022025	1
30689	SLC9A9	SLC9A9	SLC9A9	0.00460158	1	0.00460158	0.536794	-1.86291	LPS down vs Unstim	-2.23525	-1.55259	215.818	1.20842	0	6.73161e-29	0.0111985	1
27805	PLIN2	PLIN2	PLIN2	0.00460552	1	0.00460552	0.322567	-3.10013	LPS down vs Unstim	-4.31876	-2.22537	215.632	3.99675	8.17814e-12	3.03165e-13	0.0370701	1
24327	MERTK	MERTK	MERTK	0.00460759	1	0.00460759	0.137143	-7.29169	LPS down vs Unstim	-13.0527	-4.07338	215.534	12.3231	0	1.6829e-29	0.114349	1
7564	FZD2	FZD2	FZD2	0.00461077	1	0.00461077	0.319211	-3.13272	LPS down vs Unstim	-4.37839	-2.24145	215.385	4.07098	0	9.46633e-30	0.0378019	1
10172	HS.519750		HS.519750	0.00463968	1	0.00463968	1.2709	1.2709	LPS up vs Unstim	1.18438	1.36374	214.033	0.179421	0	9.46633e-30	0.00167657	1
25215	MNDA	MNDA	MNDA	0.00464727	1	0.00464727	0.477663	-2.09353	LPS down vs Unstim	-2.60211	-1.68434	213.681	1.70432	4.7512e-12	7.57912e-14	0.015952	1
3530	CCL4	CCL4	CCL4	0.00466722	1	0.00466722	16.2474	16.2474	LPS up vs Unstim	7.13885	36.9775	212.761	24.2663	0	0	0.228108	1
19250	LOC644943	LOC644943	LOC644943	0.004673	1	0.004673	5.11923	5.11923	LPS up vs Unstim	3.16136	8.28964	212.496	8.3256	9.67219e-13	7.57912e-14	0.0783599	1
4450	CPA6	CPA6	CPA6	0.00470132	1	0.00470132	1.12456	1.12456	LPS up vs Unstim	1.08615	1.16433	211.208	0.0430231	5.58108e-10	2.27374e-13	0.000407401	1
24103	MAP7	MAP7	MAP7	0.0047019	1	0.0047019	0.566683	-1.76466	LPS down vs Unstim	-2.08781	-1.49152	211.181	1.00709	3.17859e-11	3.03165e-13	0.00953772	1
12813	ITSN1	ITSN1	ITSN1	0.0047209	1	0.0047209	0.329175	-3.0379	LPS down vs Unstim	-4.2242	-2.18476	210.325	3.85477	2.06767e-12	7.57912e-14	0.0366553	1
28726	RAB3IL1	RAB3IL1	RAB3IL1	0.00475014	1	0.00475014	0.258041	-3.87535	LPS down vs Unstim	-5.79957	-2.58956	209.021	5.7291	5.53035e-12	3.03165e-13	0.0548183	1
29127	RGS19	RGS19	RGS19	0.0047594	1	0.0047594	0.329078	-3.03879	LPS down vs Unstim	-4.23152	-2.18225	208.612	3.8568	8.19899e-12	3.03165e-13	0.0369759	1
16212	LOC145783	LOC145783	LOC145783	0.00476463	1	0.00476463	0.312599	-3.19898	LPS down vs Unstim	-4.52415	-2.26197	208.381	4.22158	1.87056e-12	7.57912e-14	0.0405179	1
26976	OTX1	OTX1	OTX1	0.00477068	1	0.00477068	0.307923	-3.24756	LPS down vs Unstim	-4.61457	-2.28551	208.115	4.33172	1.82067e-12	7.57912e-14	0.0416282	1
4773	CXCL2	CXCL2	CXCL2	0.00479265	1	0.00479265	94.0516	94.0516	LPS up vs Unstim	24.1791	365.841	207.154	64.4595	1.21785e-13	7.57912e-14	0.622334	1
19574	LOC645733	LOC645733	LOC645733	0.0048034	1	0.0048034	1.10526	1.10526	LPS up vs Unstim	1.07265	1.13887	206.687	0.0312727	7.51378e-10	2.27374e-13	0.000302609	1
29095	RFXDC2	RFXDC2	RFXDC2	0.00483375	1	0.00483375	0.51302	-1.94924	LPS down vs Unstim	-2.38173	-1.59529	205.38	1.3908	5.59604e-12	7.57912e-14	0.0135437	1
12702	IQSEC2	IQSEC2	IQSEC2	0.00486006	1	0.00486006	0.42551	-2.35012	LPS down vs Unstim	-3.03955	-1.81707	204.26	2.27946	3.39579e-12	7.57912e-14	0.0223191	1
15519	LOC100133150	LOC100133150	LOC100133150	0.00486638	1	0.00486638	1.11591	1.11591	LPS up vs Unstim	1.07964	1.15339	203.993	0.0375497	2.05872e-10	7.57912e-14	0.000368148	1
8858	HOXA5	HOXA5	HOXA5	0.00487131	1	0.00487131	0.318269	-3.142	LPS down vs Unstim	-4.43676	-2.22508	203.785	4.09208	0	0	0.0401607	1
897	AP1S3	AP1S3	AP1S3	0.00487645	1	0.00487645	1.77232	1.77232	LPS up vs Unstim	1.49139	2.10618	203.568	1.02252	7.54441e-12	7.57912e-14	0.010046	1
4522	CREG2	CREG2	CREG2	0.0048873	1	0.0048873	0.70887	-1.4107	LPS down vs Unstim	-1.56512	-1.27151	203.113	0.369631	2.08237e-11	7.57912e-14	0.00363965	1
29059	REXO1L3P	REXO1L3P	REXO1L3P	0.00490251	1	0.00490251	1.18141	1.18141	LPS up vs Unstim	1.12333	1.24249	202.479	0.0867645	0	1.26218e-29	0.000857024	1
4019	CHRM3	CHRM3	CHRM3	0.00490496	1	0.00490496	0.276613	-3.61515	LPS down vs Unstim	-5.33253	-2.45087	202.376	5.15629	0	1.6829e-29	0.0509574	1
28130	PPP2R5A	PPP2R5A	PPP2R5A	0.00492805	1	0.00492805	0.254487	-3.92947	LPS down vs Unstim	-5.95	-2.59508	201.421	5.84699	5.22182e-12	3.03165e-13	0.0580573	1
25562	MXD4	MXD4	MXD4	0.00493246	1	0.00493246	0.510899	-1.95733	LPS down vs Unstim	-2.39954	-1.59662	201.24	1.40812	6.49896e-11	9.09495e-13	0.0139945	1
30192	SH2D3C	SH2D3C	SH2D3C	0.00493296	1	0.00493296	0.381102	-2.62397	LPS down vs Unstim	-3.51591	-1.9583	201.219	2.90545	0	9.46633e-30	0.0288785	1
34079	ZC3H12C	ZC3H12C	ZC3H12C	0.00493331	1	0.00493331	3.05197	3.05197	LPS up vs Unstim	2.17567	4.28124	201.205	3.88691	7.84663e-12	3.03165e-13	0.0386363	1
5215	DHFRL1	DHFRL1	DHFRL1	0.00497099	1	0.00497099	0.664187	-1.5056	LPS down vs Unstim	-1.70538	-1.32922	199.668	0.522749	1.44745e-11	7.57912e-14	0.00523617	1
24912	MIR519A2	MIR519A2	MIR519A2	0.0049722	1	0.0049722	1.13405	1.13405	LPS up vs Unstim	1.09143	1.17833	199.619	0.0494037	0	1.26218e-29	0.00049498	1
7502	FSTL3	FSTL3	FSTL3	0.00497436	1	0.00497436	28.5487	28.5487	LPS up vs Unstim	10.2853	79.2425	199.532	35.071	0	1.6829e-29	0.351532	1
30493	SLC27A3	SLC27A3	SLC27A3	0.00500252	1	0.00500252	0.560268	-1.78486	LPS down vs Unstim	-2.1304	-1.49537	198.401	1.04787	0	1.6829e-29	0.0105632	1
31671	SULT1A2	SULT1A2	SULT1A2	0.00500332	1	0.00500332	0.704938	-1.41856	LPS down vs Unstim	-1.57847	-1.27485	198.368	0.381676	1.96955e-11	7.57912e-14	0.00384815	1
33681	VPS45	VPS45	VPS45	0.00500758	1	0.00500758	0.612711	-1.63209	LPS down vs Unstim	-1.89568	-1.40516	198.199	0.749184	0	1.6829e-29	0.00755993	1
10214	HS.526748		HS.526748	0.0050175	1	0.0050175	1.1276	1.1276	LPS up vs Unstim	1.08692	1.16979	197.804	0.0450244	0	1.26218e-29	0.000455244	1
25950	NEU4	NEU4	NEU4	0.00501792	1	0.00501792	1.90408	1.90408	LPS up vs Unstim	1.56358	2.31875	197.787	1.29483	5.78859e-12	7.57912e-14	0.0130932	1
7374	FNDC1	FNDC1	FNDC1	0.0050208	1	0.0050208	1.17106	1.17106	LPS up vs Unstim	1.11581	1.22904	197.673	0.0778461	9.62273e-11	7.57912e-14	0.000787627	1
31161	SNX2	SNX2	SNX2	0.00502915	1	0.00502915	0.390708	-2.55946	LPS down vs Unstim	-3.41316	-1.91928	197.342	2.75744	1.08483e-11	3.03165e-13	0.0279458	1
24234	MCM5	MCM5	MCM5	0.00505003	1	0.00505003	0.584459	-1.71098	LPS down vs Unstim	-2.0176	-1.45096	196.52	0.900535	0	1.6829e-29	0.00916482	1
16296	LOC158160	LOC158160	LOC158160	0.00508043	1	0.00508043	0.496293	-2.01494	LPS down vs Unstim	-2.49994	-1.62403	195.335	1.53238	1.93225e-11	3.03165e-13	0.0156897	1
6845	FFAR2	FFAR2	FFAR2	0.00508923	1	0.00508923	0.322684	-3.09901	LPS down vs Unstim	-4.39116	-2.18708	194.995	3.99418	1.85005e-12	7.57912e-14	0.0409671	1
3671	CD80	CD80	CD80	0.00509311	1	0.00509311	16.1069	16.1069	LPS up vs Unstim	6.83848	37.937	194.845	24.1154	3.06185e-13	7.57912e-14	0.247534	1
9903	HS.436134		HS.436134	0.00509936	1	0.00509936	2.13914	2.13914	LPS up vs Unstim	1.69193	2.70455	194.604	1.80521	1.63408e-11	3.03165e-13	0.0185526	1
13272	KIR2DL3	KIR2DL3	KIR2DL3	0.00510344	1	0.00510344	0.740326	-1.35076	LPS down vs Unstim	-1.48207	-1.23108	194.448	0.282231	2.61088e-11	7.57912e-14	0.0029029	1
24193	MBLAC1	MBLAC1	MBLAC1	0.00513367	1	0.00513367	0.812364	-1.23098	LPS down vs Unstim	-1.31274	-1.1543	193.294	0.134821	0	1.26218e-29	0.00139499	1
28033	PPARG	PPARG	PPARG	0.00513655	1	0.00513655	0.440305	-2.27116	LPS down vs Unstim	-2.92771	-1.76184	193.185	2.10075	1.39395e-11	3.03165e-13	0.0217486	1
23249	LOC729830	LOC729830	LOC729830	0.00518159	1	0.00518159	1.12256	1.12256	LPS up vs Unstim	1.08292	1.16365	191.492	0.0417298	1.73898e-10	7.57912e-14	0.000435838	1
31505	ST3GAL5	ST3GAL5	ST3GAL5	0.00519311	1	0.00519311	0.254088	-3.93565	LPS down vs Unstim	-6.0288	-2.56922	191.064	5.86043	4.94195e-12	3.03165e-13	0.0613452	1
2638	C2CD4B	C2CD4B	C2CD4B	0.00520641	1	0.00520641	28.6901	28.6901	LPS up vs Unstim	10.0783	81.6725	190.572	35.1745	2.05315e-13	7.57912e-14	0.369145	1
6535	FAM46C	FAM46C	FAM46C	0.00520964	1	0.00520964	0.150759	-6.63308	LPS down vs Unstim	-11.9648	-3.67726	190.453	11.1767	0	0	0.11737	1
6976	FLJ12355	FLJ12355	FLJ12355	0.00522152	1	0.00522152	0.333837	-2.99548	LPS down vs Unstim	-4.21878	-2.12689	190.017	3.75781	1.91622e-12	7.57912e-14	0.0395525	1
4586	CRYM	CRYM	CRYM	0.00522412	1	0.00522412	1.26954	1.26954	LPS up vs Unstim	1.17838	1.36775	189.921	0.177822	4.0474e-11	7.57912e-14	0.00187259	1
33586	VARS2	VARS2	VARS2	0.00523215	1	0.00523215	0.896812	-1.11506	LPS down vs Unstim	-1.15366	-1.07775	189.627	0.0370313	5.8216e-10	2.27374e-13	0.000390569	1
18565	LOC643451	LOC643451	LOC643451	0.00528464	1	0.00528464	1.18777	1.18777	LPS up vs Unstim	1.12529	1.25371	187.729	0.0924419	0	9.46633e-30	0.000984843	1
8085	GPER	GPER	GPER	0.00531787	1	0.00531787	0.381978	-2.61795	LPS down vs Unstim	-3.54511	-1.93328	186.547	2.89164	0	0	0.0310018	1
26253	NR5A2	NR5A2	NR5A2	0.0053258	1	0.0053258	0.266348	-3.75448	LPS down vs Unstim	-5.69748	-2.4741	186.266	5.46421	1.2918e-12	7.57912e-14	0.0586709	1
3806	CDRT4	CDRT4	CDRT4	0.00534674	1	0.00534674	0.741967	-1.34777	LPS down vs Unstim	-1.48101	-1.22651	185.531	0.27809	0	1.26218e-29	0.00299777	1
20614	LOC648771	LOC648771	LOC648771	0.00536209	1	0.00536209	1.07423	1.07423	LPS up vs Unstim	1.05017	1.09884	184.996	0.0160074	5.25545e-09	9.09495e-13	0.000173057	1
26928	OSBPL10	OSBPL10	OSBPL10	0.00538443	1	0.00538443	0.68266	-1.46486	LPS down vs Unstim	-1.65331	-1.29789	184.222	0.455006	1.53431e-11	7.57912e-14	0.00493976	1
3267	CARHSP1	CARHSP1	CARHSP1	0.00538762	1	0.00538762	0.603431	-1.65719	LPS down vs Unstim	-1.94507	-1.41192	184.112	0.796593	3.50344e-11	3.03165e-13	0.00865335	1
24180	MB	MB	MB	0.0054094	1	0.0054094	0.713532	-1.40148	LPS down vs Unstim	-1.56014	-1.25895	183.365	0.35568	0	9.46633e-30	0.00387947	1
12708	IRAK3	IRAK3	IRAK3	0.0054256	1	0.0054256	0.612692	-1.63214	LPS down vs Unstim	-1.90749	-1.39654	182.813	0.749279	3.69838e-11	3.03165e-13	0.00819722	1
29313	RNF187	RNF187	RNF187	0.00542655	1	0.00542655	0.716817	-1.39506	LPS down vs Unstim	-1.55099	-1.2548	182.78	0.346067	2.00151e-11	7.57912e-14	0.00378669	1
26250	NR4A2	NR4A2	NR4A2	0.00543372	1	0.00543372	4.23268	4.23268	LPS up vs Unstim	2.67338	6.70148	182.537	6.49942	0	0	0.0712119	1
7781	GDPD1	GDPD1	GDPD1	0.00543375	1	0.00543375	0.762357	-1.31172	LPS down vs Unstim	-1.43011	-1.20313	182.536	0.229863	3.61119e-10	9.09495e-13	0.00251855	1
6906	FIG4	FIG4	FIG4	0.00544141	1	0.00544141	0.561796	-1.78001	LPS down vs Unstim	-2.13909	-1.4812	182.277	1.03804	2.66175e-11	3.03165e-13	0.0113897	1
33538	USP47	USP47	USP47	0.00546733	1	0.00546733	0.601311	-1.66303	LPS down vs Unstim	-1.95645	-1.41362	181.406	0.807731	0	9.46633e-30	0.00890523	1
6313	FAM102B	FAM102B	FAM102B	0.00547761	1	0.00547761	0.421655	-2.37161	LPS down vs Unstim	-3.12583	-1.79937	181.063	2.32827	0	1.6829e-29	0.0257178	1
32703	TNS3	TNS3	TNS3	0.00548898	1	0.00548898	0.480206	-2.08244	LPS down vs Unstim	-2.63357	-1.64664	180.685	1.67991	4.89108e-11	9.09495e-13	0.018595	1
4159	CLEC3B	CLEC3B	CLEC3B	0.00551663	1	0.00551663	0.501499	-1.99402	LPS down vs Unstim	-2.48837	-1.59788	179.771	1.48707	4.58119e-12	7.57912e-14	0.016544	1
28029	PPAPDC3	PPAPDC3	PPAPDC3	0.00551696	1	0.00551696	0.399134	-2.50542	LPS down vs Unstim	-3.36424	-1.86584	179.761	2.63365	2.58658e-12	7.57912e-14	0.0293018	1
24397	MGAT4C	MGAT4C	MGAT4C	0.00551739	1	0.00551739	12.0274	12.0274	LPS up vs Unstim	5.41397	26.7195	179.746	19.3134	0	0	0.214896	1
4233	CMTM1	CMTM1	CMTM1	0.00552376	1	0.00552376	0.809393	-1.23549	LPS down vs Unstim	-1.32231	-1.15438	179.537	0.139618	0	9.46633e-30	0.00155531	1
19493	LOC645527	LOC645527	LOC645527	0.00552397	1	0.00552397	1.14079	1.14079	LPS up vs Unstim	1.09355	1.19008	179.531	0.0541715	3.76771e-10	2.27374e-13	0.000603479	1
28065	PPIL3	PPIL3	PPIL3	0.0055327	1	0.0055327	0.576304	-1.73519	LPS down vs Unstim	-2.07142	-1.45354	179.245	0.948269	2.86526e-11	3.03165e-13	0.0105807	1
9838	HS.40061		HS.40061	0.00553421	1	0.00553421	0.473585	-2.11156	LPS down vs Unstim	-2.68495	-1.66061	179.196	1.74412	0	0	0.019466	1
251	ACAP2	ACAP2	ACAP2	0.00554168	1	0.00554168	0.651376	-1.53521	LPS down vs Unstim	-1.76217	-1.33749	178.952	0.573698	4.72827e-11	3.03165e-13	0.00641175	1
2474	C1QTNF1	C1QTNF1	C1QTNF1	0.00555718	1	0.00555718	9.77648	9.77648	LPS up vs Unstim	4.69087	20.3757	178.449	16.2294	4.16678e-13	7.57912e-14	0.181894	1
32100	TEX2	TEX2	TEX2	0.00559511	1	0.00559511	0.36711	-2.72398	LPS down vs Unstim	-3.76584	-1.97037	177.229	3.13515	2.57067e-11	9.09495e-13	0.0353796	1
9518	HS.250648		HS.250648	0.00559756	1	0.00559756	0.427788	-2.33761	LPS down vs Unstim	-3.07598	-1.77647	177.151	2.25105	1.1929e-11	3.03165e-13	0.025414	1
32541	TMEM60	TMEM60	TMEM60	0.00559776	1	0.00559776	0.467384	-2.13957	LPS down vs Unstim	-2.73598	-1.67317	177.144	1.80617	0	6.73161e-29	0.020392	1
27384	PDSS2	PDSS2	PDSS2	0.00563087	1	0.00563087	0.587032	-1.70348	LPS down vs Unstim	-2.02464	-1.43327	176.094	0.885862	3.01319e-11	3.03165e-13	0.0100613	1
4133	CLDN23	CLDN23	CLDN23	0.00567361	1	0.00567361	0.371338	-2.69296	LPS down vs Unstim	-3.71758	-1.95074	174.756	3.0639	8.64582e-12	3.03165e-13	0.0350649	1
7384	FNTB	FNTB	FNTB	0.00567568	1	0.00567568	0.471234	-2.12209	LPS down vs Unstim	-2.71105	-1.66108	174.692	1.76742	1.49824e-11	3.03165e-13	0.0202347	1
6148	ERI1	ERI1	ERI1	0.0056949	1	0.0056949	0.560195	-1.78509	LPS down vs Unstim	-2.15638	-1.47773	174.097	1.04834	2.51731e-11	3.03165e-13	0.0120432	1
24229	MCM2	MCM2	MCM2	0.00569831	1	0.00569831	0.593335	-1.68539	LPS down vs Unstim	-1.99824	-1.42152	173.992	0.850694	9.30092e-11	9.09495e-13	0.00977854	1
30255	SHROOM3	SHROOM3	SHROOM3	0.0056988	1	0.0056988	2.4396	2.4396	LPS up vs Unstim	1.82378	3.26335	173.977	2.48318	2.65505e-12	7.57912e-14	0.0285461	1
3569	CCR1	CCR1	CCR1	0.00570013	1	0.00570013	0.256955	-3.89173	LPS down vs Unstim	-6.0628	-2.49812	173.936	5.76482	0	0	0.0662867	1
4708	CTPS2	CTPS2	CTPS2	0.0057544	1	0.0057544	0.4336	-2.30627	LPS down vs Unstim	-3.03301	-1.75366	172.282	2.18007	2.99473e-12	7.57912e-14	0.0253082	1
33971	XRCC6BP1	XRCC6BP1	XRCC6BP1	0.00575758	1	0.00575758	0.361591	-2.76555	LPS down vs Unstim	-3.86048	-1.98117	172.185	3.23063	8.079e-12	3.03165e-13	0.0375251	1
32573	TMEM89	TMEM89	TMEM89	0.00576269	1	0.00576269	0.84296	-1.1863	LPS down vs Unstim	-1.25468	-1.12164	172.032	0.0911162	7.15486e-11	7.57912e-14	0.0010593	1
12147	HS.66187		HS.66187	0.00577635	1	0.00577635	0.586393	-1.70534	LPS down vs Unstim	-2.0321	-1.43112	171.621	0.889487	2.19352e-11	2.27374e-13	0.0103657	1
26285	NS3BP	NS3BP	NS3BP	0.00577904	1	0.00577904	0.887816	-1.12636	LPS down vs Unstim	-1.17126	-1.08318	171.541	0.0442047	0	1.26218e-29	0.000515385	1
10197	HS.524129		HS.524129	0.00578093	1	0.00578093	0.459367	-2.17691	LPS down vs Unstim	-2.81088	-1.68592	171.484	1.88927	3.43969e-12	7.57912e-14	0.0220343	1
7972	GNAI1	GNAI1	GNAI1	0.00578988	1	0.00578988	0.604777	-1.6535	LPS down vs Unstim	-1.95084	-1.40148	171.216	0.789578	8.2175e-12	7.57912e-14	0.00922315	1
25291	MPZL1	MPZL1	MPZL1	0.00579888	1	0.00579888	2.68368	2.68368	LPS up vs Unstim	1.93929	3.7138	170.949	3.04257	8.51674e-12	3.03165e-13	0.0355963	1
4891	CYP3A5	CYP3A5	CYP3A5	0.00580331	1	0.00580331	2.90626	2.90626	LPS up vs Unstim	2.04551	4.12923	170.817	3.55355	0	9.46633e-30	0.0416065	1
9379	HS.193406		HS.193406	0.00581396	1	0.00581396	0.359069	-2.78498	LPS down vs Unstim	-3.90298	-1.98723	170.501	3.27524	1.97276e-12	7.57912e-14	0.038419	1
4886	CYP2U1	CYP2U1	CYP2U1	0.00582946	1	0.00582946	0.587113	-1.70325	LPS down vs Unstim	-2.03044	-1.42878	170.044	0.885402	7.27796e-12	7.57912e-14	0.0104138	1
12706	IRAK1BP1	IRAK1BP1	IRAK1BP1	0.00586081	1	0.00586081	0.463325	-2.15831	LPS down vs Unstim	-2.78391	-1.6733	169.126	1.84783	3.46847e-12	7.57912e-14	0.0218515	1
26967	OTUB2	OTUB2	OTUB2	0.00588487	1	0.00588487	0.76165	-1.31294	LPS down vs Unstim	-1.43697	-1.19962	168.429	0.231438	2.75785e-11	7.57912e-14	0.0027482	1
2595	C21ORF69	C21orf69	C21ORF69	0.00592075	1	0.00592075	0.839879	-1.19065	LPS down vs Unstim	-1.26179	-1.12352	167.399	0.0950652	0	1.26218e-29	0.00113579	1
5418	DNAJC13	DNAJC13	DNAJC13	0.00594079	1	0.00594079	0.610873	-1.637	LPS down vs Unstim	-1.92909	-1.38914	166.829	0.758398	1.00034e-10	9.09495e-13	0.0090919	1
13204	KIAA1843	KIAA1843	KIAA1843	0.00595077	1	0.00595077	1.08754	1.08754	LPS up vs Unstim	1.05754	1.1184	166.547	0.0219884	2.87032e-10	7.57912e-14	0.000264051	1
27509	PHACTR3	PHACTR3	PHACTR3	0.00596245	1	0.00596245	0.283234	-3.53065	LPS down vs Unstim	-5.37888	-2.31749	166.218	4.96824	0	0	0.05978	1
23979	MAF	MAF	MAF	0.00599746	1	0.00599746	0.375228	-2.66504	LPS down vs Unstim	-3.69995	-1.91961	165.239	2.99977	8.34973e-12	3.03165e-13	0.0363083	1
18002	LOC642207	LOC642207	LOC642207	0.00603222	1	0.00603222	0.865169	-1.15584	LPS down vs Unstim	-1.21343	-1.10099	164.278	0.0654875	0	1.26218e-29	0.000797277	1
24241	MCOLN2	MCOLN2	MCOLN2	0.00604283	1	0.00604283	7.58609	7.58609	LPS up vs Unstim	3.84005	14.9865	163.987	12.819	1.93911e-12	3.03165e-13	0.156342	1
31243	SPA17	SPA17	SPA17	0.00605732	1	0.00605732	0.687112	-1.45537	LPS down vs Unstim	-1.65119	-1.28277	163.591	0.439644	5.64037e-11	3.03165e-13	0.00537491	1
27570	PI4K2A	PI4K2A	PI4K2A	0.00607453	1	0.00607453	0.546855	-1.82864	LPS down vs Unstim	-2.24096	-1.49218	163.123	1.13736	0	1.6829e-29	0.0139448	1
23839	LRRC8C	LRRC8C	LRRC8C	0.00610611	1	0.00610611	0.402667	-2.48344	LPS down vs Unstim	-3.37668	-1.8265	162.272	2.58336	0	1.6829e-29	0.0318399	1
30058	SERPINB7	SERPINB7	SERPINB7	0.0061112	1	0.0061112	10.5757	10.5757	LPS up vs Unstim	4.76636	23.4654	162.135	17.3673	3.53781e-13	7.57912e-14	0.214232	1
15704	LOC100133690	LOC100133690	LOC100133690	0.00611195	1	0.00611195	1.59787	1.59787	LPS up vs Unstim	1.36383	1.87208	162.115	0.685771	0	1.26218e-29	0.00846028	1
3511	CCL14	CCL14	CCL14	0.00612514	1	0.00612514	19.3615	19.3615	LPS up vs Unstim	7.10514	52.76	161.763	27.4149	6.70814e-13	2.27374e-13	0.338952	1
8403	GVIN1	GVIN1	GVIN1	0.00612628	1	0.00612628	0.691511	-1.44611	LPS down vs Unstim	-1.63833	-1.27644	161.733	0.424815	1.44274e-11	7.57912e-14	0.0052533	1
13239	KIF20A	KIF20A	KIF20A	0.00613683	1	0.00613683	0.40041	-2.49744	LPS down vs Unstim	-3.40483	-1.83187	161.452	2.61539	9.35743e-12	3.03165e-13	0.0323983	1
17641	LOC441548	LOC441548	LOC441548	0.00617393	1	0.00617393	1.13128	1.13128	LPS up vs Unstim	1.08486	1.17968	160.473	0.0475004	1.28025e-10	7.57912e-14	0.000592005	1
29391	ROGDI	ROGDI	ROGDI	0.00619881	1	0.00619881	0.704914	-1.41861	LPS down vs Unstim	-1.5979	-1.25944	159.823	0.381752	6.3461e-11	3.03165e-13	0.00477719	1
19962	LOC646720	LOC646720	LOC646720	0.0062037	1	0.0062037	1.26572	1.26572	LPS up vs Unstim	1.16814	1.37146	159.696	0.17336	3.49087e-11	7.57912e-14	0.00217113	1
32412	TMEM158	TMEM158	TMEM158	0.00621548	1	0.00621548	0.92318	-1.08321	LPS down vs Unstim	-1.11313	-1.0541	159.39	0.0199469	1.21125e-09	3.03165e-13	0.000250291	1
22881	LOC728846	LOC728846	LOC728846	0.00621788	1	0.00621788	0.870335	-1.14898	LPS down vs Unstim	-1.20468	-1.09586	159.328	0.0602147	1.00272e-10	7.57912e-14	0.000755857	1
34406	ZNF385B	ZNF385B	ZNF385B	0.00623647	1	0.00623647	0.286798	-3.48678	LPS down vs Unstim	-5.34072	-2.2764	158.849	4.87023	1.23601e-12	7.57912e-14	0.0613192	1
5203	DGKG	DGKG	DGKG	0.00626631	1	0.00626631	0.550956	-1.81503	LPS down vs Unstim	-2.22574	-1.4801	158.085	1.10938	5.40008e-12	7.57912e-14	0.0140352	1
16041	LOC100134624	LOC100134624	LOC100134624	0.00631202	1	0.00631202	0.459582	-2.17589	LPS down vs Unstim	-2.84187	-1.66598	156.93	1.887	3.15152e-12	7.57912e-14	0.0240491	1
28998	RCSD1	RCSD1	RCSD1	0.00632802	1	0.00632802	2.78411	2.78411	LPS up vs Unstim	1.95775	3.95928	156.529	3.27325	1.81219e-12	7.57912e-14	0.0418229	1
13358	KLHL6	KLHL6	KLHL6	0.00633274	1	0.00633274	0.423112	-2.36344	LPS down vs Unstim	-3.17729	-1.75805	156.411	2.3097	1.0265e-11	3.03165e-13	0.0295338	1
20015	LOC646849	LOC646849	LOC646849	0.00633593	1	0.00633593	0.255285	-3.91718	LPS down vs Unstim	-6.26657	-2.4486	156.332	5.82027	0	6.73161e-29	0.0744606	1
24074	MAP2K5	MAP2K5	MAP2K5	0.00634545	1	0.00634545	0.599585	-1.66782	LPS down vs Unstim	-1.98909	-1.39844	156.095	0.816888	7.24128e-12	7.57912e-14	0.0104665	1
16447	LOC284023	LOC284023	LOC284023	0.00635444	1	0.00635444	0.824692	-1.21257	LPS down vs Unstim	-1.29586	-1.13464	155.872	0.115987	5.09269e-11	7.57912e-14	0.00148823	1
29560	RPSA	RPSA	RPSA	0.00636943	1	0.00636943	1.05267	1.05267	LPS up vs Unstim	1.03419	1.07147	155.501	0.00822439	0	3.78653e-29	0.000105779	1
4917	CYTH3	CYTH3	CYTH3	0.00637599	1	0.00637599	0.471693	-2.12002	LPS down vs Unstim	-2.74789	-1.63562	155.34	1.76284	3.33933e-12	7.57912e-14	0.0226965	1
7887	GK5	GK5	GK5	0.00637713	1	0.00637713	0.57505	-1.73898	LPS down vs Unstim	-2.10502	-1.43659	155.312	0.955782	2.46317e-11	3.03165e-13	0.0123079	1
6785	FCAMR	FCAMR	FCAMR	0.00638348	1	0.00638348	11.4361	11.4361	LPS up vs Unstim	4.9286	26.5358	155.156	18.5384	9.51496e-13	2.27374e-13	0.238964	1
424	ADCK4	ADCK4	ADCK4	0.00638527	1	0.00638527	0.445812	-2.2431	LPS down vs Unstim	-2.96522	-1.69684	155.112	2.03756	8.65457e-12	2.27374e-13	0.0262721	1
32153	TGM4	TGM4	TGM4	0.00644678	1	0.00644678	1.26901	1.26901	LPS up vs Unstim	1.16828	1.37842	153.618	0.177198	3.28528e-11	7.57912e-14	0.00230699	1
1185	ASAP1IT1	ASAP1IT1	ASAP1IT1	0.00645861	1	0.00645861	2.94799	2.94799	LPS up vs Unstim	2.02479	4.29213	153.334	3.64915	0	1.6829e-29	0.0475975	1
3040	C9ORF119	C9orf119	C9ORF119	0.00646347	1	0.00646347	0.586005	-1.70647	LPS down vs Unstim	-2.05483	-1.41717	153.217	0.891696	0	1.6829e-29	0.0116396	1
13730	LETM2	LETM2	LETM2	0.00648122	1	0.00648122	0.736703	-1.3574	LPS down vs Unstim	-1.50974	-1.22043	152.794	0.291516	1.98624e-11	7.57912e-14	0.00381581	1
32420	TMEM166	TMEM166	TMEM166	0.00648664	1	0.00648664	24.6424	24.6424	LPS up vs Unstim	8.0734	75.216	152.665	32.0592	5.41373e-13	2.27374e-13	0.419995	1
12805	ITPKB	ITPKB	ITPKB	0.00649669	1	0.00649669	0.293988	-3.4015	LPS down vs Unstim	-5.21146	-2.22015	152.426	4.67904	1.4814e-11	9.09495e-13	0.0613942	1
9092	HS.12876		HS.12876	0.00651648	1	0.00651648	0.436731	-2.28974	LPS down vs Unstim	-3.05749	-1.71477	151.959	2.14269	1.07502e-11	3.03165e-13	0.028201	1
28030	PPARA	PPARA	PPARA	0.00652532	1	0.00652532	1.14274	1.14274	LPS up vs Unstim	1.0907	1.19725	151.751	0.0555804	1.03466e-10	7.57912e-14	0.000732522	1
23740	LRCH1	LRCH1	LRCH1	0.00653066	1	0.00653066	1.27622	1.27622	LPS up vs Unstim	1.17196	1.38975	151.625	0.185721	3.09385e-11	7.57912e-14	0.00244974	1
20792	LOC649416	LOC649416	LOC649416	0.0065591	1	0.0065591	0.455402	-2.19586	LPS down vs Unstim	-2.89222	-1.66716	150.962	1.93161	0	9.46633e-30	0.0255908	1
31662	SUCNR1	SUCNR1	SUCNR1	0.00656216	1	0.00656216	0.222402	-4.49636	LPS down vs Unstim	-7.61273	-2.65572	150.891	7.05527	3.24188e-12	3.03165e-13	0.0935151	1
27136	PARP4	PARP4	PARP4	0.00656762	1	0.00656762	0.499506	-2.00198	LPS down vs Unstim	-2.55327	-1.56972	150.764	1.50428	1.51921e-11	3.03165e-13	0.0199555	1
30664	SLC7A2	SLC7A2	SLC7A2	0.00659662	1	0.00659662	5.25045	5.25045	LPS up vs Unstim	2.93268	9.40003	150.095	8.58567	0	9.46633e-30	0.114403	1
28076	PPM1H	PPM1H	PPM1H	0.00660562	1	0.00660562	0.412179	-2.42613	LPS down vs Unstim	-3.31275	-1.7768	149.888	2.45244	9.26438e-12	3.03165e-13	0.0327237	1
28437	PSKH2	PSKH2	PSKH2	0.00662817	1	0.00662817	1.15379	1.15379	LPS up vs Unstim	1.09712	1.21338	149.373	0.0638881	8.86014e-11	7.57912e-14	0.000855418	1
12239	HSF2BP	HSF2BP	HSF2BP	0.00663381	1	0.00663381	0.83862	-1.19244	LPS down vs Unstim	-1.26869	-1.12077	149.245	0.096706	5.84837e-11	7.57912e-14	0.00129594	1
4045	CHST2	CHST2	CHST2	0.00664004	1	0.00664004	3.18732	3.18732	LPS up vs Unstim	2.11854	4.7953	149.103	4.19511	4.04067e-12	2.27374e-13	0.0562713	1
30737	SMAD6	SMAD6	SMAD6	0.00666523	1	0.00666523	0.441403	-2.2655	LPS down vs Unstim	-3.02379	-1.69737	148.534	2.088	1.07831e-11	3.03165e-13	0.0281148	1
3446	CCDC51	CCDC51	CCDC51	0.0066826	1	0.0066826	0.677151	-1.47677	LPS down vs Unstim	-1.69499	-1.28665	148.144	0.474524	4.73233e-11	3.03165e-13	0.00640625	1
12371	IDO1	IDO1	IDO1	0.00669336	1	0.00669336	35.3454	35.3454	LPS up vs Unstim	10.0126	124.773	147.903	39.6826	1.41243e-13	7.57912e-14	0.536602	1
3214	CAMK2G	CAMK2G	CAMK2G	0.00670309	1	0.00670309	0.351075	-2.8484	LPS down vs Unstim	-4.12622	-1.9663	147.687	3.42083	4.90818e-12	2.27374e-13	0.0463255	1
9376	HS.192506		HS.192506	0.00670427	1	0.00670427	0.568335	-1.75952	LPS down vs Unstim	-2.14924	-1.44047	147.66	0.996792	5.61369e-12	7.57912e-14	0.0135011	1
15094	LOC100131895	LOC100131895	LOC100131895	0.0067277	1	0.0067277	1.13289	1.13289	LPS up vs Unstim	1.08384	1.18415	147.141	0.0486019	1.14728e-10	7.57912e-14	0.000660617	1
1686	BOLA1	BOLA1	BOLA1	0.00674148	1	0.00674148	0.6322	-1.58178	LPS down vs Unstim	-1.86147	-1.34411	146.837	0.656467	8.4764e-12	7.57912e-14	0.00894144	1
26361	NUDT2	NUDT2	NUDT2	0.0067416	1	0.0067416	0.566811	-1.76426	LPS down vs Unstim	-2.15829	-1.44216	146.834	1.00629	2.21184e-11	3.03165e-13	0.0137065	1
6533	FAM46A	FAM46A	FAM46A	0.00675314	1	0.00675314	0.381267	-2.62283	LPS down vs Unstim	-3.69484	-1.86186	146.581	2.90285	7.65424e-12	3.03165e-13	0.0396075	1
30354	SLC12A8	SLC12A8	SLC12A8	0.00676	1	0.00676	0.479975	-2.08344	LPS down vs Unstim	-2.70477	-1.60485	146.431	1.68213	1.31954e-11	3.03165e-13	0.022975	1
25176	MMACHC	MMACHC	MMACHC	0.00676192	1	0.00676192	0.531878	-1.88013	LPS down vs Unstim	-2.35339	-1.50204	146.389	1.24442	1.78316e-11	3.03165e-13	0.0170016	1
24871	MIR450A2	MIR450A2	MIR450A2	0.00678391	1	0.00678391	0.903372	-1.10696	LPS down vs Unstim	-1.14777	-1.06761	145.909	0.0322405	1.71502e-10	7.57912e-14	0.000441926	1
2181	C16ORF93	C16orf93	C16ORF93	0.00678974	1	0.00678974	0.668691	-1.49546	LPS down vs Unstim	-1.72606	-1.29567	145.783	0.505626	4.37045e-11	3.03165e-13	0.0069367	1
6703	FAU	FAU	FAU	0.00679338	1	0.00679338	0.925178	-1.08087	LPS down vs Unstim	-1.11125	-1.05132	145.704	0.0188821	1.16969e-09	3.03165e-13	0.000259185	1
9028	HS.12513		HS.12513	0.00679972	1	0.00679972	0.225147	-4.44154	LPS down vs Unstim	-7.55887	-2.60982	145.567	6.94059	0	0	0.0953597	1
15779	LOC100133888	LOC100133888	LOC100133888	0.00681065	1	0.00681065	0.615638	-1.62433	LPS down vs Unstim	-1.93137	-1.3661	145.33	0.734675	0	0	0.0101104	1
5488	DOK1	DOK1	DOK1	0.00682022	1	0.00682022	1.4045	1.4045	LPS up vs Unstim	1.24403	1.58566	145.125	0.360228	4.58008e-11	2.27374e-13	0.0049644	1
34511	ZNF536	ZNF536	ZNF536	0.00683193	1	0.00683193	0.461572	-2.16651	LPS down vs Unstim	-2.85618	-1.64337	144.873	1.86608	2.94202e-12	7.57912e-14	0.0257616	1
2096	C15ORF17	C15orf17	C15ORF17	0.00683676	1	0.00683676	0.477738	-2.0932	LPS down vs Unstim	-2.72603	-1.60727	144.77	1.7036	1.28813e-11	3.03165e-13	0.0235353	1
28639	PXMP4	PXMP4	PXMP4	0.00686156	1	0.00686156	0.72121	-1.38656	LPS down vs Unstim	-1.55879	-1.23336	144.241	0.333481	1.63911e-11	7.57912e-14	0.00462393	1
30438	SLC25A10	SLC25A10	SLC25A10	0.00686616	1	0.00686616	0.59912	-1.66911	LPS down vs Unstim	-2.00549	-1.38916	144.144	0.819364	6.66665e-12	7.57912e-14	0.0113687	1
27700	PKP4	PKP4	PKP4	0.00687425	1	0.00687425	0.612413	-1.63289	LPS down vs Unstim	-1.94679	-1.36959	143.972	0.750672	2.90721e-11	3.03165e-13	0.010428	1
30609	SLC45A4	SLC45A4	SLC45A4	0.00688158	1	0.00688158	0.680065	-1.47045	LPS down vs Unstim	-1.6886	-1.28048	143.817	0.464131	1.17425e-11	7.57912e-14	0.00645446	1
10878	HS.546375		HS.546375	0.00689005	1	0.00689005	0.221029	-4.52428	LPS down vs Unstim	-7.7785	-2.6315	143.639	7.1135	0	6.73161e-29	0.0990472	1
11091	HS.555252		HS.555252	0.00690203	1	0.00690203	1.86713	1.86713	LPS up vs Unstim	1.49189	2.33675	143.387	1.21722	1.78562e-11	3.03165e-13	0.0169782	1
1499	BARD1	BARD1	BARD1	0.00691164	1	0.00691164	0.526492	-1.89936	LPS down vs Unstim	-2.39215	-1.50809	143.185	1.28487	1.68922e-11	3.03165e-13	0.017947	1
7846	GIMAP4	GIMAP4	GIMAP4	0.00693101	1	0.00693101	0.267732	-3.73508	LPS down vs Unstim	-6.00308	-2.32394	142.781	5.42149	0	0	0.0759414	1
5273	DIS3L	DIS3L	DIS3L	0.00695038	1	0.00695038	0.512962	-1.94946	LPS down vs Unstim	-2.48002	-1.53241	142.379	1.39128	1.55125e-11	3.03165e-13	0.0195433	1
32461	TMEM191A	TMEM191A	TMEM191A	0.00696058	1	0.00696058	1.22144	1.22144	LPS up vs Unstim	1.13638	1.31287	142.168	0.124924	0	1.6829e-29	0.00175741	1
416	ADARB1	ADARB1	ADARB1	0.00696669	1	0.00696669	0.342131	-2.92286	LPS down vs Unstim	-4.305	-1.98446	142.042	3.59158	1.79846e-11	9.09495e-13	0.0505707	1
10993	HS.551847		HS.551847	0.0069675	1	0.0069675	0.473586	-2.11155	LPS down vs Unstim	-2.76563	-1.61216	142.025	1.7441	0	1.6829e-29	0.0245604	1
9729	HS.354359		HS.354359	0.00701794	1	0.00701794	0.680317	-1.4699	LPS down vs Unstim	-1.69008	-1.27841	140.994	0.463238	1.15341e-11	7.57912e-14	0.00657105	1
2820	C5ORF39	C5orf39	C5ORF39	0.00702249	1	0.00702249	0.279995	-3.57149	LPS down vs Unstim	-5.66558	-2.25141	140.901	5.05925	4.22161e-12	3.03165e-13	0.0718126	1
18003	LOC642210	LOC642210	LOC642210	0.00702958	1	0.00702958	0.939022	-1.06494	LPS down vs Unstim	-1.08952	-1.04091	140.758	0.0123587	1.72642e-09	3.03165e-13	0.000175603	1
31354	SPNS2	SPNS2	SPNS2	0.00703349	1	0.00703349	0.320144	-3.1236	LPS down vs Unstim	-4.72168	-2.06639	140.679	4.0502	5.26503e-12	3.03165e-13	0.0575808	1
32042	TDGF3	TDGF3	TDGF3	0.00706976	1	0.00706976	1.18956	1.18956	LPS up vs Unstim	1.11678	1.26708	139.949	0.0940695	5.63781e-11	7.57912e-14	0.00134434	1
34577	ZNF613	ZNF613	ZNF613	0.00707052	1	0.00707052	0.767976	-1.30212	LPS down vs Unstim	-1.43336	-1.18291	139.934	0.217589	0	0	0.00310987	1
19608	LOC645863	LOC645863	LOC645863	0.00707485	1	0.00707485	0.8352	-1.19732	LPS down vs Unstim	-1.2784	-1.12138	139.848	0.101249	0	1.26218e-29	0.00144799	1
16459	LOC284293	LOC284293	LOC284293	0.00707571	1	0.00707571	4.51286	4.51286	LPS up vs Unstim	2.60809	7.80874	139.83	7.08968	7.47419e-13	7.57912e-14	0.101404	1
8326	GSTM1L	GSTM1L	GSTM1L	0.00709797	1	0.00709797	1.06035	1.06035	LPS up vs Unstim	1.03795	1.08324	139.387	0.0107213	4.9268e-10	7.57912e-14	0.000153835	1
33178	TUBB2A	TUBB2A	TUBB2A	0.00711664	1	0.00711664	4.70542	4.70542	LPS up vs Unstim	2.67394	8.28028	139.018	7.4883	2.81407e-12	3.03165e-13	0.107732	1
6134	ERCC2	ERCC2	ERCC2	0.00714196	1	0.00714196	0.65226	-1.53313	LPS down vs Unstim	-1.79235	-1.3114	138.519	0.570075	3.68322e-11	3.03165e-13	0.00823097	1
8040	GOLGB1	GOLGB1	GOLGB1	0.00715344	1	0.00715344	1.17782	1.17782	LPS up vs Unstim	1.10936	1.25051	138.295	0.0836303	7.5199e-10	9.09495e-13	0.00120945	1
13311	KLF4	KLF4	KLF4	0.00716878	1	0.00716878	0.158645	-6.30339	LPS down vs Unstim	-12.3719	-3.21154	137.996	10.5825	1.97663e-12	3.03165e-13	0.153375	1
5021	DCTN5	DCTN5	DCTN5	0.00719148	1	0.00719148	0.727183	-1.37517	LPS down vs Unstim	-1.54566	-1.22349	137.555	0.316862	1.97413e-10	9.09495e-13	0.00460706	1
30808	SNAI3	SNAI3	SNAI3	0.00719397	1	0.00719397	0.313299	-3.19183	LPS down vs Unstim	-4.88634	-2.08496	137.507	4.20535	0	9.46633e-30	0.0611656	1
3139	CABIN1	CABIN1	CABIN1	0.00719754	1	0.00719754	0.460597	-2.1711	LPS down vs Unstim	-2.88566	-1.63348	137.438	1.87631	0	0	0.027304	1
26501	OOEP	OOEP	OOEP	0.00720448	1	0.00720448	1.14188	1.14188	LPS up vs Unstim	1.08759	1.19889	137.304	0.0549606	9.46721e-11	7.57912e-14	0.000800566	1
2671	C2ORF55	C2orf55	C2ORF55	0.00720712	1	0.00720712	0.462924	-2.16018	LPS down vs Unstim	-2.86639	-1.62796	137.254	1.85199	0	9.46633e-30	0.0269864	1
26094	NLRX1	NLRX1	NLRX1	0.00724207	1	0.00724207	0.445153	-2.24642	LPS down vs Unstim	-3.02618	-1.66758	136.584	2.04503	1.01239e-11	3.03165e-13	0.0299454	1
32432	TMEM170B	TMEM170B	TMEM170B	0.00724567	1	0.00724567	0.3821	-2.61711	LPS down vs Unstim	-3.72981	-1.83636	136.515	2.88972	7.16101e-12	3.03165e-13	0.0423355	1
3873	CENTB2	CENTB2	CENTB2	0.00726752	1	0.00726752	0.587261	-1.70282	LPS down vs Unstim	-2.07218	-1.3993	136.1	0.884566	6.99679e-11	9.09495e-13	0.0129987	1
25990	NFKBIZ	NFKBIZ	NFKBIZ	0.00727223	1	0.00727223	10.972	10.972	LPS up vs Unstim	4.53407	26.551	136.011	17.9133	0	1.6829e-29	0.263409	1
32629	TNFAIP2	TNFAIP2	TNFAIP2	0.00728621	1	0.00728621	51.487	51.487	LPS up vs Unstim	12.011	220.707	135.747	48.4982	1.0607e-13	7.57912e-14	0.714537	1
13639	LBA1	LBA1	LBA1	0.0072906	1	0.0072906	0.281296	-3.55497	LPS down vs Unstim	-5.67959	-2.22512	135.665	5.02245	1.22835e-11	9.09495e-13	0.0740422	1
27911	POLA1	POLA1	POLA1	0.0073041	1	0.0073041	0.662219	-1.51007	LPS down vs Unstim	-1.75866	-1.29662	135.411	0.530358	1.16106e-10	9.09495e-13	0.0078333	1
23372	LOC730185	LOC730185	LOC730185	0.00732285	1	0.00732285	1.12129	1.12129	LPS up vs Unstim	1.07476	1.16983	135.061	0.0409156	1.25092e-10	7.57912e-14	0.000605885	1
21864	LOC652794	LOC652794	LOC652794	0.00732348	1	0.00732348	1.32087	1.32087	LPS up vs Unstim	1.19155	1.46422	135.049	0.241789	2.11663e-11	7.57912e-14	0.00358076	1
23798	LRRC33	LRRC33	LRRC33	0.00733634	1	0.00733634	0.341335	-2.92967	LPS down vs Unstim	-4.36325	-1.9671	134.81	3.60718	5.66502e-12	3.03165e-13	0.0535152	1
5579	DSN1	DSN1	DSN1	0.00735066	1	0.00735066	0.500661	-1.99736	LPS down vs Unstim	-2.58171	-1.54527	134.544	1.49428	1.36483e-11	3.03165e-13	0.0222126	1
18108	LOC642433	LOC642433	LOC642433	0.00736867	1	0.00736867	0.893433	-1.11928	LPS down vs Unstim	-1.16711	-1.0734	134.212	0.0396429	1.28296e-10	7.57912e-14	0.000590752	1
12951	KCNJ9	KCNJ9	KCNJ9	0.00738235	1	0.00738235	1.13526	1.13526	LPS up vs Unstim	1.08296	1.19008	133.96	0.0502455	1.01034e-10	7.57912e-14	0.000750157	1
20160	LOC647213	LOC647213	LOC647213	0.00738654	1	0.00738654	1.20872	1.20872	LPS up vs Unstim	1.12645	1.297	133.883	0.112187	1.35673e-10	2.27374e-13	0.00167589	1
3497	CCDC92	CCDC92	CCDC92	0.00740655	1	0.00740655	0.541162	-1.84787	LPS down vs Unstim	-2.32258	-1.47019	133.517	1.17714	1.71933e-11	3.03165e-13	0.0176327	1
23789	LRRC25	LRRC25	LRRC25	0.00741235	1	0.00741235	0.375747	-2.66137	LPS down vs Unstim	-3.83231	-1.8482	133.412	2.99132	0	9.46633e-30	0.0448434	1
31171	SNX30	SNX30	SNX30	0.00741616	1	0.00741616	0.299201	-3.34223	LPS down vs Unstim	-5.23959	-2.13195	133.343	4.54564	4.44654e-12	3.03165e-13	0.0681799	1
1990	C12ORF73	C12orf73	C12ORF73	0.00741685	1	0.00741685	0.781675	-1.2793	LPS down vs Unstim	-1.40228	-1.16711	133.33	0.18942	0	9.46633e-30	0.00284136	1
29753	SASH3	SASH3	SASH3	0.00741847	1	0.00741847	0.335018	-2.98492	LPS down vs Unstim	-4.48666	-1.98582	133.301	3.73366	0	0	0.0560187	1
16493	LOC285047	LOC285047	LOC285047	0.00741939	1	0.00741939	0.627206	-1.59437	LPS down vs Unstim	-1.89711	-1.33994	133.284	0.679369	0	9.46633e-30	0.0101943	1
27682	PKDCC	PKDCC	PKDCC	0.00747978	1	0.00747978	0.224823	-4.44795	LPS down vs Unstim	-7.77525	-2.54451	132.196	6.95402	0	0	0.105208	1
9277	HS.155736		HS.155736	0.00748143	1	0.00748143	0.242007	-4.13211	LPS down vs Unstim	-7.02719	-2.42975	132.166	6.28456	0	1.6829e-29	0.095101	1
23187	LOC729659	LOC729659	LOC729659	0.00748282	1	0.00748282	1.20238	1.20238	LPS up vs Unstim	1.12223	1.28825	132.141	0.106046	4.72206e-11	7.57912e-14	0.00160505	1
16650	LOC342979	LOC342979	LOC342979	0.00748892	1	0.00748892	1.3023	1.3023	LPS up vs Unstim	1.17966	1.43768	132.033	0.217806	6.89162e-11	2.27374e-13	0.00329928	1
[truncated: 34,115 more rows]

## Sheet: Sm16 + LPS vs LPS
S6 Table: Differential expression analyses by microarray of THP-1 macrophages treated with Sm16 and LPS: (c) Sm16 + LPS treated versus LPS treated
[truncated: 34,692 more rows]
